# Supplementary material for: Time-course of host cell transcription during the HTLV-1 transcriptional burst
Source: PLoS Pathog. 2022 May 16;18(5):e1010387. doi: 10.1371/journal.ppat.1010387 (PMC9135347; doi:10.1371/journal.ppat.1010387)
Supplement: S1 Data — (XLSX) [file ppat.1010387.s006.xlsx]

## Sheet: Sheet1
This is a collection of DESeq2 results from either the likelihood ratio test (LRT) or Wald test (pairwise)
The log2FoldChange column in the LRT tests represents the change between the factor levels Blue and DN. However, the p-value and the adjusted p-value are for the results of the LRT test i.e does the given gene show significant differences in expression according to the design of the full model (Time Points).
The log2FoldChange and both p-value columns in pairwise comparisons are for the test of differential expression between the defined two levels as indicated in the sheet name
If the p-value columns have NA it means these genes were not included in the testing as they are filtered out through the Independent Filtering criteria in DESeq2 intended to move low read and unreliable count genes.
If the p-value or adjusted p-value show 0, this means it is <= 1E-325. The number is too small to be presented.
*_LRT_results - the output of DESeq2 LRT comparing differential expression across all levels of the Timer Protein: DN, Blue, DP, Red.
*_Blue_vs_DN results - the output of Wald test in DESeq2 between the levels Blue and DN(reference level). Or any other levels as defined by the sheet title.

## Sheet: 360_LRT_results
	baseMean	log2FoldChange	lfcSE	stat	pvalue	padj
HTLVplus	529661	9.57224	0.0977385	5192.35	0	0
Timer_protein	80832.6	6.33681	0.137186	1564.85	0	0
ENSG00000158050	49737.1	5.05326	0.097174	2387.17	0	0
ENSG00000143184	47884.6	4.5083	0.118009	3037.87	0	0
ENSG00000075426	45642.3	4.94815	0.0970432	2520.83	0	0
ENSG00000101210	43146.1	4.42098	0.0943421	2037.09	0	0
ENSG00000126353	38156.1	6.68414	0.120513	2170.53	0	0
ENSG00000123358	37993.2	4.72438	0.11897	1966.04	0	0
ENSG00000100906	34661.1	3.69334	0.0867328	1778.99	0	0
ENSG00000204389	33837	4.46972	0.103027	1552.95	0	0
ENSG00000070404	24463.1	6.80939	0.128667	3214.64	0	0
ENSG00000198836	23464.4	3.37964	0.0909395	1589.5	0	0
ENSG00000196352	22734.8	4.12741	0.089484	2173.61	0	0
ENSG00000117298	22225.3	4.11892	0.105429	1590.64	0	0
ENSG00000115523	20607.4	-4.66415	0.138865	1759.68	0	0
ENSG00000149346	17903.3	7.06875	0.103029	3870.43	0	0
ENSG00000162924	17884.5	3.62183	0.0873455	1835.92	0	0
ENSG00000123384	14882.5	6.14062	0.116824	2296.81	0	0
ENSG00000168334	14469.8	9.59587	0.171585	3978.42	0	0
ENSG00000075043	13281.8	6.31522	0.120768	2466.23	0	0
ENSG00000162729	13134.8	4.46975	0.11313	1789.05	0	0
ENSG00000142949	11884.9	4.40321	0.137176	1932.75	0	0
ENSG00000125084	11332.9	13.4391	0.555987	4995.01	0	0
ENSG00000102760	10230.1	5.74604	0.108073	4896.96	0	0
ENSG00000163082	10075.9	3.77047	0.0866625	2008.19	0	0
ENSG00000120129	7233.34	7.01341	0.155426	1756.4	0	0
ENSG00000145649	7194.53	-5.91854	0.131501	2705.84	0	0
ENSG00000197249	5447.7	5.14832	0.364439	3731.88	0	0
ENSG00000117091	5378.1	-4.29259	0.126091	1501.42	0	0
ENSG00000083457	5364.64	-4.06754	0.120477	2136.48	0	0
ENSG00000175505	5320.07	9.63748	0.307098	2617.84	0	0
ENSG00000110400	4937.84	7.09771	0.164274	2766.47	0	0
ENSG00000011590	4866.68	5.52758	0.139935	1509.09	0	0
ENSG00000166016	4768.56	11.1106	0.555485	2897.43	0	0
ENSG00000211751	4409.59	-3.41912	0.113485	1611.15	0	0
ENSG00000169894	4025.02	9.26207	0.299939	2976.98	0	0
ENSG00000162849	3353.34	11.973	0.601649	2473.55	0	0
ENSG00000110944	3274.21	8.31811	0.248528	2374.37	0	0
ENSG00000166165	2942.87	6.6142	0.198509	1709.52	0	0
ENSG00000137699	2703.82	3.3918	0.334198	2005.72	0	0
ENSG00000137868	2637.42	6.0889	0.413051	2106.68	0	0
ENSG00000173083	2302.24	-5.08975	0.164244	1503.08	0	0
ENSG00000179593	2196.34	5.4708	0.442207	2355.41	0	0
ENSG00000104055	2069.92	4.17117	0.191649	1868.3	0	0
ENSG00000182575	2067.16	10.1595	0.733282	1556.01	0	0
ENSG00000178597	1999.94	9.86253	1.45155	2499.64	0	0
ENSG00000080573	1971.93	8.17377	1.03026	2686.76	0	0
ENSG00000100311	1717.77	5.08542	0.306112	2089.33	0	0
ENSG00000177398	1540.66	6.90946	0.606411	1958.54	0	0
ENSG00000124157	1500.17	14.9394	1.44815	2726.03	0	0
ENSG00000173702	1449.22	14.0215	1.44978	3195.63	0	0
ENSG00000103569	1240.34	7.60012	0.850753	1545.07	0	0
ENSG00000169884	1120.8	9.61868	0.480345	1576.27	0	0
ENSG00000137642	6923.19	-3.40824	0.0974328	1490.85	5.92879e-323	1.93526e-320
ENSG00000080511	699.475	9.54653	1.45562	1479.61	1.56125e-320	5.00337e-318
ENSG00000081237	16148.7	-4.22488	0.135473	1465.92	1.45849e-317	4.59059e-315
ENSG00000168398	2439.62	6.13895	0.179142	1430.59	6.78858e-310	2.09922e-307
ENSG00000078081	3359.17	7.08055	0.239061	1423.35	2.52477e-308	7.67269e-306
ENSG00000099804	4289.55	3.95974	0.1085	1423.28	2.60986e-308	7.79684e-306
ENSG00000137507	2820.13	9.46873	0.41246	1409.81	2.19448e-305	6.44665e-303
ENSG00000204671	2986.41	12.4078	1.03154	1408.82	3.59278e-305	1.03814e-302
ENSG00000116991	2229.57	6.9923	0.280792	1403.64	4.78889e-304	1.36143e-301
ENSG00000176845	4090.43	4.37439	0.136056	1395.42	2.90602e-302	8.13039e-300
ENSG00000169194	38175.6	7.53653	0.160748	1393.41	7.91337e-302	2.17939e-299
ENSG00000136810	12481.3	3.55243	0.0957995	1378.43	1.41028e-298	3.82424e-296
ENSG00000130522	25985.6	2.93541	0.0940156	1366.99	4.28474e-296	1.14429e-293
ENSG00000211772	4772.94	-3.13219	0.108003	1363.24	2.78987e-295	7.33944e-293
ENSG00000277734	4429.09	-3.90653	0.12996	1359.73	1.61008e-294	4.17343e-292
ENSG00000211747	2382.46	-3.35462	0.126094	1350.29	1.80602e-292	4.61346e-290
ENSG00000181104	4077.14	-3.9649	0.132739	1347.85	6.09986e-292	1.53594e-289
ENSG00000120162	1664.25	6.27635	0.191814	1331.17	2.54372e-288	6.31487e-286
ENSG00000139679	1867.02	-4.9714	0.157177	1324.23	8.1306e-287	1.99042e-284
ENSG00000074416	6017.35	4.27269	0.126853	1323.82	9.96366e-287	2.40575e-284
ENSG00000090339	27228.2	3.78373	0.100558	1320.84	4.41416e-286	1.0514e-283
ENSG00000077984	4889.39	-2.43994	0.131411	1316.93	3.12191e-285	7.33691e-283
ENSG00000132965	6577.43	-3.22085	0.0971702	1305.75	8.33293e-283	1.93258e-280
ENSG00000171368	3383.97	6.14388	0.211893	1300.12	1.38723e-281	3.1755e-279
ENSG00000244482	1382.89	4.7834	0.407664	1292.27	6.98263e-280	1.5779e-277
ENSG00000008516	8472	-4.22085	0.137539	1266.89	2.25396e-274	5.02891e-272
ENSG00000171223	54166.1	2.43573	0.0848509	1262.89	1.65712e-273	3.65104e-271
ENSG00000188042	6340.36	-3.07767	0.116188	1255.21	7.71076e-272	1.6779e-269
ENSG00000198216	2618.66	5.11647	0.214486	1246.13	7.18667e-270	1.54478e-267
ENSG00000087085	1194.27	8.33333	0.477816	1244.18	1.90472e-269	4.0449e-267
ENSG00000129244	16173.7	1.16747	0.0914488	1241.7	6.55392e-269	1.37523e-266
ENSG00000051108	13830.7	3.33961	0.0941478	1238.43	3.36511e-268	6.97806e-266
ENSG00000070756	109658	2.40833	0.0781449	1237.3	5.91923e-268	1.21317e-265
ENSG00000175920	1647.15	5.53872	0.236758	1235.71	1.30918e-267	2.65236e-265
ENSG00000117318	2359.37	5.28691	0.150826	1209.44	6.56239e-262	1.31442e-259
ENSG00000189221	793.06	0.119941	0.347339	1208.1	1.28211e-261	2.53915e-259
ENSG00000135046	3071.8	-3.83505	0.124995	1203.7	1.15735e-260	2.26661e-258
ENSG00000117586	17467.8	3.56604	0.109116	1203.02	1.61814e-260	3.13422e-258
ENSG00000125845	18774.5	2.90329	0.0998118	1199.93	7.61153e-260	1.45827e-257
ENSG00000139289	5742.56	-1.99536	0.10094	1179.76	1.80831e-255	3.42723e-253
ENSG00000099860	28283.3	6.05894	0.147678	1178.88	2.80214e-255	5.25432e-253
ENSG00000204580	1931.5	3.75538	0.254213	1159.95	3.57906e-251	6.64047e-249
ENSG00000106366	18868.4	4.17776	0.133014	1157.88	1.00952e-250	1.85351e-248
ENSG00000173821	18637.9	-3.24832	0.107208	1157.39	1.29046e-250	2.34491e-248
ENSG00000124920	5342.23	3.45383	0.103873	1147.01	2.2993e-248	4.13546e-246
ENSG00000185519	1147.68	6.49588	0.331543	1140.95	4.74166e-247	8.44208e-245
ENSG00000204577	1597.48	4.19787	0.296219	1139.65	9.11365e-247	1.60637e-244
ENSG00000271503	38293.6	-3.09914	0.105842	1133.6	1.87113e-245	3.2654e-243
ENSG00000204539	434.382	2.85501	1.12613	1132.29	3.60046e-245	6.22173e-243
ENSG00000142347	1324.95	-4.47964	0.151096	1131.94	4.2804e-245	7.32489e-243
ENSG00000018625	2125.36	11.8355	1.32588	1127.87	3.2644e-244	5.53252e-242
ENSG00000169429	3135.51	0.514978	0.140384	1120.26	1.46245e-242	2.45497e-240
ENSG00000164236	12049.7	3.12968	0.0907573	1120.09	1.59639e-242	2.65452e-240
ENSG00000126561	35365.6	3.4764	0.103662	1119.33	2.32761e-242	3.83424e-240
ENSG00000172543	2798.76	-3.48336	0.122783	1113.46	4.38369e-241	7.15435e-239
ENSG00000177105	7344.67	2.84892	0.0919505	1107.48	8.69386e-240	1.40585e-237
ENSG00000158457	11412.8	2.47982	0.102787	1099.52	4.62445e-238	7.41005e-236
ENSG00000164303	2334.8	-4.69367	0.178331	1098.91	6.28619e-238	9.98201e-236
ENSG00000105401	7865.56	2.6653	0.0910019	1098.04	9.68915e-238	1.52483e-235
ENSG00000128656	2874.69	4.14236	0.133793	1096.83	1.76952e-237	2.76013e-235
ENSG00000063660	2369.45	5.64784	0.180581	1086.23	3.5442e-235	5.47982e-233
ENSG00000160888	23891.3	3.36385	0.0993953	1082.39	2.40947e-234	3.69299e-232
ENSG00000134802	2415.48	3.03827	0.114837	1079.42	1.06188e-233	1.6135e-231
ENSG00000100453	6505.96	-1.49748	0.11234	1079.25	1.15258e-233	1.73635e-231
ENSG00000130066	4319.63	3.10406	0.112021	1078.19	1.96403e-233	2.93373e-231
ENSG00000105711	1069.02	6.95348	0.309362	1077.38	2.93681e-233	4.34994e-231
ENSG00000167173	1849.34	-3.74298	0.134015	1073.98	1.60575e-232	2.35858e-230
ENSG00000135241	3779.75	3.0765	0.105041	1073.3	2.26282e-232	3.29623e-230
ENSG00000079308	8060.57	3.35076	0.115695	1062.02	6.31208e-230	9.1194e-228
ENSG00000182010	1487.71	-4.61598	0.174794	1057.18	7.1036e-229	1.01795e-226
ENSG00000273604	1614.38	3.94942	0.140839	1054.82	2.3089e-228	3.28199e-226
ENSG00000160877	12635.8	2.78149	0.0919517	1051.69	1.09857e-227	1.54907e-225
ENSG00000171552	20766	2.58418	0.0829063	1039.05	6.07937e-225	8.50437e-223
ENSG00000265972	14934.3	-3.65435	0.124294	1036.22	2.49382e-224	3.4611e-222
ENSG00000229921	921.382	6.40456	0.232648	1034.68	5.40072e-224	7.43696e-222
ENSG00000170854	3239.32	-2.75	0.121486	1034.01	7.5318e-224	1.02911e-221
ENSG00000174485	8471.24	3.1794	0.097693	1031.74	2.33743e-223	3.1692e-221
ENSG00000196405	4660.91	-2.9774	0.113403	1031.65	2.44587e-223	3.2909e-221
ENSG00000119508	8609.33	3.75542	0.127055	1027.57	1.88056e-222	2.51112e-220
ENSG00000144476	1631.37	6.95609	0.249456	1020.53	6.34034e-221	8.40261e-219
ENSG00000196188	589.331	7.74171	1.46224	1018.59	1.66605e-220	2.19148e-218
ENSG00000183454	1520.97	6.02063	0.232918	1012.73	3.11715e-219	4.06984e-217
ENSG00000145901	36017.9	2.65024	0.0895405	1010.57	9.14451e-219	1.18515e-216
ENSG00000005844	8457.61	-2.67468	0.0974532	1010.13	1.14042e-218	1.46723e-216
ENSG00000071127	20886.2	2.57158	0.0850696	1009.67	1.4395e-218	1.83859e-216
ENSG00000102245	2595.31	-2.64479	0.126524	1005.73	1.02666e-217	1.30187e-215
ENSG00000136868	3151.52	3.22275	0.117487	1003.74	2.77807e-217	3.49759e-215
ENSG00000116183	474.068	1.63673	1.46615	1003.34	3.39417e-217	4.24295e-215
ENSG00000107742	3006.71	1.80449	0.148607	1001.02	1.08198e-216	1.34303e-214
ENSG00000267278	2035.41	4.35304	0.137716	999.824	1.96436e-216	2.42125e-214
ENSG00000027075	4057.47	-2.61687	0.132648	991.837	1.06134e-214	1.29911e-212
ENSG00000102471	6051.6	-1.98526	0.0958748	986.573	1.47172e-213	1.789e-211
ENSG00000143061	2100.7	4.76568	0.147576	984.682	3.78575e-213	4.57039e-211
ENSG00000013619	4869.08	3.00533	0.103853	983.474	6.91878e-213	8.29595e-211
ENSG00000121075	892.88	10.3902	1.36653	983.422	7.1018e-213	8.45786e-211
ENSG00000089351	16690.8	2.69268	0.0938135	982.862	9.39252e-213	1.11109e-210
ENSG00000165169	5036.08	2.895	0.100223	982.498	1.12686e-212	1.32413e-210
ENSG00000169967	12236.2	2.23923	0.0933895	979.317	5.51961e-212	6.44296e-210
ENSG00000104972	3309.02	3.13345	0.114236	978.048	1.04033e-211	1.20637e-209
ENSG00000155660	9404.79	2.85646	0.0964181	974.557	5.94832e-211	6.85262e-209
ENSG00000120306	3114.39	3.75002	0.122241	969.361	7.97057e-210	9.12268e-208
ENSG00000143153	13252.7	2.8086	0.0994784	968.509	1.21983e-209	1.38715e-207
ENSG00000117322	585.459	2.14718	0.392631	968.188	1.43246e-209	1.6185e-207
ENSG00000214357	1488.05	5.57124	0.231681	967.734	1.79635e-209	2.01672e-207
ENSG00000197283	4854.85	2.63754	0.150224	967.641	1.88266e-209	2.10024e-207
ENSG00000173334	4396.94	3.50059	0.106728	966.848	2.7965e-209	3.10007e-207
ENSG00000265190	1068.91	5.87078	0.426042	966.496	3.33539e-209	3.67435e-207
ENSG00000162267	1349.76	1.65979	0.236621	966.112	4.04062e-209	4.4236e-207
ENSG00000125266	4001.31	4.66873	0.148757	960.211	7.69867e-208	8.37634e-206
ENSG00000206190	682.394	7.6035	1.04401	956.576	4.73019e-207	5.11499e-205
ENSG00000169071	5953.51	3.65849	0.118634	954.699	1.20795e-206	1.29825e-204
ENSG00000116741	3374.08	-2.67118	0.13292	950.044	1.23566e-205	1.31998e-203
ENSG00000111670	8080.72	-2.3594	0.108416	946.774	6.3262e-205	6.71721e-203
ENSG00000140481	574.881	6.17603	0.863512	946.116	8.78689e-205	9.27411e-203
ENSG00000219438	437.666	9.83746	1.45844	939.084	2.94556e-203	3.09039e-201
ENSG00000225783	2095.09	-4.74136	0.178355	939.035	3.01839e-203	3.14805e-201
ENSG00000100014	5670.56	3.15355	0.104888	931.821	1.1085e-201	1.14931e-199
ENSG00000142156	1051.48	6.77078	0.672301	929.912	2.87614e-201	2.96461e-199
ENSG00000101350	14705.8	2.40736	0.0931094	926.449	1.62141e-200	1.66157e-198
ENSG00000113448	5078.13	-0.919497	0.0974231	926.022	2.00748e-200	2.04531e-198
ENSG00000188687	2601.46	1.10339	0.174716	924.51	4.27072e-200	4.32619e-198
ENSG00000127418	3580.69	3.53867	0.121587	924.12	5.18868e-200	5.22604e-198
ENSG00000007237	777.021	10.7723	1.45351	920.071	3.92239e-199	3.92819e-197
ENSG00000091542	18373.8	2.20461	0.0958529	917.873	1.17567e-198	1.17075e-196
ENSG00000140396	4801.82	-2.11395	0.111621	913.292	1.15871e-197	1.14739e-195
ENSG00000211807	1177.76	-4.03947	0.170497	913.143	1.24802e-197	1.22892e-195
ENSG00000112149	2572.6	3.83278	0.127967	912.122	2.07763e-197	2.03446e-195
ENSG00000102172	8754.99	3.16859	0.104724	911.377	3.01479e-197	2.93584e-195
ENSG00000186480	5852.15	2.59606	0.0958065	907.465	2.12746e-196	2.06037e-194
ENSG00000184564	486.076	-6.26712	0.290661	903.614	1.45604e-195	1.40242e-193
ENSG00000110697	6992.57	2.43696	0.0900857	903.225	1.76807e-195	1.69369e-193
ENSG00000277969	1111.69	4.02136	0.176121	901.692	3.8025e-195	3.62286e-193
ENSG00000066322	9296.47	3.14975	0.109843	900.871	5.72974e-195	5.4297e-193
ENSG00000120899	12350.7	2.68968	0.0943025	899.679	1.03919e-194	9.79508e-193
ENSG00000179403	4180.58	4.44734	0.16283	893.734	2.02344e-193	1.89708e-191
ENSG00000077097	13699.7	2.25436	0.0833625	891.449	6.33576e-193	5.90869e-191
ENSG00000103522	4885.93	3.26954	0.117491	890.885	8.39639e-193	7.7892e-191
ENSG00000116299	1248.57	0.759038	0.136095	888.356	2.96922e-192	2.74007e-190
ENSG00000196664	1242.29	7.62324	0.288668	885.433	1.27874e-191	1.17391e-189
ENSG00000130287	711.673	5.5798	0.871743	881.538	8.94227e-191	8.16666e-189
ENSG00000149428	18395.2	2.34791	0.0985034	878.528	4.02164e-190	3.65389e-188
ENSG00000198286	6977.63	-2.11243	0.0909934	877.371	7.16862e-190	6.4797e-188
ENSG00000154165	4729.72	-3.28672	0.128682	874.888	2.47734e-189	2.22783e-187
ENSG00000164111	16454.8	2.37697	0.0910663	873.911	4.03547e-189	3.61062e-187
ENSG00000111181	1217.21	6.76483	0.850477	871.879	1.11324e-188	9.91007e-187
ENSG00000161091	2818.65	4.13974	0.139429	870.565	2.14608e-188	1.90085e-186
ENSG00000054219	7188.04	3.88129	0.123476	870.101	2.70478e-188	2.38372e-186
ENSG00000185518	600.335	11.2068	1.45334	869.282	4.07253e-188	3.57127e-186
ENSG00000239998	416.033	6.91724	1.40954	867.753	8.74061e-188	7.62683e-186
ENSG00000185477	1219.96	-3.5555	0.154818	866.98	1.28552e-187	1.11618e-185
ENSG00000151692	2395.11	-3.08332	0.118031	866.405	1.71296e-187	1.48003e-185
ENSG00000129657	9131.76	2.20688	0.0879724	866.155	1.94166e-187	1.66945e-185
ENSG00000134030	2412.39	4.40807	0.161941	862.131	1.44818e-186	1.23911e-184
ENSG00000185862	2438.56	-3.47	0.159828	858.437	9.16542e-186	7.80433e-184
ENSG00000079819	12814.9	2.69899	0.101156	851.179	3.4379e-184	2.91329e-182
ENSG00000155926	3615.84	-3.14353	0.160311	844.443	9.93674e-183	8.38014e-181
ENSG00000114166	2646.77	-3.22248	0.129011	842.168	3.096e-182	2.59857e-180
ENSG00000159167	2279.9	1.65697	0.135462	841.051	5.40822e-182	4.51778e-180
ENSG00000169908	672.837	2.62444	0.297845	839.759	1.03077e-181	8.57e-180
ENSG00000170017	4839.14	1.71789	0.104283	836.046	6.58259e-181	5.44717e-179
ENSG00000168758	3514.19	1.02399	0.120413	833.686	2.13915e-180	1.7619e-178
ENSG00000287725	1763.78	4.56796	0.159712	829.187	2.02383e-179	1.65917e-177
ENSG00000111371	8073.33	-2.10962	0.0991886	825.485	1.2855e-178	1.04899e-176
ENSG00000060982	12316.6	1.86951	0.0904516	822.344	6.17056e-178	5.01209e-176
ENSG00000089094	6235.35	3.57346	0.120573	821.485	9.47448e-178	7.66042e-176
ENSG00000139278	3528.42	3.0096	0.116777	812.963	6.67965e-176	5.37605e-174
ENSG00000175130	1013.26	3.18447	0.209821	806.625	1.58296e-174	1.26824e-172
ENSG00000075618	58679.2	4.33763	0.150179	806.555	1.63941e-174	1.30752e-172
ENSG00000072864	3791.12	2.78832	0.105274	806.129	2.02751e-174	1.60977e-172
ENSG00000154473	10622.4	2.18133	0.0976368	805.058	3.46141e-174	2.73591e-172
ENSG00000008517	24266.1	-2.63272	0.111933	803.799	6.49197e-174	5.10837e-172
ENSG00000113369	1534.88	-3.04581	0.142049	792.123	2.21087e-171	1.73194e-169
ENSG00000287879	834.3	7.68987	0.372396	786.803	3.15044e-170	2.45706e-168
ENSG00000135245	6877.32	1.9142	0.103981	780.546	7.16634e-169	5.56449e-167
ENSG00000181847	7266.38	-2.46341	0.11507	778.8	1.71353e-168	1.32468e-166
ENSG00000167037	470.649	8.51762	0.672485	778.106	2.42341e-168	1.86528e-166
ENSG00000173276	3857.64	3.11568	0.110118	777.84	2.7677e-168	2.12102e-166
ENSG00000158769	3890.44	0.545901	0.133866	777.104	3.99656e-168	3.0495e-166
ENSG00000172115	5771.65	3.32133	0.116318	776.916	4.39022e-168	3.33543e-166
ENSG00000074211	778.336	5.71908	0.556778	774.898	1.20282e-167	9.0991e-166
ENSG00000198355	19940.7	2.68783	0.100394	771.668	6.03548e-167	4.54621e-165
ENSG00000130701	792.458	7.30152	0.379915	767.736	4.29906e-166	3.22448e-164
ENSG00000100342	5183.35	0.295185	0.108382	763.83	3.02287e-165	2.25767e-163
ENSG00000130844	3328.71	3.55156	0.164891	761.882	7.99692e-165	5.94741e-163
ENSG00000085117	25252.3	2.01327	0.0827834	759.194	3.06093e-164	2.26689e-162
ENSG00000125337	1208.71	5.25526	0.201176	758.482	4.36765e-164	3.22109e-162
ENSG00000165023	1511.74	3.90312	0.149089	754.423	3.31519e-163	2.43473e-161
ENSG00000175899	788.918	2.87628	0.475764	752.112	1.05122e-162	7.68829e-161
ENSG00000131669	4227.53	2.4903	0.0991129	751.901	1.16761e-162	8.50426e-161
ENSG00000187922	554.445	4.41016	0.529559	751.645	1.32688e-162	9.62449e-161
ENSG00000119522	1550.35	4.00084	0.15947	745.456	2.91786e-161	2.10779e-159
ENSG00000124126	11143.2	2.10501	0.0881533	744.637	4.39209e-161	3.15979e-159
ENSG00000105281	4943.82	-1.86349	0.0963384	743.918	6.28921e-161	4.50624e-159
ENSG00000087269	9674.64	2.59267	0.0965643	743.799	6.67274e-161	4.76169e-159
ENSG00000115414	4692.27	2.00197	0.108202	743.504	7.73339e-161	5.49632e-159
ENSG00000136161	860.752	-4.81421	0.21137	740.193	4.03924e-160	2.85927e-158
ENSG00000113583	7346.17	2.3709	0.096663	739.647	5.30604e-160	3.74097e-158
ENSG00000163873	448.833	4.94353	0.778316	739.036	7.19727e-160	5.05415e-158
ENSG00000089902	4255.23	2.68852	0.108967	737.306	1.70763e-159	1.19439e-157
ENSG00000080371	9670.92	2.09526	0.0906775	732.675	1.72398e-158	1.20106e-156
ENSG00000125170	2737.67	2.90766	0.142193	731.885	2.55847e-158	1.77542e-156
ENSG00000138061	8839.88	-2.59139	0.102941	729.282	9.38456e-158	6.48676e-156
ENSG00000196526	12165.1	1.92795	0.0904848	728.099	1.69384e-157	1.16623e-155
ENSG00000064300	646.906	8.72202	0.577314	727.192	2.66421e-157	1.82721e-155
ENSG00000101109	15836.6	1.7822	0.0901227	720.556	7.32235e-156	5.00247e-154
ENSG00000285103	595.598	9.67432	0.850481	719.675	1.13654e-155	7.73461e-154
ENSG00000123146	32006.1	2.33149	0.0908353	719.585	1.18878e-155	8.05904e-154
ENSG00000129226	1852.08	3.34782	0.14804	718.127	2.46241e-155	1.66293e-153
ENSG00000153094	4497.28	2.94163	0.116882	717.182	3.94625e-155	2.65483e-153
ENSG00000167618	2214.38	2.67564	0.11756	716.184	6.49698e-155	4.35421e-153
ENSG00000006210	497.541	6.89749	0.673857	715.643	8.51266e-155	5.68349e-153
ENSG00000103044	496.165	2.24487	0.407447	715.106	1.11309e-154	7.40354e-153
ENSG00000164400	18576	4.39966	0.144119	714.842	1.26975e-154	8.41375e-153
ENSG00000157483	4909.73	-0.618326	0.114616	713.342	2.68521e-154	1.77264e-152
ENSG00000120738	25029	2.1614	0.098473	713.253	2.80744e-154	1.84642e-152
ENSG00000171604	1480.19	5.31256	0.199092	709.355	1.96592e-153	1.28816e-151
ENSG00000082512	2076.07	-2.10681	0.138674	708.406	3.15761e-153	2.06133e-151
ENSG00000113719	4296.06	2.30523	0.107258	708.248	3.41561e-153	2.22153e-151
ENSG00000143355	770.87	-4.13392	0.205022	706.767	7.15743e-153	4.63812e-151
ENSG00000112182	3659.49	3.10633	0.114309	705.033	1.70067e-152	1.09802e-150
ENSG00000126003	8261.49	3.02061	0.114931	705.003	1.72679e-152	1.11082e-150
ENSG00000196937	7698.15	-2.29014	0.115802	704.51	2.20802e-152	1.41522e-150
ENSG00000172349	1321.58	-4.33733	0.213242	704.075	2.74385e-152	1.75229e-150
ENSG00000175470	3613.78	2.14252	0.111433	703.249	4.14423e-152	2.63705e-150
ENSG00000151224	349.521	6.40418	1.47908	700.243	1.85958e-151	1.17903e-149
ENSG00000187908	2969.4	3.04707	0.138606	698.169	5.23812e-151	3.30922e-149
ENSG00000116017	4459.37	1.98585	0.111829	697.105	8.90843e-151	5.60786e-149
ENSG00000168389	468.648	7.32363	0.415103	693.135	6.46631e-150	4.05605e-148
ENSG00000187764	13880.4	-1.87183	0.0929918	691.023	1.85628e-149	1.16024e-147
ENSG00000163513	2678.55	-1.1381	0.120762	687.915	8.76067e-149	5.45638e-147
ENSG00000143797	1378.45	-3.10858	0.148636	686.879	1.46913e-148	9.11794e-147
ENSG00000230606	933.939	1.97643	0.185142	686.732	1.58097e-148	9.77758e-147
ENSG00000122223	749.22	-5.85641	0.279498	684.802	4.14527e-148	2.55471e-146
ENSG00000167460	30557.7	2.63481	0.102727	683.857	6.64268e-148	4.07958e-146
ENSG00000137266	765.182	6.0112	0.497549	683.457	8.1113e-148	4.96423e-146
ENSG00000154914	840.572	5.94	0.272051	683.449	8.1448e-148	4.96748e-146
ENSG00000088826	946.027	1.00844	0.142222	681.174	2.53651e-147	1.54168e-145
ENSG00000248360	648.736	6.16781	0.401009	677.976	1.25196e-146	7.5832e-145
ENSG00000138623	7522.78	3.32148	0.146059	676.911	2.13084e-146	1.28624e-144
ENSG00000122490	4632.71	2.25591	0.101577	673.53	1.15254e-145	6.93331e-144
ENSG00000167244	852.252	8.58151	0.588127	672.922	1.56133e-145	9.36054e-144
ENSG00000177875	704.381	4.93277	0.22085	672.501	1.92591e-145	1.15071e-143
ENSG00000086619	3482.5	3.30067	0.136046	672.046	2.41681e-145	1.43914e-143
ENSG00000104635	9135.75	2.31638	0.0936828	671.883	2.62258e-145	1.55642e-143
ENSG00000184489	3208.6	2.0631	0.128489	670.893	4.29984e-145	2.54326e-143
ENSG00000027869	12616.4	2.40319	0.113245	669.1	1.05245e-144	6.20417e-143
ENSG00000134333	49478.4	1.2213	0.080095	668.114	1.72137e-144	1.01136e-142
ENSG00000167895	2199.98	-2.90051	0.136258	667.011	2.98599e-144	1.74854e-142
ENSG00000106069	777.159	-4.05804	0.204305	666.945	3.08512e-144	1.80061e-142
ENSG00000186191	421.833	7.76199	1.28374	665.903	5.19187e-144	3.0202e-142
ENSG00000175121	370.514	6.02731	0.319619	664.892	8.59968e-144	4.98612e-142
ENSG00000212864	852.072	4.2503	0.205142	657.42	3.58598e-142	2.07234e-140
ENSG00000139725	7561.1	2.16221	0.0925984	657.357	3.70087e-142	2.13175e-140
ENSG00000143851	8314.72	-1.43455	0.0870691	654.968	1.2197e-141	7.00274e-140
ENSG00000132510	14538.1	2.97475	0.119156	654.913	1.25381e-141	7.17524e-140
ENSG00000143185	3357.46	7.74184	0.344983	651.372	7.34383e-141	4.18907e-139
ENSG00000099834	409.12	9.92827	1.03861	650.198	1.31969e-140	7.50348e-139
ENSG00000010810	6119.22	1.46969	0.10646	648.866	2.56544e-140	1.45397e-138
ENSG00000118257	3331.15	2.4957	0.163401	648.376	3.27676e-140	1.85116e-138
ENSG00000172270	15691.7	1.90478	0.0870055	648.195	3.58686e-140	2.01987e-138
ENSG00000166589	358.814	10.194	1.46103	647.995	3.96383e-140	2.22505e-138
ENSG00000096384	59041	1.87861	0.077495	647.201	5.8906e-140	3.29612e-138
ENSG00000174358	755.486	9.99358	0.861365	641.746	8.9705e-139	5.00361e-137
ENSG00000060558	8749.39	1.8889	0.0946151	641.03	1.28305e-138	7.1341e-137
ENSG00000158615	16247.5	2.35086	0.0975574	639.446	2.82836e-138	1.56769e-136
ENSG00000138185	16848.2	-0.847329	0.113864	637.178	8.77515e-138	4.84862e-136
ENSG00000031081	4888.68	3.94452	0.147111	636.875	1.02078e-137	5.62256e-136
ENSG00000186891	43393	1.71202	0.0852922	636.141	1.47267e-137	8.08641e-136
ENSG00000081181	3344.22	-0.194174	0.125817	634.016	4.25472e-137	2.32899e-135
ENSG00000062598	5665.04	1.99895	0.0914302	632.843	7.64237e-137	4.17042e-135
ENSG00000196408	412.53	8.48111	0.624723	632.449	9.30103e-137	5.05988e-135
ENSG00000064961	4356.34	2.43755	0.110005	631.77	1.30579e-136	7.08179e-135
ENSG00000116701	1320.23	3.43897	0.161994	631.62	1.4072e-136	7.60838e-135
ENSG00000162236	2526.88	2.64353	0.115032	630.883	2.03268e-136	1.09566e-134
ENSG00000109943	4225.08	5.4904	0.191231	630.802	2.11697e-136	1.13761e-134
ENSG00000133112	171212	1.51548	0.097564	630.484	2.48128e-136	1.32933e-134
ENSG00000169783	341.156	7.09375	0.8588	627.727	9.82531e-136	5.24791e-134
ENSG00000110876	3474.48	-2.83893	0.128985	625.213	3.44571e-135	1.83486e-133
ENSG00000198851	16225.5	-1.81664	0.0906341	625.053	3.73358e-135	1.98217e-133
ENSG00000108576	593.143	5.11406	0.417434	623.224	9.30196e-135	4.92361e-133
ENSG00000186350	6675.15	1.49679	0.0901355	622.156	1.58572e-134	8.36822e-133
ENSG00000129675	1593.84	-2.49409	0.128011	619.211	6.89639e-134	3.62853e-132
ENSG00000124225	4984.79	2.63062	0.114027	618.378	1.0452e-133	5.48296e-132
ENSG00000049759	5870.97	1.90562	0.168198	613.794	1.03013e-132	5.38783e-131
ENSG00000164484	1267.09	-2.81869	0.14712	613.788	1.03329e-132	5.38842e-131
ENSG00000139514	7595.5	2.17952	0.0928004	611.951	2.58552e-132	1.34432e-130
ENSG00000162511	16594.3	-1.74605	0.0888824	611.464	3.29664e-132	1.70902e-130
ENSG00000140853	4293.02	0.649173	0.105905	611.106	3.9429e-132	2.03805e-130
ENSG00000169032	8917.71	1.8723	0.106413	611.029	4.09633e-132	2.11117e-130
ENSG00000000971	11325.3	1.47981	0.093113	610.411	5.57742e-132	2.86611e-130
ENSG00000134574	2707.72	-2.44245	0.115619	610.016	6.79392e-132	3.4811e-130
ENSG00000125733	7241.61	2.09339	0.103536	608.67	1.32998e-131	6.79487e-130
ENSG00000153317	3629.7	2.93395	0.11837	606.593	3.74976e-131	1.90471e-129
ENSG00000068078	414.731	4.83287	0.634557	606.595	3.74732e-131	1.90471e-129
ENSG00000070759	996.855	3.65859	0.156865	604.788	9.23393e-131	4.67693e-129
ENSG00000123329	2349.62	-3.07663	0.153272	604.68	9.74633e-131	4.92232e-129
ENSG00000239697	1313.9	-3.08545	0.153577	604.215	1.22942e-130	6.19136e-129
ENSG00000143669	14811.7	2.05067	0.0830665	603.566	1.69924e-130	8.53299e-129
ENSG00000197043	32636.6	2.01117	0.0831864	601.646	4.43235e-130	2.21945e-128
ENSG00000116679	13670.2	-1.64109	0.0869772	601.396	5.02124e-130	2.50721e-128
ENSG00000156804	1525.87	-3.29997	0.139788	597.927	2.83682e-129	1.41248e-127
ENSG00000133805	793.515	4.65875	0.246011	596.67	5.3113e-129	2.6371e-127
ENSG00000276085	520.569	5.02366	0.344143	596.307	6.36654e-129	3.15215e-127
ENSG00000160593	8009.83	1.68008	0.0882125	595.391	1.0057e-128	4.96537e-127
ENSG00000125534	18618.8	1.80668	0.0880745	592.423	4.42665e-128	2.17945e-126
ENSG00000176454	1412.26	-2.6966	0.135437	591.649	6.51195e-128	3.19721e-126
ENSG00000188338	419.322	3.74361	0.431211	585.379	1.48933e-126	7.29191e-125
ENSG00000235576	446.419	-4.70604	0.257007	585.264	1.57711e-126	7.7003e-125
ENSG00000099840	1432.13	3.09684	0.14863	585.218	1.61392e-126	7.85828e-125
ENSG00000157514	4434.99	-3.10664	0.126019	584.456	2.36133e-126	1.14658e-124
ENSG00000091490	2434.01	-2.23008	0.11834	584.047	2.89533e-126	1.40201e-124
ENSG00000139318	1213.74	-2.84318	0.159005	583.222	4.37005e-126	2.11032e-124
ENSG00000156011	741.645	4.66149	0.234034	582.172	7.38253e-126	3.55531e-124
ENSG00000175182	1524.02	2.6999	0.13071	581.625	9.69782e-126	4.6576e-124
ENSG00000187134	2935.56	4.08014	0.181821	580.278	1.89992e-125	9.10001e-124
ENSG00000059804	29891.9	-0.825517	0.107714	579.478	2.83218e-125	1.35284e-123
ENSG00000105122	3251.57	-2.87917	0.137944	577.016	9.67904e-125	4.59883e-123
ENSG00000181704	2565.26	2.21871	0.113658	577.016	9.67982e-125	4.59883e-123
ENSG00000284713	726.266	5.05293	0.217981	573.498	5.60288e-124	2.65474e-122
ENSG00000116824	7739.15	-1.39165	0.0977899	573.427	5.80444e-124	2.74287e-122
ENSG00000009790	3721.71	-2.25822	0.115894	572.267	1.03588e-123	4.88193e-122
ENSG00000182240	2395.54	2.6549	0.137849	572.018	1.1728e-123	5.51247e-122
ENSG00000133069	4492.8	2.59809	0.112123	571.865	1.26575e-123	5.93356e-122
ENSG00000251562	76123.8	1.72933	0.0870808	570.719	2.24336e-123	1.04885e-121
ENSG00000160712	2257.38	2.96203	0.157597	568.609	6.43169e-123	2.99907e-121
ENSG00000033867	4786.98	-2.07097	0.122077	568.476	6.87154e-123	3.19572e-121
ENSG00000110799	739.08	4.82887	0.300292	568.005	8.69227e-123	4.03184e-121
ENSG00000189319	3773.96	0.525401	0.114843	567.958	8.89747e-123	4.11619e-121
ENSG00000171791	11635.8	1.48837	0.0950547	565.146	3.62143e-122	1.67098e-120
ENSG00000104951	1658.92	4.48536	0.181816	564.536	4.91002e-122	2.25963e-120
ENSG00000057704	255.706	5.88672	1.49153	562.068	1.68291e-121	7.72474e-120
ENSG00000117984	8047.11	-1.68766	0.0870651	561.51	2.22319e-121	1.01782e-119
ENSG00000119714	2337.41	-2.45981	0.119445	558.33	1.08705e-120	4.9638e-119
ENSG00000025772	1657.19	2.94787	0.126027	556.158	3.21431e-120	1.46396e-118
ENSG00000071051	4316.33	1.60346	0.096686	556.027	3.43254e-120	1.55933e-118
ENSG00000138678	2816.34	-2.39471	0.158918	555.909	3.64088e-120	1.64972e-118
ENSG00000065526	15425.6	1.23484	0.090428	555.231	5.10632e-120	2.3078e-118
ENSG00000141526	10247.7	1.27517	0.0884995	554.87	6.11484e-120	2.75653e-118
ENSG00000112782	3820.01	2.06806	0.101705	553.673	1.11112e-119	4.99607e-118
ENSG00000102879	6172.46	-2.38439	0.105769	552.518	1.97786e-119	8.87067e-118
ENSG00000151240	478.174	7.438	1.05796	552.375	2.12411e-119	9.50241e-118
ENSG00000173846	4114.58	2.36376	0.1158	551.628	3.08398e-119	1.37616e-117
ENSG00000129968	3122.61	-2.24865	0.109962	550.867	4.50792e-119	2.00648e-117
ENSG00000166562	4201.65	2.32037	0.0986293	550.765	4.74335e-119	2.10595e-117
ENSG00000267121	2024.96	2.84572	0.139105	550.6	5.15068e-119	2.28105e-117
ENSG00000217555	1049.63	-2.77465	0.146007	549.661	8.22984e-119	3.63557e-117
ENSG00000094841	1215.13	3.54759	0.181785	549.62	8.40133e-119	3.70205e-117
ENSG00000111859	2909.06	-1.56076	0.109372	548.667	1.35184e-118	5.94202e-117
ENSG00000088179	968.997	-3.15434	0.170932	548.249	1.66503e-118	7.30043e-117
ENSG00000122862	53705.9	1.80655	0.0930036	547.734	2.15363e-118	9.41934e-117
ENSG00000242247	3117.29	2.14695	0.107527	547.453	2.47774e-118	1.08101e-116
ENSG00000158747	5366.3	2.075	0.107868	546.821	3.39693e-118	1.47838e-116
ENSG00000118503	31248.5	2.11196	0.100637	545.788	5.68612e-118	2.46856e-116
ENSG00000099139	1019.02	3.82301	0.168999	544.662	9.97386e-118	4.31939e-116
ENSG00000105556	2156.87	2.14814	0.128393	544.515	1.07343e-117	4.63731e-116
ENSG00000181788	8890.08	2.40346	0.110964	542.415	3.06199e-117	1.31958e-115
ENSG00000104043	4504.69	-2.78544	0.139544	541.733	4.30267e-117	1.84973e-115
ENSG00000198542	1425.45	3.69963	0.166712	541.119	5.84606e-117	2.50712e-115
ENSG00000162734	4146.95	2.19317	0.10339	540.899	6.52576e-117	2.79182e-115
ENSG00000183688	1887.98	-3.05187	0.135002	540.795	6.87267e-117	2.93312e-115
ENSG00000105141	332.978	4.95465	0.890363	540.43	8.2463e-117	3.51085e-115
ENSG00000232653	310.888	-6.52815	0.398464	540.285	8.86661e-117	3.76585e-115
ENSG00000167286	3369.78	-2.33503	0.121468	540.06	9.91584e-117	4.20136e-115
ENSG00000185262	7379.13	2.5254	0.128543	538.796	1.86407e-116	7.87917e-115
ENSG00000065989	3642.63	2.06979	0.10864	538.786	1.87283e-116	7.89725e-115
ENSG00000050344	2080.15	-1.79918	0.132018	538.741	1.91569e-116	8.04297e-115
ENSG00000152078	823.311	7.39686	0.402483	538.74	1.91651e-116	8.04297e-115
ENSG00000198125	961.163	-1.791	0.171292	538.672	1.98282e-116	8.30146e-115
ENSG00000173546	474.441	5.35864	0.383996	538.654	2.00082e-116	8.35697e-115
ENSG00000182866	5057.01	-1.96541	0.113156	535.325	1.05384e-115	4.39123e-114
ENSG00000146674	20805.3	0.760028	0.0892471	534.334	1.72761e-115	7.1818e-114
ENSG00000028137	18019.5	1.60303	0.0835383	534.126	1.91671e-115	7.94914e-114
ENSG00000162545	297.752	3.74037	0.557371	534.053	1.98829e-115	8.22667e-114
ENSG00000023330	7297.33	2.81427	0.117602	530.95	9.35358e-115	3.86104e-113
ENSG00000101695	1114.56	-3.00624	0.181318	530.834	9.91089e-115	4.08153e-113
ENSG00000008056	771.838	5.43466	0.316867	530.103	1.42747e-114	5.86496e-113
ENSG00000286393	317.396	12.5603	1.46693	529.944	1.54548e-114	6.33505e-113
ENSG00000124406	1234.96	-3.8222	0.169405	528.502	3.17294e-114	1.29759e-112
ENSG00000095303	382.996	-3.43227	0.229624	528.489	3.1949e-114	1.30355e-112
ENSG00000164674	9097.62	1.31764	0.0984475	527.234	5.97531e-114	2.43235e-112
ENSG00000136250	2261.45	-3.0027	0.158222	527.158	6.20642e-114	2.52061e-112
ENSG00000198734	453.51	5.71068	0.284856	525.519	1.40626e-113	5.69808e-112
ENSG00000157600	2786.78	2.98769	0.130836	525.27	1.59241e-113	6.43758e-112
ENSG00000131188	628.415	4.77085	0.224286	522.637	5.9264e-113	2.39036e-111
ENSG00000125735	1139.76	-0.20354	0.13695	522.141	7.58961e-113	3.05421e-111
ENSG00000063601	2989.69	2.49106	0.123862	520.751	1.51829e-112	6.09599e-111
ENSG00000116584	5554.34	2.14537	0.0977643	520.135	2.06538e-112	8.27371e-111
ENSG00000088367	323.896	3.02969	0.410566	520.067	2.13592e-112	8.5369e-111
ENSG00000163519	1365.53	-2.90232	0.153546	519.584	2.71918e-112	1.08435e-110
ENSG00000077150	14971.8	1.77665	0.0861944	518.675	4.27965e-112	1.70278e-110
ENSG00000144843	2599.45	2.86049	0.131324	518.438	4.81647e-112	1.91205e-110
ENSG00000111981	657.348	5.76749	0.299367	518.289	5.18809e-112	2.05495e-110
ENSG00000155093	1556.4	2.56449	0.132008	517.496	7.70613e-112	3.04548e-110
ENSG00000168394	23211.4	1.43516	0.0880892	514.215	3.96296e-111	1.56266e-109
ENSG00000197471	5406.7	-1.92488	0.103092	513.702	5.11963e-111	2.01425e-109
ENSG00000113555	494.201	10.546	0.88169	513.304	6.24384e-111	2.45109e-109
ENSG00000110848	3384.66	-1.31368	0.111881	512.484	9.39882e-111	3.68142e-109
ENSG00000130775	1031.92	1.0863	0.187999	510.664	2.33131e-110	9.11123e-109
ENSG00000107679	512.413	5.35443	0.391616	508.47	6.96815e-110	2.71727e-108
ENSG00000108639	9240.09	1.72846	0.106284	508.389	7.25527e-110	2.82299e-108
ENSG00000087266	8916.57	1.78497	0.104688	508.345	7.41686e-110	2.87951e-108
ENSG00000023445	41973.5	1.67252	0.0827379	505.524	3.03019e-109	1.17385e-107
ENSG00000169442	2787.66	-3.2374	0.143209	505.067	3.80755e-109	1.47175e-107
ENSG00000144655	11918.9	2.88482	0.143394	505.053	3.83373e-109	1.47863e-107
ENSG00000090060	9884.55	1.94269	0.108135	504.476	5.11334e-109	1.96785e-107
ENSG00000197461	923.253	3.34647	0.187085	502.49	1.37737e-108	5.28923e-107
ENSG00000130052	910.664	3.71413	0.184683	501.338	2.44737e-108	9.37767e-107
ENSG00000164211	29091.6	1.98199	0.0921688	498.848	8.47942e-108	3.24204e-106
ENSG00000136167	79829.7	1.66103	0.0833009	497.897	1.36295e-107	5.19986e-106
ENSG00000095370	897.814	-3.3598	0.176098	496.153	3.25347e-107	1.23857e-105
ENSG00000240891	936.678	-3.10574	0.175542	495.661	4.1585e-107	1.57969e-105
ENSG00000076641	11297.5	-1.15822	0.117179	494.264	8.35219e-107	3.16593e-105
ENSG00000118432	329.124	7.27445	1.47253	494.167	8.76286e-107	3.31447e-105
ENSG00000104081	10375.7	1.83054	0.100034	492.559	1.95574e-106	7.38155e-105
ENSG00000285188	199.989	6.53543	1.49506	491.816	2.83272e-106	1.06687e-104
ENSG00000115165	4654.64	-1.78314	0.111821	491.669	3.04898e-106	1.14587e-104
ENSG00000089692	6720.05	-0.788422	0.0893491	491.441	3.41553e-106	1.28089e-104
ENSG00000182463	3164.03	1.92367	0.104696	490.939	4.38924e-106	1.64256e-104
ENSG00000035403	2742.05	2.73175	0.124729	490.576	5.25866e-106	1.96375e-104
ENSG00000173166	1624.1	4.34168	0.194043	489.541	8.81458e-106	3.28469e-104
ENSG00000184557	2194.47	3.6603	0.18703	489.435	9.29486e-106	3.45636e-104
ENSG00000156508	741095	1.50994	0.0797424	489.387	9.51916e-106	3.53231e-104
ENSG00000099282	1046.61	3.21719	0.169464	488.981	1.16585e-105	4.31708e-104
ENSG00000086730	1103.95	-2.33042	0.151982	488.312	1.62773e-105	6.01475e-104
ENSG00000101439	1376.77	-0.357866	0.143254	486.936	3.23333e-105	1.19227e-103
ENSG00000205336	15816	-0.0180338	0.106515	486.254	4.54503e-105	1.67246e-103
ENSG00000125629	2507.03	1.82779	0.124738	485.262	7.45479e-105	2.73746e-103
ENSG00000142453	4627.77	2.24152	0.10484	483.531	1.76886e-104	6.48188e-103
ENSG00000173581	416.118	3.47048	0.265823	483.021	2.28097e-104	8.34117e-103
ENSG00000168374	6509.27	1.67614	0.106714	482.71	2.66396e-104	9.72154e-103
ENSG00000113389	412.809	1.241	0.355417	482.547	2.89001e-104	1.05247e-102
ENSG00000267206	288.333	7.3069	1.40103	482.484	2.98219e-104	1.08379e-102
ENSG00000081320	14294.7	-1.33564	0.0983893	482.114	3.58632e-104	1.30067e-102
ENSG00000206418	2480.76	2.12876	0.110593	479.939	1.0617e-103	3.84261e-102
ENSG00000196132	227.437	1.76912	0.743459	479.003	1.69369e-103	6.11742e-102
ENSG00000134287	7830.72	1.7617	0.0912017	477.608	3.3977e-103	1.2247e-101
ENSG00000234814	722.857	4.42303	0.244827	476.74	5.23861e-103	1.8844e-101
ENSG00000123130	1517.57	2.73932	0.131313	474.624	1.50536e-102	5.40398e-101
ENSG00000276600	213.104	7.34182	1.4817	474.142	1.91469e-102	6.85941e-101
ENSG00000082074	6025.61	-2.18876	0.120102	474.087	1.96882e-102	7.03903e-101
ENSG00000153234	8228.46	2.68505	0.158309	474.029	2.02634e-102	7.23001e-101
ENSG00000104894	2777.5	-2.38446	0.11895	473.72	2.36423e-102	8.41856e-101
ENSG00000172673	2634.87	-0.908102	0.167578	468.413	3.33856e-101	1.1864e-99
ENSG00000153989	8213.05	1.7663	0.095614	467.621	4.95636e-101	1.75776e-99
ENSG00000172005	1397.2	-2.71755	0.141583	467.495	5.27823e-101	1.86815e-99
ENSG00000008513	4660.15	-1.95019	0.112189	467.125	6.34713e-101	2.24197e-99
ENSG00000152894	1375.7	1.81132	0.137802	466.351	9.34035e-101	3.29266e-99
ENSG00000165102	2347.42	2.41943	0.124502	465.567	1.38123e-100	4.85938e-99
ENSG00000227507	1173.34	-3.41802	0.200631	464.235	2.68409e-100	9.42424e-99
ENSG00000125505	7735.45	0.434605	0.123288	462.979	5.02405e-100	1.76052e-98
ENSG00000128271	4293.35	2.63388	0.157475	461.404	1.1021e-99	3.8543e-98
ENSG00000233355	1026.68	-2.88739	0.181175	460.065	2.1505e-99	7.5059e-98
ENSG00000049768	571.729	0.271618	0.182101	459.67	2.61887e-99	9.12258e-98
ENSG00000196878	717.918	3.26013	0.222703	459.27	3.19711e-99	1.11148e-97
ENSG00000143816	333.074	-4.95868	0.307389	458.435	4.84932e-99	1.68256e-97
ENSG00000145730	4329.79	1.8865	0.122181	458.137	5.62712e-99	1.9486e-97
ENSG00000115758	5408.79	2.33813	0.118709	457.762	6.78175e-99	2.34383e-97
ENSG00000105246	2255.49	2.75688	0.136826	457.16	9.16106e-99	3.15994e-97
ENSG00000102265	6906.09	1.98418	0.119245	457.148	9.21282e-99	3.17159e-97
ENSG00000188522	993.272	2.94573	0.168763	455.451	2.14882e-98	7.38306e-97
ENSG00000030419	2719.42	-0.606746	0.12915	455.233	2.39597e-98	8.21623e-97
ENSG00000168710	10747	2.06589	0.102027	454.086	4.24561e-98	1.45025e-96
ENSG00000171476	8780.35	-1.90373	0.110987	454.086	4.24458e-98	1.45025e-96
ENSG00000198792	4215.6	0.923343	0.104564	453.298	6.29028e-98	2.14454e-96
ENSG00000136156	3449.59	-1.78293	0.108733	452.941	7.51821e-98	2.55823e-96
ENSG00000167984	1726.95	-2.45181	0.141171	452.685	8.54143e-98	2.9008e-96
ENSG00000144746	8792.2	-1.76744	0.0950455	452.005	1.19929e-97	4.06513e-96
ENSG00000104140	691.739	2.14267	0.247106	450.499	2.54136e-97	8.59768e-96
ENSG00000095015	2072.16	1.3117	0.108596	449.95	3.3421e-97	1.1285e-95
ENSG00000184588	3341.22	2.40785	0.120337	449.865	3.48748e-97	1.17534e-95
ENSG00000280303	475.04	5.56863	0.276317	449.742	3.70812e-97	1.24732e-95
ENSG00000133627	968.162	3.28161	0.166006	447.79	9.81821e-97	3.2963e-95
ENSG00000155380	5560.79	1.46842	0.105639	447.692	1.03091e-96	3.45452e-95
ENSG00000164828	6733.96	1.25474	0.130116	446.765	1.63757e-96	5.47701e-95
ENSG00000167693	418.468	3.83897	0.410684	445.945	2.4655e-96	8.23047e-95
ENSG00000176915	8550.98	1.95084	0.102884	445.21	3.55774e-96	1.18542e-94
ENSG00000114861	1802.09	2.57368	0.132232	444.751	4.4722e-96	1.4873e-94
ENSG00000148700	1429.84	-2.45298	0.1393	444.084	6.23844e-96	2.07078e-94
ENSG00000116688	6024.81	1.83299	0.0936194	443.299	9.22646e-96	3.05687e-94
ENSG00000196083	1058.2	-1.93323	0.152444	443.076	1.03123e-95	3.41023e-94
ENSG00000115652	3057.72	2.57072	0.12182	442.594	1.31176e-95	4.32979e-94
ENSG00000107957	5373.84	1.60349	0.0957702	441.742	2.00632e-95	6.60997e-94
ENSG00000111669	32666.8	1.0162	0.0798238	441.042	2.84579e-95	9.3582e-94
ENSG00000186918	6205.19	-1.6258	0.125625	440.518	3.69508e-95	1.21284e-93
ENSG00000143119	5639.42	-1.92917	0.104811	440.489	3.74972e-95	1.22849e-93
ENSG00000142669	6475.87	-1.72352	0.0946087	440.416	3.88769e-95	1.27132e-93
ENSG00000074370	2240.88	-2.10506	0.1174	439.911	5.00322e-95	1.63309e-93
ENSG00000129521	735.763	-3.36498	0.195152	439.897	5.03724e-95	1.64115e-93
ENSG00000008283	934.514	1.76484	0.173824	439.532	6.04377e-95	1.96545e-93
ENSG00000223949	281.919	7.24364	1.48133	439.434	6.34445e-95	2.05944e-93
ENSG00000187122	316.349	-1.04222	0.41125	437.785	1.44466e-94	4.68081e-93
ENSG00000145832	273.083	12.5692	1.47629	437.162	1.97074e-94	6.37363e-93
ENSG00000197859	206.68	3.03114	1.56973	437.149	1.98417e-94	6.4053e-93
ENSG00000162105	410.004	5.99917	0.784374	436.849	2.30407e-94	7.42443e-93
ENSG00000130449	2149.78	2.07151	0.116739	436.227	3.14258e-94	1.01079e-92
ENSG00000176170	439.12	4.90503	0.28638	436.112	3.32756e-94	1.06833e-92
ENSG00000134242	2398.42	-2.20069	0.147233	436.015	3.49374e-94	1.11965e-92
ENSG00000120278	1471.36	3.54729	0.161865	435.679	4.13152e-94	1.32164e-92
ENSG00000071575	517.894	-3.73543	0.2435	435.671	4.14766e-94	1.3244e-92
ENSG00000286667	844.389	4.06055	0.232835	435.421	4.69743e-94	1.49723e-92
ENSG00000109320	7000.41	2.1283	0.10474	434.141	8.89627e-94	2.83043e-92
ENSG00000205189	1044.16	4.79398	0.245419	432.889	1.66121e-93	5.27576e-92
ENSG00000264230	326.393	3.49868	0.640124	432.855	1.68973e-93	5.3567e-92
ENSG00000136158	343.438	-4.5903	0.286632	432.109	2.45159e-93	7.75795e-92
ENSG00000065320	333.96	5.52285	0.436145	431.528	3.27644e-93	1.03496e-91
ENSG00000126860	1457.14	-2.36374	0.158601	431.015	4.231e-93	1.33409e-91
ENSG00000106052	10789.3	1.46645	0.0951368	430.402	5.74406e-93	1.80794e-91
ENSG00000143155	4027.13	2.22836	0.125809	429.82	7.67824e-93	2.41242e-91
ENSG00000131015	401.95	7.14343	0.471026	429.561	8.73729e-93	2.74028e-91
ENSG00000180884	1307.83	2.63079	0.158039	429.041	1.13281e-92	3.54653e-91
ENSG00000227373	517.236	5.18986	0.271472	428.811	1.27016e-92	3.96947e-91
ENSG00000100867	1353.11	-2.6928	0.184948	428.666	1.36608e-92	4.26167e-91
ENSG00000118495	624.593	3.90677	0.198889	428.278	1.65769e-92	5.16228e-91
ENSG00000101082	796.947	-3.35606	0.200325	427.908	1.99311e-92	6.19587e-91
ENSG00000117560	328.387	-4.37504	0.283152	427.037	3.0787e-92	9.55374e-91
ENSG00000176619	6606.08	2.02064	0.111963	426.989	3.15206e-92	9.7642e-91
ENSG00000240972	15640.5	1.02758	0.0957053	426.936	3.23671e-92	1.00088e-90
ENSG00000103489	3958.18	-1.05941	0.0985685	426.736	3.57728e-92	1.10426e-90
ENSG00000043462	4331.7	-2.12491	0.11382	426.15	4.79169e-92	1.47654e-90
ENSG00000241106	289.536	2.93319	0.36598	424.891	8.9772e-92	2.76147e-90
ENSG00000177034	4117.11	-1.2109	0.11379	424.269	1.22454e-91	3.76023e-90
ENSG00000277701	822.857	2.20433	0.248051	424.012	1.39218e-91	4.26759e-90
ENSG00000183722	1584.11	2.58311	0.128198	423.828	1.52541e-91	4.66786e-90
ENSG00000115232	2139.87	-2.61853	0.156355	423.733	1.59958e-91	4.88634e-90
ENSG00000275993	493.639	4.51359	0.235897	423.201	2.08573e-91	6.3604e-90
ENSG00000117868	11523.5	1.50366	0.102761	422.878	2.45011e-91	7.45865e-90
ENSG00000139146	8385.55	1.49915	0.0888825	422.206	3.4261e-91	1.04118e-89
ENSG00000112297	8278.61	2.3046	0.119888	421.135	5.84562e-91	1.77341e-89
ENSG00000101421	5949.9	2.20258	0.110299	420.822	6.83457e-91	2.06987e-89
ENSG00000197903	873.219	3.25139	0.174781	420.265	9.02092e-91	2.72732e-89
ENSG00000020577	1687.89	2.27377	0.122326	420.216	9.24554e-91	2.79044e-89
ENSG00000119048	5499.45	2.00797	0.115862	419.491	1.32722e-90	3.99891e-89
ENSG00000135766	2469.55	-0.634103	0.128869	416.811	5.05339e-90	1.51998e-88
ENSG00000120875	30682.9	1.55795	0.0865591	416.59	5.64134e-90	1.69394e-88
ENSG00000139190	893.807	-3.33154	0.182622	416.434	6.09951e-90	1.8284e-88
ENSG00000170266	2535.28	1.33106	0.128947	415.785	8.42877e-90	2.52234e-88
ENSG00000072110	2839.56	2.61054	0.160853	415.615	9.17654e-90	2.74145e-88
ENSG00000134954	15138.1	-0.615532	0.0887344	415.116	1.17674e-89	3.50951e-88
ENSG00000198879	6875.83	1.15195	0.103053	414.628	1.50152e-89	4.47056e-88
ENSG00000122188	879.885	-2.10746	0.177119	413.953	2.10217e-89	6.24836e-88
ENSG00000044524	326.218	-3.55068	0.249021	413.077	3.25414e-89	9.65615e-88
ENSG00000184613	1339.63	-0.796777	0.1423	412.307	4.7792e-89	1.41577e-87
ENSG00000117400	430.512	5.85738	0.447385	411.646	6.64344e-89	1.96472e-87
ENSG00000100055	2386.59	-2.41607	0.136938	411.267	8.02859e-89	2.37039e-87
ENSG00000162434	20710.5	1.27088	0.0916166	410.76	1.03392e-88	3.04748e-87
ENSG00000104885	6282.56	2.12948	0.113055	410.397	1.23898e-88	3.64578e-87
ENSG00000150687	261.601	-3.3882	0.269945	410.084	1.44826e-88	4.2545e-87
ENSG00000165507	1438.64	0.3836	0.225451	410.048	1.47436e-88	4.32398e-87
ENSG00000067167	11912.1	1.69928	0.0965874	408.797	2.75163e-88	8.05652e-87
ENSG00000119715	582.103	2.51626	0.204607	408.77	2.78929e-88	8.15323e-87
ENSG00000108691	262.346	-0.847104	0.530385	408.668	2.93467e-88	8.56397e-87
ENSG00000198887	7360.62	2.48095	0.135065	408.131	3.83667e-88	1.11777e-86
ENSG00000078596	1962.92	-2.26695	0.138373	407.847	4.41967e-88	1.2855e-86
ENSG00000048052	3839.03	-1.29208	0.0995023	406.027	1.09539e-87	3.18079e-86
ENSG00000171724	216.309	4.7459	1.41055	405.359	1.52876e-87	4.4319e-86
ENSG00000119318	6920.82	1.64112	0.0959654	404.98	1.84687e-87	5.3453e-86
ENSG00000141956	1995.17	2.86405	0.156588	404.974	1.85285e-87	5.35383e-86
ENSG00000172568	198.246	7.80491	0.673518	404.876	1.94494e-87	5.61072e-86
ENSG00000173918	438.854	5.09324	0.463453	403.988	3.02954e-87	8.72529e-86
ENSG00000133048	168.383	5.41477	1.51794	403.873	3.20814e-87	9.22459e-86
ENSG00000231925	14721.1	0.85566	0.0969891	403.029	4.8876e-87	1.40308e-85
ENSG00000206127	306.317	-4.5905	0.306752	403.025	4.89614e-87	1.40324e-85
ENSG00000023892	2196.05	-1.94983	0.139132	401.978	8.25362e-87	2.36166e-85
ENSG00000112306	9349.55	-1.50357	0.0941175	401.673	9.60918e-87	2.74508e-85
ENSG00000108091	6470.96	1.6015	0.095796	401.22	1.20472e-86	3.43599e-85
ENSG00000164733	24199.4	1.18868	0.0829948	400.826	1.46642e-86	4.17562e-85
ENSG00000072042	3127.69	1.8053	0.112449	400.655	1.59674e-86	4.53939e-85
ENSG00000092841	15082.3	1.50489	0.0865571	400.275	1.92993e-86	5.47777e-85
ENSG00000093072	644.625	-3.68095	0.221288	399.533	2.7947e-86	7.91952e-85
ENSG00000184922	16977.4	1.4557	0.0890348	399.485	2.86236e-86	8.09822e-85
ENSG00000131398	672.868	1.1619	0.274521	399.05	3.555e-86	1.00417e-84
ENSG00000077585	5666.69	1.90865	0.110829	398.433	4.83594e-86	1.36381e-84
ENSG00000185022	2442.71	1.03112	0.160061	398.287	5.20331e-86	1.46507e-84
ENSG00000074800	73016	0.0041905	0.0793988	398.082	5.76304e-86	1.62009e-84
ENSG00000158292	544.471	3.08218	0.225088	397.227	8.82522e-86	2.47696e-84
ENSG00000179934	1447.07	1.40453	0.121439	397.194	8.97356e-86	2.51459e-84
ENSG00000072858	576.373	-3.11963	0.198698	397.125	9.28746e-86	2.59842e-84
ENSG00000048740	4600.34	-1.08545	0.102953	397.065	9.57084e-86	2.67347e-84
ENSG00000112419	1291.16	1.4582	0.137106	396.091	1.5558e-85	4.33901e-84
ENSG00000143365	308.708	6.16331	0.630909	395.352	2.24833e-85	6.26053e-84
ENSG00000122068	6814.23	1.9989	0.112534	394.721	3.08028e-85	8.56358e-84
ENSG00000123636	1642.85	2.90309	0.149804	394.013	4.38593e-85	1.21742e-83
ENSG00000154451	1691.89	-2.64259	0.138265	393.699	5.12779e-85	1.42111e-83
ENSG00000149218	589.133	-3.70762	0.205319	393.627	5.31659e-85	1.47112e-83
ENSG00000183943	1613.24	-1.49259	0.130223	393.323	6.18655e-85	1.70916e-83
ENSG00000132341	18484.8	1.86692	0.097787	391.457	1.56866e-84	4.32694e-83
ENSG00000196914	7164.2	-1.13334	0.0937881	391.302	1.69532e-84	4.66901e-83
ENSG00000044115	8023.14	0.798027	0.0934389	390.703	2.2856e-84	6.28486e-83
ENSG00000196739	401.639	3.31949	0.367848	390.314	2.77459e-84	7.61758e-83
ENSG00000124145	16391.1	1.35154	0.0905527	390.039	3.1821e-84	8.72283e-83
ENSG00000137731	297.685	7.5883	0.59617	388.575	6.60382e-84	1.80744e-82
ENSG00000124334	911.268	-4.39565	0.246566	387.36	1.21042e-83	3.30774e-82
ENSG00000134470	1592.52	0.429229	0.174255	385.888	2.52179e-83	6.88066e-82
ENSG00000145246	1421.75	-3.38882	0.187738	385.225	3.51032e-83	9.56305e-82
ENSG00000160013	1701.98	2.76838	0.139352	384.822	4.29236e-83	1.16755e-81
ENSG00000103064	8091.75	0.895314	0.0947583	384.306	5.55262e-83	1.50802e-81
ENSG00000111912	4001.74	2.52866	0.128402	383.676	7.60251e-83	2.06157e-81
ENSG00000261795	137.306	3.4209	1.69583	383.51	8.25542e-83	2.23518e-81
ENSG00000006576	3541.15	-0.732614	0.105631	383.287	9.23044e-83	2.49533e-81
ENSG00000049249	20241.2	6.31383	0.271545	383.242	9.43992e-83	2.54806e-81
ENSG00000188677	2876.8	1.95496	0.11215	382.321	1.49392e-82	4.02628e-81
ENSG00000166592	1283.13	2.03556	0.195427	381.995	1.75809e-82	4.73099e-81
ENSG00000267520	2451.45	3.74985	0.202772	381.971	1.77877e-82	4.77936e-81
ENSG00000078589	493.71	-1.66487	0.205999	381.593	2.14833e-82	5.76353e-81
ENSG00000089693	4514.29	1.93989	0.110535	381.403	2.3609e-82	6.32419e-81
ENSG00000139626	13460.9	-0.448604	0.0846995	381.39	2.37715e-82	6.35806e-81
ENSG00000188886	496.143	5.48513	0.292479	381.368	2.40236e-82	6.41576e-81
ENSG00000277443	4984.26	2.4787	0.12773	380.862	3.09227e-82	8.24573e-81
ENSG00000135077	2569.62	-0.922144	0.123709	380.846	3.11673e-82	8.29841e-81
ENSG00000134321	372.332	-5.25348	0.328716	380.748	3.27352e-82	8.70272e-81
ENSG00000135454	3250.47	3.06661	0.148684	380.3	4.09225e-82	1.0863e-80
ENSG00000137166	2272.33	2.21897	0.146203	379.928	4.92719e-82	1.30596e-80
ENSG00000113615	5765.15	2.51142	0.150301	379.744	5.40216e-82	1.42971e-80
ENSG00000170871	4470.96	1.60772	0.0980785	379.559	5.92239e-82	1.56504e-80
ENSG00000114737	3247.05	-2.20188	0.125557	379.491	6.1283e-82	1.61703e-80
ENSG00000074695	16651	1.45423	0.102892	378.99	7.86691e-82	2.07268e-80
ENSG00000137802	3836.87	2.23828	0.117554	378.888	8.27608e-82	2.17723e-80
ENSG00000056558	15075.3	2.20227	0.113992	378.246	1.13999e-81	2.99455e-80
ENSG00000181222	30657.7	1.85185	0.107202	377.961	1.31387e-81	3.44616e-80
ENSG00000156535	1617.05	-1.69692	0.122459	377.548	1.61452e-81	4.22845e-80
ENSG00000170011	2845.58	-1.69916	0.141922	377.445	1.69944e-81	4.44426e-80
ENSG00000286075	290.159	0.0611906	0.238671	377.212	1.90881e-81	4.98439e-80
ENSG00000185650	15363.2	0.199772	0.0912008	376.094	3.33324e-81	8.69107e-80
ENSG00000069849	5514.85	2.33745	0.119324	375.592	4.28334e-81	1.11519e-79
ENSG00000184012	270.021	1.87315	0.439232	375.448	4.60194e-81	1.19637e-79
ENSG00000146242	221.262	6.04748	1.06945	374.965	5.85358e-81	1.51952e-79
ENSG00000185896	5671.28	2.00964	0.113603	374.692	6.7067e-81	1.73841e-79
ENSG00000099194	4640.09	1.45326	0.125386	374.207	8.54513e-81	2.2117e-79
ENSG00000143740	3162.71	-1.52712	0.106016	374.147	8.80226e-81	2.27491e-79
ENSG00000176171	3433.72	1.69177	0.147752	373.563	1.17782e-80	3.03956e-79
ENSG00000134109	9997.24	-0.341317	0.0917387	373.505	1.21272e-80	3.12506e-79
ENSG00000139182	5534.74	-1.49103	0.106166	373.174	1.43017e-80	3.68004e-79
ENSG00000153048	1308.88	-2.30262	0.169003	372.819	1.70736e-80	4.38687e-79
ENSG00000040933	5163.38	-1.35122	0.115945	371.726	2.94467e-80	7.55499e-79
ENSG00000121064	841.518	-2.55045	0.171418	371.436	3.40207e-80	8.71583e-79
ENSG00000185507	1217.61	1.18622	0.136103	371.404	3.45649e-80	8.84239e-79
ENSG00000104970	331.443	-3.48392	0.23849	371.146	3.93226e-80	1.00449e-78
ENSG00000003402	23351.9	1.58645	0.106159	370.941	4.35455e-80	1.11076e-78
ENSG00000134058	1539.04	2.12812	0.134208	370.242	6.17081e-80	1.57177e-78
ENSG00000072274	9299.53	2.46872	0.126535	369.415	9.32121e-80	2.37079e-78
ENSG00000129353	1063.74	-2.38941	0.15649	368.448	1.50971e-79	3.83432e-78
ENSG00000177103	397.712	5.04394	0.277338	368.375	1.56581e-79	3.97107e-78
ENSG00000136490	514.08	-3.43878	0.227671	368.145	1.756e-79	4.44702e-78
ENSG00000165097	1525.78	2.01188	0.136813	368.063	1.82889e-79	4.62495e-78
ENSG00000162341	1721.37	2.75593	0.176362	367.222	2.78147e-79	7.0238e-78
ENSG00000050628	1314.46	-2.39653	0.163725	367.15	2.88305e-79	7.26991e-78
ENSG00000130600	239.296	8.60552	1.47118	365.266	7.3791e-79	1.85806e-77
ENSG00000171033	3410.02	0.106405	0.0974851	365.198	7.63046e-79	1.91861e-77
ENSG00000166974	1062.32	-0.675309	0.14944	364.675	9.90569e-79	2.48715e-77
ENSG00000213585	12610.4	1.51865	0.0952285	364.149	1.28785e-78	3.22896e-77
ENSG00000235385	278.142	10.1779	1.46895	364.083	1.33048e-78	3.33111e-77
ENSG00000151835	5034.9	2.23977	0.133902	363.94	1.42881e-78	3.57223e-77
ENSG00000187605	3936.65	1.68689	0.0970398	363.882	1.47129e-78	3.67323e-77
ENSG00000128340	14456.9	-1.29793	0.0862494	363.872	1.47859e-78	3.68624e-77
ENSG00000267519	2172.99	1.66032	0.125585	362.485	2.9529e-78	7.35139e-77
ENSG00000183741	7569.22	0.775932	0.109815	362.161	3.47063e-78	8.62811e-77
ENSG00000218336	2501.48	2.12764	0.113296	359.763	1.14694e-77	2.84732e-76
ENSG00000183918	1609.82	-1.85277	0.120786	358.507	2.14545e-77	5.31867e-76
ENSG00000182957	4055.25	-1.55064	0.111163	358.427	2.23258e-77	5.52689e-76
ENSG00000198369	1750.06	2.18714	0.129127	358.024	2.73021e-77	6.74932e-76
ENSG00000055130	6207.92	1.63981	0.0958806	357.661	3.27258e-77	8.07878e-76
ENSG00000084090	10150.2	1.60195	0.0872151	357.478	3.5845e-77	8.83643e-76
ENSG00000164649	1970.67	-0.94341	0.119533	357.121	4.28179e-77	1.05406e-75
ENSG00000205542	122384	1.25975	0.0840976	356.846	4.91179e-77	1.20747e-75
ENSG00000213145	15115.6	2.23347	0.11362	355.531	9.46294e-77	2.32303e-75
ENSG00000173588	966.271	2.87436	0.162415	354.95	1.26451e-76	3.0999e-75
ENSG00000113504	241.801	3.65462	0.470911	354.737	1.40581e-76	3.44149e-75
ENSG00000100336	856.685	-3.01095	0.160398	354.516	1.56972e-76	3.83743e-75
ENSG00000135916	3407.49	-1.197	0.103718	354.493	1.58797e-76	3.87667e-75
ENSG00000137331	2240.08	2.39303	0.135386	354.335	1.71751e-76	4.18712e-75
ENSG00000178573	2104.04	-1.65345	0.138016	354.266	1.77783e-76	4.32817e-75
ENSG00000124831	13496.7	1.11198	0.0971433	354.116	1.91651e-76	4.65937e-75
ENSG00000204262	1728.8	-1.74328	0.13824	352.756	3.77467e-76	9.16423e-75
ENSG00000123374	6276.69	2.76284	0.159405	352.635	4.00898e-76	9.7197e-75
ENSG00000010278	976.379	-1.24879	0.166046	352.344	4.63637e-76	1.12254e-74
ENSG00000100077	1964.92	-1.9916	0.151516	352.19	5.00545e-76	1.21023e-74
ENSG00000178104	6444.38	-1.73396	0.11466	351.742	6.25905e-76	1.51126e-74
ENSG00000153303	420.885	4.85702	0.428619	351.691	6.41845e-76	1.54763e-74
ENSG00000153531	254.745	5.71355	0.632936	351.18	8.28067e-76	1.99392e-74
ENSG00000160183	2511.61	1.48202	0.112766	351.091	8.65742e-76	2.0818e-74
ENSG00000167930	1167.08	2.26548	0.138026	349.464	1.94844e-75	4.6789e-74
ENSG00000107099	9443.39	-1.2357	0.101016	349.322	2.09157e-75	5.01579e-74
ENSG00000133872	8899.75	-0.6366	0.100064	349.09	2.34809e-75	5.62328e-74
ENSG00000185668	534.407	3.79179	0.257339	349.016	2.43649e-75	5.82709e-74
ENSG00000139116	2680.91	1.90535	0.108895	348.733	2.80496e-75	6.69923e-74
ENSG00000181467	1711.75	1.19067	0.127634	348.545	3.0815e-75	7.34974e-74
ENSG00000134460	52762.5	1.62329	0.103385	348.221	3.62186e-75	8.62688e-74
ENSG00000114013	3400.88	2.52915	0.13059	347.804	4.45874e-75	1.06059e-73
ENSG00000075420	3799.12	1.89738	0.11295	346.872	7.09583e-75	1.6856e-73
ENSG00000138386	1902.25	-1.70494	0.134397	345.289	1.56188e-74	3.70521e-73
ENSG00000185339	237.359	10.0095	1.4648	345.257	1.58759e-74	3.76113e-73
ENSG00000124201	10775.1	1.7345	0.0997997	345.182	1.6475e-74	3.89783e-73
ENSG00000114423	3317.69	-1.31806	0.103059	345.041	1.76789e-74	4.17705e-73
ENSG00000249673	1816.11	2.40266	0.138513	344.752	2.04182e-74	4.81783e-73
ENSG00000072818	4373.74	-2.09654	0.121192	344.273	2.59286e-74	6.10985e-73
ENSG00000178719	8100.89	1.22948	0.0920728	344.251	2.62139e-74	6.16883e-73
ENSG00000100368	13937.3	-1.34459	0.106554	344.164	2.73701e-74	6.43233e-73
ENSG00000176177	443.881	5.46014	0.376465	343.767	3.33693e-74	7.83178e-73
ENSG00000142408	313.721	6.15386	0.536789	343.41	3.98624e-74	9.34328e-73
ENSG00000083444	4662.4	2.11822	0.123342	343.352	4.10395e-74	9.6064e-73
ENSG00000137124	1262.34	3.15708	0.165423	342.858	5.24791e-74	1.22679e-72
ENSG00000110092	179.541	7.97302	1.05334	342.559	6.09287e-74	1.42242e-72
ENSG00000177606	10959.1	2.31506	0.124468	342.023	7.96121e-74	1.85614e-72
ENSG00000176463	476.152	9.65714	1.43456	341.646	9.60684e-74	2.23686e-72
ENSG00000112514	3710.86	0.734816	0.114854	341.637	9.64975e-74	2.24388e-72
ENSG00000169116	6485.07	1.44899	0.109611	341.41	1.08037e-73	2.5089e-72
ENSG00000165195	1614.17	2.31302	0.145405	341.401	1.0852e-73	2.51682e-72
ENSG00000129667	4045.33	1.93896	0.113386	340.848	1.4295e-73	3.31094e-72
ENSG00000121039	1336.8	-2.49212	0.210581	340.026	2.15402e-73	4.98252e-72
ENSG00000144824	470.624	4.50637	0.279651	339.626	2.62994e-73	6.0754e-72
ENSG00000131378	9393.53	1.56426	0.095515	338.527	4.54874e-73	1.04943e-71
ENSG00000171310	5105.5	-0.595279	0.113064	338.455	4.71317e-73	1.08594e-71
ENSG00000066294	1278.58	-1.98462	0.15891	337.256	8.57007e-73	1.97201e-71
ENSG00000120332	170.183	6.65974	1.49872	337.161	8.98408e-73	2.06458e-71
ENSG00000170425	468.7	2.48815	0.191662	336.954	9.96363e-73	2.28671e-71
ENSG00000217482	765.06	3.66761	0.20894	336.71	1.12535e-72	2.57939e-71
ENSG00000118939	796.476	2.44395	0.1635	336.466	1.27041e-72	2.90807e-71
ENSG00000172548	275.999	7.44581	0.600067	336.428	1.29514e-72	2.96084e-71
ENSG00000106771	4913.5	-0.0602439	0.100165	335.766	1.80163e-72	4.11342e-71
ENSG00000198740	520.964	-2.74045	0.191512	335.418	2.14209e-72	4.88441e-71
ENSG00000135070	1574.9	2.27899	0.151579	335.249	2.33039e-72	5.30691e-71
ENSG00000184385	148.417	6.69778	1.50001	334.964	2.68669e-72	6.11041e-71
ENSG00000172164	579.782	-3.27103	0.219945	334.92	2.74597e-72	6.23717e-71
ENSG00000110076	283.533	7.99713	1.42796	334.386	3.58459e-72	8.13153e-71
ENSG00000107338	450.954	4.57526	0.258228	333.682	5.09192e-72	1.1536e-70
ENSG00000122861	3496.39	-0.575601	0.12364	333.253	6.30609e-72	1.42684e-70
ENSG00000058668	9309.47	-1.55642	0.0872608	333.239	6.34938e-72	1.4348e-70
ENSG00000115902	3054.64	-1.97245	0.130137	332.904	7.50442e-72	1.69363e-70
ENSG00000122852	135.4	2.66348	1.91309	332.855	7.69003e-72	1.7333e-70
ENSG00000114200	727.782	-2.89059	0.211314	332.494	9.20306e-72	2.07169e-70
ENSG00000186716	2641.97	2.33158	0.180264	331.538	1.48254e-71	3.33307e-70
ENSG00000178996	559.017	-3.04918	0.222725	330.776	2.16725e-71	4.86623e-70
ENSG00000164930	1074.28	-2.0293	0.155944	330.753	2.1919e-71	4.91532e-70
ENSG00000141506	4812.04	1.48318	0.10829	330.732	2.21591e-71	4.96284e-70
ENSG00000076928	2801.03	-1.81862	0.119279	329.821	3.48823e-71	7.80249e-70
ENSG00000163932	4004.84	1.83685	0.107556	329.703	3.69994e-71	8.26555e-70
ENSG00000115085	1815.31	-2.4881	0.166677	329.694	3.71659e-71	8.29224e-70
ENSG00000150907	4172.51	1.43756	0.117132	329.157	4.85855e-71	1.08264e-69
ENSG00000254004	1681.35	2.40391	0.156645	329.057	5.10704e-71	1.13657e-69
ENSG00000068650	2602.47	2.109	0.142772	328.723	6.03108e-71	1.34053e-69
ENSG00000139641	3685.89	-1.80497	0.106542	328.647	6.26507e-71	1.39078e-69
ENSG00000143479	1980.18	2.7458	0.152891	328.319	7.37695e-71	1.63555e-69
ENSG00000122884	7973.43	0.457381	0.105824	328.055	8.41213e-71	1.86272e-69
ENSG00000281103	600.349	-3.30916	0.208205	328.013	8.59199e-71	1.90016e-69
ENSG00000124151	3429.32	-1.46786	0.116244	327.13	1.334e-70	2.94651e-69
ENSG00000105963	1837.32	-1.95463	0.146891	326.95	1.45972e-70	3.22014e-69
ENSG00000171314	30130.7	0.826158	0.078398	326.918	1.48272e-70	3.26681e-69
ENSG00000140564	22056.5	-1.30726	0.094438	326.471	1.85319e-70	4.07794e-69
ENSG00000197971	1383.92	-1.62259	0.156754	326.114	2.2142e-70	4.86626e-69
ENSG00000164287	340.002	5.44746	0.343285	325.772	2.62519e-70	5.76234e-69
ENSG00000143870	9101.08	1.42465	0.0906714	325.534	2.95708e-70	6.48278e-69
ENSG00000167797	1699.13	2.48607	0.137721	325.457	3.07205e-70	6.72646e-69
ENSG00000120658	645.173	2.82819	0.189148	325.344	3.25001e-70	7.10728e-69
ENSG00000165474	676.13	-2.35018	0.214779	325.015	3.8286e-70	8.3622e-69
ENSG00000070831	15193.7	1.53554	0.0877391	323.839	6.88048e-70	1.50093e-68
ENSG00000214517	5289.01	1.5498	0.106897	323.766	7.13666e-70	1.55489e-68
ENSG00000152518	7129.6	1.38746	0.141621	323.717	7.31469e-70	1.59171e-68
ENSG00000188157	15946.5	1.10831	0.0963716	323.427	8.45015e-70	1.83653e-68
ENSG00000186834	6369.56	2.32857	0.130954	323.016	1.0374e-69	2.25187e-68
ENSG00000141682	5030.92	2.78064	0.153339	322.764	1.17618e-69	2.54998e-68
ENSG00000187239	27169.5	1.72639	0.11276	322.748	1.18538e-69	2.56677e-68
ENSG00000198435	356.558	5.27469	0.348673	322.676	1.22889e-69	2.65772e-68
ENSG00000115590	211.03	5.41329	0.772623	322.65	1.2446e-69	2.68839e-68
ENSG00000206560	3276.3	-0.870045	0.118168	322.433	1.38724e-69	2.99283e-68
ENSG00000081059	306.084	3.54899	0.472523	321.868	1.83809e-69	3.96066e-68
ENSG00000160293	427.074	1.95746	0.253117	321.723	1.9759e-69	4.2524e-68
ENSG00000100385	13797.4	-1.56533	0.103583	321.388	2.33477e-69	5.01862e-68
ENSG00000170464	2469.75	2.49511	0.152139	321.142	2.63931e-69	5.66632e-68
ENSG00000054179	180.382	7.67494	1.47813	321.037	2.78083e-69	5.96288e-68
ENSG00000163565	3531.19	-1.88552	0.12434	320.373	3.87338e-69	8.29552e-68
ENSG00000102144	37221.2	0.209089	0.0970088	320.269	4.07959e-69	8.72657e-68
ENSG00000197380	756.712	2.80993	0.166766	320.032	4.58898e-69	9.80429e-68
ENSG00000102962	257552	9.03746	0.371174	319.782	5.20038e-69	1.10971e-67
ENSG00000196205	6910.88	1.51617	0.0992321	319.711	5.38745e-69	1.14824e-67
ENSG00000075240	1793.82	2.75083	0.170366	319.623	5.6292e-69	1.19831e-67
ENSG00000137216	2817.5	2.3903	0.151938	319.544	5.85387e-69	1.24464e-67
ENSG00000105835	22952.2	1.76633	0.114008	319.511	5.95035e-69	1.26362e-67
ENSG00000177409	1460.4	-2.48044	0.143795	319.455	6.12108e-69	1.29832e-67
ENSG00000178950	5190.31	1.33037	0.0939216	318.394	1.03835e-68	2.19976e-67
ENSG00000197448	2052.47	-1.95227	0.125445	318.318	1.07863e-68	2.28234e-67
ENSG00000276644	479.437	-3.5875	0.249379	317.919	1.31571e-68	2.78066e-67
ENSG00000196976	1140.9	1.92966	0.14122	317.876	1.34451e-68	2.83812e-67
ENSG00000197616	804.579	-3.34589	0.226187	317.722	1.45182e-68	3.06098e-67
ENSG00000148908	390.138	-3.51134	0.243927	317.575	1.56173e-68	3.28877e-67
ENSG00000140465	173.147	0.31405	0.569072	316.835	2.25904e-68	4.75152e-67
ENSG00000104331	6246.87	1.41797	0.113716	316.813	2.28359e-68	4.79745e-67
ENSG00000121060	1392.79	-2.18717	0.14423	316.458	2.72539e-68	5.71877e-67
ENSG00000089327	4113.19	-0.827808	0.100476	316.067	3.31249e-68	6.94244e-67
ENSG00000169139	2248.75	1.71583	0.114921	313.805	1.02261e-67	2.14069e-66
ENSG00000101445	9574.48	-1.23415	0.098554	313.473	1.20692e-67	2.5235e-66
ENSG00000142875	1114.97	-2.38962	0.167378	313.345	1.28604e-67	2.68575e-66
ENSG00000151292	2826.92	1.98886	0.12366	313.071	1.47414e-67	3.07494e-66
ENSG00000002586	6763.77	-1.28806	0.0931825	312.867	1.63196e-67	3.40012e-66
ENSG00000111335	1581.45	-3.27205	0.189529	312.672	1.79932e-67	3.74437e-66
ENSG00000059915	958.804	3.98736	0.215837	312.541	1.92057e-67	3.99197e-66
ENSG00000152818	2747.14	-1.71755	0.117212	312.506	1.95438e-67	4.05746e-66
ENSG00000162645	5267.38	-2.10855	0.119119	312.449	2.01074e-67	4.16956e-66
ENSG00000128590	2944.23	1.88606	0.132289	312.412	2.04785e-67	4.24154e-66
ENSG00000077044	1079.84	-2.55622	0.184678	312.317	2.14758e-67	4.44288e-66
ENSG00000067992	4031.28	1.49031	0.126946	312.052	2.45045e-67	5.0635e-66
ENSG00000171617	580.748	1.13371	0.19664	311.821	2.74909e-67	5.67394e-66
ENSG00000156711	4370.43	2.16863	0.120842	311.035	4.0684e-67	8.38708e-66
ENSG00000002919	2437.29	2.8987	0.159971	310.975	4.19101e-67	8.62976e-66
ENSG00000102271	522.704	-2.68105	0.204685	310.696	4.81658e-67	9.9063e-66
ENSG00000164054	2325.14	-1.57571	0.115368	310.284	5.91352e-67	1.21482e-65
ENSG00000127824	7249.76	1.3759	0.116129	310.046	6.65763e-67	1.36609e-65
ENSG00000106415	965.597	-2.43154	0.165914	309.939	7.02466e-67	1.43973e-65
ENSG00000134308	38480	1.63822	0.0982084	309.82	7.45359e-67	1.52587e-65
ENSG00000123560	578.333	3.92788	0.24429	309.743	7.7435e-67	1.58338e-65
ENSG00000213949	1170.54	-2.85767	0.189596	309.524	8.63922e-67	1.76448e-65
ENSG00000197063	3173.76	0.763207	0.157484	309.064	1.08642e-66	2.21636e-65
ENSG00000173757	24562.5	1.33879	0.104535	308.956	1.14641e-66	2.33602e-65
ENSG00000140563	4715.72	-1.29654	0.102801	308.903	1.17697e-66	2.39553e-65
ENSG00000169136	929.503	2.32169	0.157939	308.778	1.25302e-66	2.54738e-65
ENSG00000100997	1895.34	1.76201	0.125262	308.768	1.25904e-66	2.55667e-65
ENSG00000226777	261.583	9.91776	1.48734	307.799	2.04022e-66	4.1382e-65
ENSG00000132718	8082.88	0.816828	0.0957026	307.749	2.09254e-66	4.23943e-65
ENSG00000100292	456.476	-3.18616	0.26428	307.426	2.45754e-66	4.9732e-65
ENSG00000168283	3920.97	-1.38009	0.100461	307.411	2.47595e-66	5.00471e-65
ENSG00000101849	1127.91	0.913799	0.149342	307.034	2.98787e-66	6.03256e-65
ENSG00000105372	17961.5	-1.1903	0.0986511	307.003	3.03413e-66	6.11895e-65
ENSG00000206077	215.464	4.89092	0.807505	306.976	3.076e-66	6.1963e-65
ENSG00000105642	188.067	6.88402	0.781573	306.621	3.67109e-66	7.3866e-65
ENSG00000006007	3480.01	-1.21431	0.108699	306.618	3.67691e-66	7.38987e-65
ENSG00000134072	1210.23	-2.0366	0.14433	305.65	5.95669e-66	1.19582e-64
ENSG00000084652	5849.23	1.49185	0.0959363	305.457	6.55808e-66	1.31505e-64
ENSG00000156515	6729.71	1.4064	0.106332	305.113	7.78459e-66	1.55922e-64
ENSG00000078269	1989.12	-1.23986	0.121775	304.989	8.27791e-66	1.65615e-64
ENSG00000198400	1127.96	3.03097	0.173974	304.978	8.32328e-66	1.66333e-64
ENSG00000116984	11456.3	1.37673	0.1245	304.927	8.53713e-66	1.70414e-64
ENSG00000213639	12835.9	1.35991	0.0961241	304.718	9.47516e-66	1.88924e-64
ENSG00000170542	1983.82	1.91666	0.120696	304.68	9.65666e-66	1.92326e-64
ENSG00000111331	1319.88	-2.73139	0.169376	304.557	1.02689e-65	2.04289e-64
ENSG00000157827	2158.39	1.85489	0.116231	304.337	1.14573e-65	2.27673e-64
ENSG00000134375	3252.47	1.73686	0.110934	304.158	1.25252e-65	2.48614e-64
ENSG00000100351	1775.08	-1.56971	0.144341	304.107	1.28484e-65	2.54743e-64
ENSG00000162636	711.119	-2.15106	0.210061	303.773	1.51798e-65	3.00628e-64
ENSG00000138495	2163.95	1.60572	0.116035	303.741	1.54175e-65	3.04993e-64
ENSG00000171723	2096.27	1.28735	0.127776	303.515	1.72605e-65	3.41069e-64
ENSG00000175155	1885.63	-2.1617	0.144469	303.414	1.81471e-65	3.58188e-64
ENSG00000115904	6696.51	-1.74466	0.116017	303.226	1.99287e-65	3.92911e-64
ENSG00000197930	11179.6	0.498106	0.1001	302.979	2.25457e-65	4.44012e-64
ENSG00000103091	2757.74	1.68133	0.113082	302.869	2.38085e-65	4.68358e-64
ENSG00000255693	376.95	-2.94492	0.216602	302.443	2.94533e-65	5.78756e-64
ENSG00000170525	2951.17	-0.261462	0.11843	302.266	3.21594e-65	6.31227e-64
ENSG00000169083	1434.22	-1.32886	0.149834	302.2	3.3238e-65	6.51672e-64
ENSG00000159399	4693.29	0.274326	0.115645	301.64	4.39348e-65	8.60439e-64
ENSG00000067113	1148.7	-1.80949	0.154203	301.445	4.8428e-65	9.47383e-64
ENSG00000107643	5121.58	1.50543	0.092982	300.724	6.93644e-65	1.35545e-63
ENSG00000153395	2409.15	1.98576	0.138884	300.498	7.76286e-65	1.51526e-63
ENSG00000163602	5959.86	1.58193	0.106866	300.403	8.13856e-65	1.58684e-63
ENSG00000149289	4196.67	1.46799	0.106079	299.729	1.13846e-64	2.2173e-63
ENSG00000204160	6199.69	1.56504	0.102478	298.5	2.10112e-64	4.08767e-63
ENSG00000176788	6572.36	1.41703	0.105096	298.294	2.32788e-64	4.52384e-63
ENSG00000242779	194.491	8.48969	1.4732	298.165	2.48291e-64	4.81979e-63
ENSG00000072415	1389.53	1.90566	0.141841	298.132	2.52349e-64	4.89318e-63
ENSG00000106266	909.552	0.173829	0.202927	297.923	2.80083e-64	5.425e-63
ENSG00000125753	8914.13	1.91666	0.112629	297.594	3.29909e-64	6.38308e-63
ENSG00000112679	2323.3	1.98365	0.118149	296.987	4.46523e-64	8.62984e-63
ENSG00000169499	3911.66	-0.157601	0.0994155	295.99	7.33714e-64	1.41648e-62
ENSG00000164442	1265.15	-2.33496	0.184563	295.941	7.52068e-64	1.45032e-62
ENSG00000074660	760.152	3.96814	0.230208	295.634	8.76527e-64	1.68849e-62
ENSG00000142002	2774.41	0.213875	0.114496	295.594	8.93891e-64	1.72006e-62
ENSG00000130598	216.69	4.27729	0.441979	295.063	1.16494e-63	2.23917e-62
ENSG00000204267	6104.99	0.842303	0.118593	294.382	1.63576e-63	3.14072e-62
ENSG00000122729	1251.67	2.60928	0.162814	294.342	1.66811e-63	3.19937e-62
ENSG00000198589	4397.9	-1.62484	0.121047	294.324	1.68375e-63	3.22584e-62
ENSG00000213064	4378.09	2.47297	0.161582	294.311	1.69441e-63	3.24273e-62
ENSG00000175215	3086.49	-2.04127	0.116448	293.877	2.10372e-63	4.02171e-62
ENSG00000180777	406.653	-3.51993	0.26005	293.733	2.26028e-63	4.31632e-62
ENSG00000143772	1063.76	-2.81601	0.165094	293.415	2.64849e-63	5.05219e-62
ENSG00000130592	30621.1	1.684	0.104171	292.988	3.27571e-63	6.24191e-62
ENSG00000168610	23641.1	0.987786	0.0865575	292.838	3.52912e-63	6.71752e-62
ENSG00000139211	474.014	3.49095	0.208951	292.816	3.56882e-63	6.78577e-62
ENSG00000090104	15045.8	-1.40213	0.116634	292.441	4.30123e-63	8.16956e-62
ENSG00000095319	5869.33	1.79572	0.110909	291.911	5.60184e-63	1.06284e-61
ENSG00000136717	6035.15	1.22723	0.0949294	291.658	6.35376e-63	1.20421e-61
ENSG00000100302	419.943	-2.78846	0.246098	291.641	6.40955e-63	1.21348e-61
ENSG00000153721	318.701	5.1089	0.354001	291.622	6.46917e-63	1.22345e-61
ENSG00000198604	4320.5	1.6663	0.102946	291.092	8.42563e-63	1.59175e-61
ENSG00000147065	30905.1	0.869946	0.0828017	290.671	1.03914e-62	1.96101e-61
ENSG00000128284	917.764	-2.64216	0.15709	290.513	1.12437e-62	2.11959e-61
ENSG00000197181	1068.81	2.89005	0.171147	290.147	1.34959e-62	2.54144e-61
ENSG00000110330	6179.58	1.43349	0.109267	289.094	2.28019e-62	4.28928e-61
ENSG00000152484	11263.8	1.22465	0.10002	289.08	2.29595e-62	4.31434e-61
ENSG00000099250	322.932	2.26969	0.265465	289.01	2.37803e-62	4.46381e-61
ENSG00000131042	278.985	4.81361	0.390358	288.872	2.5476e-62	4.77702e-61
ENSG00000213402	1595.62	-2.02177	0.144573	288.459	3.12896e-62	5.8609e-61
ENSG00000160654	2231.37	-2.23231	0.15009	288.249	3.47365e-62	6.49963e-61
ENSG00000169508	877.27	2.03175	0.153163	288.087	3.76645e-62	7.04003e-61
ENSG00000141664	4633.82	1.05881	0.0960994	287.838	4.26382e-62	7.96125e-61
ENSG00000167881	4971.05	1.39003	0.100522	287.691	4.58671e-62	8.55506e-61
ENSG00000136848	370.85	3.31853	0.255764	287.621	4.75163e-62	8.8533e-61
ENSG00000144749	2426.29	0.474016	0.138263	287.39	5.3293e-62	9.91914e-61
ENSG00000283154	1299.84	2.18544	0.136352	287.167	5.95586e-62	1.10736e-60
ENSG00000162739	501.956	-3.01584	0.231459	286.703	7.50495e-62	1.39391e-60
ENSG00000163346	2903.09	-1.39063	0.117381	286.512	8.25346e-62	1.53132e-60
ENSG00000183666	401.665	-3.1303	0.2219	286.456	8.4872e-62	1.57303e-60
ENSG00000145990	311.965	3.96055	0.349813	286.388	8.77964e-62	1.62552e-60
ENSG00000132906	778.293	2.33613	0.163708	285.546	1.33597e-61	2.47092e-60
ENSG00000276070	185.268	-6.04108	0.502815	285.495	1.37018e-61	2.53154e-60
ENSG00000140022	131.677	4.44835	1.40305	285.295	1.51395e-61	2.79422e-60
ENSG00000120217	1577.03	2.10183	0.132994	285.116	1.65491e-61	3.05119e-60
ENSG00000169991	3946.61	1.74303	0.152062	284.944	1.80329e-61	3.32129e-60
ENSG00000073712	733.873	0.339883	0.199542	284.802	1.93491e-61	3.55999e-60
ENSG00000185436	290.961	3.81219	0.310101	284.73	2.00591e-61	3.68678e-60
ENSG00000124785	596.378	-1.65063	0.181706	284.169	2.65338e-61	4.87172e-60
ENSG00000169992	617.298	2.52885	0.208792	284.095	2.75213e-61	5.04776e-60
ENSG00000156531	2956.14	0.816826	0.1192	283.667	3.40688e-61	6.24218e-60
ENSG00000186340	144.566	10.9906	1.48682	283.101	4.51786e-61	8.26915e-60
ENSG00000170315	12777.8	1.36982	0.0832878	282.877	5.05069e-61	9.23479e-60
ENSG00000183751	2191.14	1.90434	0.12447	282.751	5.37721e-61	9.82163e-60
ENSG00000163564	340.357	-3.31071	0.234086	282.502	6.08877e-61	1.11098e-59
ENSG00000113263	10212.6	1.08127	0.127997	282.367	6.51177e-61	1.18693e-59
ENSG00000114978	16834.9	1.3223	0.0865087	282.304	6.71979e-61	1.22359e-59
ENSG00000162889	8431.3	1.55424	0.102029	281.712	9.02342e-61	1.64135e-59
ENSG00000175463	832.318	-2.03378	0.174826	281.311	1.10182e-60	2.00213e-59
ENSG00000169155	2396.03	1.79285	0.143142	280.982	1.29837e-60	2.35685e-59
ENSG00000173542	2298.96	1.73491	0.110732	279.696	2.46408e-60	4.46829e-59
ENSG00000129116	775.004	-1.99815	0.201444	279.681	2.48221e-60	4.49655e-59
ENSG00000166128	8558.19	1.29914	0.117947	279.581	2.60921e-60	4.72176e-59
ENSG00000248323	252.875	-3.39942	0.282631	279.43	2.81298e-60	5.08529e-59
ENSG00000080546	2213.9	-1.48328	0.116839	279.122	3.27909e-60	5.92185e-59
ENSG00000120949	10165.4	1.68622	0.108662	279.023	3.4459e-60	6.21674e-59
ENSG00000134684	3933.1	-1.44377	0.109159	278.824	3.80376e-60	6.85532e-59
ENSG00000105656	2014.75	1.51468	0.122887	278.519	4.4278e-60	7.97184e-59
ENSG00000155252	1705.67	2.19602	0.141986	278.249	5.06639e-60	9.11226e-59
ENSG00000148248	9570.78	1.1487	0.0897206	277.774	6.42038e-60	1.15357e-58
ENSG00000138814	1381.77	-1.97903	0.15895	277.63	6.89584e-60	1.23774e-58
ENSG00000213654	6263.89	0.3602	0.0996685	277.333	7.99823e-60	1.43415e-58
ENSG00000251322	245.435	3.03768	0.326006	277.008	9.40287e-60	1.6843e-58
ENSG00000196743	1697.18	-0.0165072	0.131041	276.954	9.66078e-60	1.72874e-58
ENSG00000157110	530.291	-2.61954	0.22781	276.686	1.10388e-59	1.97333e-58
ENSG00000170113	2689.8	0.828193	0.112141	276.272	1.35674e-59	2.42288e-58
ENSG00000185201	2313.62	-1.1252	0.125151	275.667	1.83382e-59	3.27155e-58
ENSG00000126767	4568.78	0.772001	0.122471	275.61	1.88657e-59	3.36226e-58
ENSG00000115091	15126.1	1.3507	0.0923683	275.55	1.94395e-59	3.46101e-58
ENSG00000163659	2995.73	-1.60393	0.119396	274.682	2.99567e-59	5.32812e-58
ENSG00000076554	2761.13	1.61618	0.116674	274.67	3.01329e-59	5.35407e-58
ENSG00000188921	505.446	-3.27017	0.218505	274.496	3.28607e-59	5.83286e-58
ENSG00000146216	515.426	4.2781	0.263555	274.458	3.3488e-59	5.93822e-58
ENSG00000259834	338.568	-2.21272	0.222772	274.435	3.38733e-59	6.00052e-58
ENSG00000069493	9510.44	0.782974	0.0917295	274.108	3.987e-59	7.05571e-58
ENSG00000152413	679.314	3.80315	0.235565	274.038	4.12886e-59	7.29942e-58
ENSG00000182950	192.965	7.86621	0.876595	273.721	4.83601e-59	8.54103e-58
ENSG00000137267	753.155	2.21547	0.181053	273.308	5.94036e-59	1.0481e-57
ENSG00000181333	170.794	7.50984	1.50625	273.021	6.8543e-59	1.20814e-57
ENSG00000177098	509.666	1.97608	0.203657	272.982	6.98617e-59	1.23015e-57
ENSG00000275302	16302.7	-2.79514	0.30307	272.924	7.19176e-59	1.26509e-57
ENSG00000243414	390.775	3.94683	0.256132	272.356	9.54556e-59	1.67747e-57
ENSG00000173281	1408.76	0.09246	0.126563	272.253	1.00464e-58	1.76373e-57
ENSG00000196628	1746.34	-1.52093	0.128156	271.612	1.38258e-58	2.4248e-57
ENSG00000164543	2593.82	0.525483	0.12339	271.215	1.68517e-58	2.95256e-57
ENSG00000104904	20510.4	1.22687	0.0866801	271.131	1.75722e-58	3.07575e-57
ENSG00000164308	4485.43	-1.69014	0.10653	270.943	1.92948e-58	3.37391e-57
ENSG00000107485	10362.4	-0.279413	0.0855105	270.767	2.10607e-58	3.67904e-57
ENSG00000136854	1414.91	2.10456	0.13744	270.658	2.22388e-58	3.881e-57
ENSG00000196187	985.35	-2.28896	0.14972	270.529	2.37146e-58	4.13446e-57
ENSG00000105974	1706.87	1.2129	0.149472	270.171	2.83501e-58	4.93774e-57
ENSG00000137474	1424.77	3.0565	0.22405	269.991	3.10011e-58	5.39413e-57
ENSG00000153253	446.612	-3.91975	0.258694	269.871	3.29074e-58	5.72018e-57
ENSG00000142552	294.065	4.62897	0.319874	269.761	3.47743e-58	6.03874e-57
ENSG00000198574	500.237	-1.82828	0.208693	269.75	3.49523e-58	6.06367e-57
ENSG00000104765	8158.35	0.970953	0.130059	269.582	3.80166e-58	6.58879e-57
ENSG00000035687	1997.16	-1.12039	0.11428	269.484	3.99214e-58	6.91213e-57
ENSG00000177189	7096.39	1.40054	0.103161	269.282	4.41472e-58	7.63629e-57
ENSG00000127329	887.128	-0.106419	0.142326	269.254	4.47651e-58	7.73558e-57
ENSG00000179134	3764.38	0.661723	0.10519	269.179	4.64686e-58	8.02209e-57
ENSG00000260916	2179.67	0.655002	0.112082	268.75	5.75443e-58	9.92442e-57
ENSG00000123908	5871.16	0.397038	0.0932721	268.62	6.13663e-58	1.05732e-56
ENSG00000198513	1056.93	2.53786	0.173041	268.367	6.96256e-58	1.19846e-56
ENSG00000113575	8905.19	1.88713	0.116405	268.319	7.13009e-58	1.2261e-56
ENSG00000135837	5705.37	1.16629	0.09669	268.112	7.90515e-58	1.35805e-56
ENSG00000144827	1427.8	1.17648	0.133543	267.967	8.49587e-58	1.45811e-56
ENSG00000012174	1394.01	2.15192	0.141948	267.697	9.72134e-58	1.66681e-56
ENSG00000136720	1675.84	0.889621	0.139483	267.506	1.06891e-57	1.83097e-56
ENSG00000143178	741.837	2.29847	0.170976	267.47	1.08836e-57	1.86247e-56
ENSG00000159216	2873.84	-0.888858	0.107871	266.86	1.47523e-57	2.52206e-56
ENSG00000102119	2518.78	1.42544	0.109604	266.527	1.74091e-57	2.97338e-56
ENSG00000034152	5866.92	1.31373	0.0956773	266.372	1.88085e-57	3.20927e-56
ENSG00000261857	255.087	4.4949	0.434289	266.287	1.96271e-57	3.34572e-56
ENSG00000107263	8425.25	1.06566	0.0995081	265.863	2.42315e-57	4.12662e-56
ENSG00000106588	3569.84	1.66514	0.107277	265.798	2.50407e-57	4.2603e-56
ENSG00000173451	637.206	3.24641	0.209412	265.714	2.61088e-57	4.43774e-56
ENSG00000128016	4514.12	0.924921	0.125444	265.482	2.93031e-57	4.97588e-56
ENSG00000183813	8171.33	1.88377	0.140221	264.769	4.18047e-57	7.09191e-56
ENSG00000116237	3243.9	0.640948	0.117186	264.611	4.52274e-57	7.66518e-56
ENSG00000196233	1970.78	1.61794	0.123619	264.574	4.60662e-57	7.79983e-56
ENSG00000198846	645.461	-2.33558	0.179288	264.489	4.80423e-57	8.12663e-56
ENSG00000128604	3858.07	1.22066	0.121133	263.692	7.1471e-57	1.20781e-55
ENSG00000158710	35111.3	0.947582	0.0811402	263.539	7.71502e-57	1.30254e-55
ENSG00000145907	7298.76	1.43442	0.107339	263.074	9.72359e-57	1.64008e-55
ENSG00000143641	5814.77	1.44153	0.108325	262.96	1.02933e-56	1.73452e-55
ENSG00000105810	25680.1	1.36641	0.0945305	262.699	1.17177e-56	1.97265e-55
ENSG00000056097	6602.87	1.19497	0.0977293	262.461	1.31946e-56	2.21916e-55
ENSG00000014914	278.714	3.1749	0.370385	262.21	1.49522e-56	2.51238e-55
ENSG00000110448	12129	0.964555	0.0865345	262.083	1.59288e-56	2.67391e-55
ENSG00000117266	1215.21	-2.19546	0.153479	262.061	1.61058e-56	2.70106e-55
ENSG00000086061	7087.35	1.39279	0.0952099	261.92	1.72749e-56	2.89436e-55
ENSG00000188620	140.199	11.3858	1.48473	261.84	1.79807e-56	3.00976e-55
ENSG00000162654	1148.45	-2.33496	0.158819	261.768	1.86369e-56	3.11664e-55
ENSG00000186468	14205.5	-1.01803	0.0883808	261.501	2.12882e-56	3.55664e-55
ENSG00000254838	473.007	-2.66445	0.200845	260.966	2.77933e-56	4.63905e-55
ENSG00000169129	2061.78	1.7956	0.166801	260.945	2.80788e-56	4.68228e-55
ENSG00000116729	1415.14	-1.25287	0.168195	260.841	2.95657e-56	4.92556e-55
ENSG00000101265	2244.65	1.04446	0.122199	260.835	2.96644e-56	4.93735e-55
ENSG00000189325	128.996	6.68666	1.50834	260.734	3.11951e-56	5.18722e-55
ENSG00000147408	1962.14	-1.37536	0.146824	260.552	3.41459e-56	5.67253e-55
ENSG00000186654	607.944	3.02513	0.213684	259.842	4.864e-56	8.07277e-55
ENSG00000089639	1293.45	-1.59806	0.140944	259.665	5.31142e-56	8.80706e-55
ENSG00000104723	694.797	3.08038	0.269551	259.609	5.46327e-56	9.05034e-55
ENSG00000163297	2401.46	-1.19385	0.120417	258.862	7.92628e-56	1.31182e-54
ENSG00000266028	6604.75	-1.0725	0.101588	258.794	8.19872e-56	1.35563e-54
ENSG00000175264	256.895	-0.603953	0.436509	258.752	8.37131e-56	1.38287e-54
ENSG00000151092	1927.58	1.49562	0.145736	258.72	8.50466e-56	1.40359e-54
ENSG00000166402	185.416	2.33502	0.643499	258.673	8.70488e-56	1.43529e-54
ENSG00000135272	13025.7	1.00036	0.104016	258.609	8.98946e-56	1.48082e-54
ENSG00000115866	6225.62	0.896044	0.0905752	258.455	9.70382e-56	1.59701e-54
ENSG00000121594	2779.05	0.666518	0.116259	258.428	9.83749e-56	1.6175e-54
ENSG00000130294	211.191	11.6903	1.4771	258.357	1.01934e-55	1.67446e-54
ENSG00000170340	2326.73	2.09505	0.158031	257.928	1.26194e-55	2.07104e-54
ENSG00000163947	738.787	-1.80271	0.180295	257.684	1.42524e-55	2.33686e-54
ENSG00000156299	432.395	0.704613	0.255685	257.65	1.44905e-55	2.3737e-54
ENSG00000173210	392.705	-2.71766	0.249617	257.561	1.51528e-55	2.47988e-54
ENSG00000250264	1058.74	1.43759	0.216417	257.348	1.68458e-55	2.7544e-54
ENSG00000105376	365.551	2.22033	0.267597	257.064	1.94042e-55	3.16978e-54
ENSG00000185115	1804.86	1.53472	0.120007	256.562	2.49141e-55	4.06608e-54
ENSG00000152127	1493.74	2.54459	0.175102	256.41	2.68814e-55	4.38308e-54
ENSG00000147251	1179.43	-1.58593	0.151208	256.4	2.70054e-55	4.39924e-54
ENSG00000155307	4916.93	-1.01589	0.0981253	256.374	2.73689e-55	4.45433e-54
ENSG00000130787	412.065	-0.0575177	0.270282	256.234	2.93373e-55	4.77028e-54
ENSG00000167004	13611.6	1.17264	0.0875327	256.113	3.11615e-55	5.06223e-54
ENSG00000121742	294.14	-2.75975	0.267724	256.041	3.23017e-55	5.24263e-54
ENSG00000115274	1372.17	1.94065	0.131723	255.871	3.51454e-55	5.69892e-54
ENSG00000127561	2611.11	1.08251	0.113309	255.71	3.80953e-55	6.17158e-54
ENSG00000263069	304.633	5.79831	0.39585	255.233	4.82958e-55	7.81691e-54
ENSG00000110047	5319.74	1.67281	0.147863	255.095	5.17425e-55	8.3671e-54
ENSG00000023171	6434.24	1.4381	0.142621	254.693	6.32158e-55	1.0213e-53
ENSG00000286169	2045.02	-1.97097	0.135805	254.667	6.40446e-55	1.03375e-53
ENSG00000166181	6252.55	1.18835	0.0891608	254.571	6.71793e-55	1.08335e-53
ENSG00000103811	1809	-1.75718	0.13163	254.519	6.89266e-55	1.11051e-53
ENSG00000087460	11993.3	-0.449416	0.0988285	254.415	7.25869e-55	1.16842e-53
ENSG00000186854	391.976	4.13737	0.257046	254.344	7.52226e-55	1.20974e-53
ENSG00000151651	9090.45	-0.0324666	0.088663	253.939	9.20226e-55	1.47857e-53
ENSG00000143570	4535.26	1.21599	0.105446	253.88	9.4753e-55	1.52105e-53
ENSG00000141448	551.341	1.8797	0.186322	253.641	1.06711e-54	1.71145e-53
ENSG00000117228	1102.09	-2.23308	0.166736	253.623	1.07704e-54	1.7258e-53
ENSG00000185627	3980.76	1.11321	0.101395	253.589	1.09554e-54	1.75387e-53
ENSG00000172009	1573.05	1.03874	0.138233	252.628	1.76799e-54	2.82781e-53
ENSG00000125354	1481.9	-1.50347	0.137378	252.572	1.81803e-54	2.90521e-53
ENSG00000153898	4249.77	2.08213	0.139937	252.515	1.87046e-54	2.9863e-53
ENSG00000163840	1286.53	-2.39977	0.159204	252.277	2.10562e-54	3.35869e-53
ENSG00000164889	1830.38	-1.8374	0.147686	251.878	2.5684e-54	4.09319e-53
ENSG00000144136	2314.94	-1.77594	0.14036	251.825	2.63715e-54	4.19895e-53
ENSG00000038427	297.273	2.60246	0.350073	251.561	3.0079e-54	4.78496e-53
ENSG00000099875	8005.04	0.410293	0.103893	251.503	3.09624e-54	4.92104e-53
ENSG00000064666	1685.62	-1.31562	0.121202	251.427	3.21479e-54	5.10486e-53
ENSG00000280206	584.187	2.74284	0.19174	251.339	3.35978e-54	5.33029e-53
ENSG00000135048	3041.41	1.09792	0.145869	250.835	4.31725e-54	6.84316e-53
ENSG00000066583	1801.01	1.81575	0.141053	250.815	4.36141e-54	6.90694e-53
ENSG00000180644	7305.01	1.08698	0.109919	250.514	5.06713e-54	8.01734e-53
ENSG00000137648	392.178	3.26087	0.232953	250.354	5.48508e-54	8.67086e-53
ENSG00000110934	759.842	-1.816	0.158264	250.328	5.55756e-54	8.77757e-53
ENSG00000186660	7225.05	1.20446	0.0993367	250.183	5.97275e-54	9.42486e-53
ENSG00000196924	87553.8	0.758555	0.0939505	250.051	6.38e-54	1.00585e-52
ENSG00000198947	4078.24	-1.21414	0.111414	249.94	6.74068e-54	1.06176e-52
ENSG00000121104	1487.69	-1.47895	0.127476	249.255	9.48267e-54	1.49234e-52
ENSG00000181773	159.317	6.37403	0.532171	249.184	9.82531e-54	1.54488e-52
ENSG00000159840	5248.47	1.18519	0.0972121	248.986	1.08434e-53	1.70345e-52
ENSG00000277632	31864	2.05313	0.143111	248.592	1.31902e-53	2.07026e-52
ENSG00000198900	5342.96	1.23747	0.101318	248.451	1.41529e-53	2.21939e-52
ENSG00000066279	1391.38	-1.43505	0.162977	248.167	1.63045e-53	2.55452e-52
ENSG00000112486	1848.36	1.95396	0.127516	247.925	1.83867e-53	2.87819e-52
ENSG00000179799	144.365	10.197	1.4833	247.595	2.16755e-53	3.39e-52
ENSG00000163644	2153.69	1.63834	0.118322	247.289	2.52411e-53	3.94415e-52
ENSG00000119725	2828.63	1.87341	0.127957	246.853	3.13686e-53	4.89728e-52
ENSG00000164088	1317.8	-1.93296	0.130014	246.207	4.32714e-53	6.74957e-52
ENSG00000110446	365.261	3.9359	0.340447	245.936	4.95172e-53	7.71698e-52
ENSG00000189337	167.113	8.15642	1.06562	245.921	4.98872e-53	7.76778e-52
ENSG00000143753	4836.44	1.19341	0.0968641	245.606	5.8356e-53	9.0784e-52
ENSG00000101187	1149.92	2.98145	0.2332	245.377	6.54032e-53	1.01658e-51
ENSG00000175115	6236.25	0.971208	0.0971558	245.335	6.67993e-53	1.03736e-51
ENSG00000232810	4075.94	-0.631416	0.108399	245.297	6.8059e-53	1.05599e-51
ENSG00000111640	124232	0.0434517	0.100823	245.282	6.85702e-53	1.06299e-51
ENSG00000109107	4061.46	-1.15999	0.117917	244.179	1.18771e-52	1.8396e-51
ENSG00000099308	1049.85	-2.13475	0.160159	244.07	1.25425e-52	1.94095e-51
ENSG00000129245	4003.59	0.482733	0.099662	243.48	1.68257e-52	2.60149e-51
ENSG00000166920	235.394	1.81169	0.328672	243.255	1.88174e-52	2.90688e-51
ENSG00000182179	1112.38	-2.60165	0.171905	242.76	2.40812e-52	3.71677e-51
ENSG00000189067	9958.74	1.3487	0.0942969	242.682	2.5039e-52	3.86121e-51
ENSG00000285417	98.9101	6.43379	1.53606	242.598	2.61076e-52	4.02249e-51
ENSG00000114757	1819.79	-1.93517	0.134135	242.462	2.79314e-52	4.29973e-51
ENSG00000214279	729.318	-2.71004	0.190769	241.826	3.83418e-52	5.89714e-51
ENSG00000133789	1185.03	0.662624	0.139822	241.68	4.12331e-52	6.33631e-51
ENSG00000142192	1035.33	-2.18757	0.158439	241.399	4.74094e-52	7.27908e-51
ENSG00000125648	959.99	-1.95207	0.145142	241.324	4.92233e-52	7.55099e-51
ENSG00000106689	213.91	10.3552	1.45753	241.205	5.2221e-52	8.0039e-51
ENSG00000228168	1008.1	1.36572	0.146978	241.161	5.34005e-52	8.17756e-51
ENSG00000196814	269.002	11.1134	1.48242	241.001	5.78164e-52	8.84611e-51
ENSG00000138413	467.087	-2.71738	0.208002	240.52	7.34464e-52	1.12278e-50
ENSG00000104549	7588.77	1.48773	0.107912	239.898	1.00111e-51	1.52907e-50
ENSG00000268205	814.002	1.04692	0.174983	239.75	1.07802e-51	1.64513e-50
ENSG00000076706	1186.33	2.41761	0.159653	239.584	1.17083e-51	1.78522e-50
ENSG00000211815	143.802	-4.34684	0.399052	239.387	1.29125e-51	1.96712e-50
ENSG00000131196	2946.88	0.80334	0.152715	239.268	1.37055e-51	2.08612e-50
ENSG00000065923	4766.6	1.76575	0.129249	238.753	1.77064e-51	2.69277e-50
ENSG00000154803	1004.94	-2.39141	0.158187	238.573	1.93689e-51	2.94307e-50
ENSG00000154822	1867.95	1.63981	0.120697	238.544	1.96462e-51	2.98007e-50
ENSG00000139880	212.259	-4.25968	0.333477	238.546	1.96305e-51	2.98007e-50
ENSG00000015133	2827.45	-2.08145	0.149512	238.281	2.23978e-51	3.39453e-50
ENSG00000150093	8534.11	-0.61028	0.0968797	238.2	2.33248e-51	3.53198e-50
ENSG00000141753	806.353	3.60743	0.229973	238.077	2.47937e-51	3.7512e-50
ENSG00000105325	2733.74	1.65895	0.159193	238.012	2.5613e-51	3.87182e-50
ENSG00000103342	5437.02	1.27701	0.0936408	237.98	2.60202e-51	3.93002e-50
ENSG00000152409	4123.28	1.93948	0.156657	237.74	2.93265e-51	4.4256e-50
ENSG00000111052	1589.43	-1.22027	0.123547	237.667	3.04094e-51	4.58509e-50
ENSG00000138792	273.018	-4.56472	0.335165	237.392	3.48669e-51	5.25269e-50
ENSG00000198242	12728.4	-0.990835	0.0982406	237.386	3.49758e-51	5.26459e-50
ENSG00000061337	166.266	-4.25546	0.376388	237.311	3.63072e-51	5.46034e-50
ENSG00000261115	2377.06	1.53091	0.108968	237.103	4.02631e-51	6.05011e-50
ENSG00000140374	3035.54	1.90587	0.141858	237.037	4.16045e-51	6.24635e-50
ENSG00000105339	3276.49	-1.79996	0.120167	236.664	5.01148e-51	7.51765e-50
ENSG00000072778	8009.48	1.18318	0.100926	236.619	5.12482e-51	7.68113e-50
ENSG00000100100	807.645	-3.12808	0.208471	236.51	5.40986e-51	8.10146e-50
ENSG00000159128	133.725	2.9257	0.672622	236.42	5.65887e-51	8.46717e-50
ENSG00000184719	130.965	2.92614	0.850703	236.357	5.83882e-51	8.72901e-50
ENSG00000119977	3948.19	1.19563	0.107624	236.351	5.85649e-51	8.74801e-50
ENSG00000080503	8509.93	-1.50593	0.125067	236.234	6.2082e-51	9.26551e-50
ENSG00000168884	4002.4	1.28705	0.105682	236.226	6.23086e-51	9.29146e-50
ENSG00000158987	3707.98	1.41076	0.120468	236.194	6.33297e-51	9.43575e-50
ENSG00000165312	966.353	-1.49434	0.144873	236.189	6.34707e-51	9.44878e-50
ENSG00000135318	755.243	-1.85099	0.221525	235.86	7.47819e-51	1.11233e-49
ENSG00000017483	1014.59	1.45097	0.164273	235.844	7.53891e-51	1.12041e-49
ENSG00000204227	1407.8	1.89784	0.130097	235.701	8.09171e-51	1.20155e-49
ENSG00000139722	1351.92	1.68258	0.134332	235.607	8.48276e-51	1.25856e-49
ENSG00000112473	2859.36	0.684646	0.138976	235.605	8.4916e-51	1.25881e-49
ENSG00000131018	578.534	-2.89272	0.24555	235.514	8.88379e-51	1.31585e-49
ENSG00000103540	2286.67	-1.78042	0.128253	235.011	1.14085e-50	1.68838e-49
ENSG00000112787	4453.67	1.59163	0.164369	234.987	1.15485e-50	1.70766e-49
ENSG00000140379	268.64	0.37652	0.231588	234.2	1.709e-50	2.52497e-49
ENSG00000182985	3403.3	1.52882	0.0988422	234.164	1.74014e-50	2.56882e-49
ENSG00000132681	453.792	3.54238	0.277495	234.099	1.79661e-50	2.64996e-49
ENSG00000168487	2556.42	1.39534	0.114249	233.963	1.9224e-50	2.83313e-49
ENSG00000172785	1210.06	2.24773	0.154349	233.94	1.94501e-50	2.86406e-49
ENSG00000176658	2798.07	1.31881	0.106107	233.777	2.109e-50	3.10295e-49
ENSG00000082269	1166.7	2.05922	0.151303	233.628	2.27226e-50	3.34036e-49
ENSG00000141574	208.753	4.07678	0.313124	233.598	2.30591e-50	3.38699e-49
ENSG00000165556	488.006	3.70886	0.287208	233.447	2.48572e-50	3.64807e-49
ENSG00000055208	12583.8	0.445402	0.0896636	233.431	2.50539e-50	3.67387e-49
ENSG00000127507	306.239	5.3152	0.45985	233.281	2.69973e-50	3.95556e-49
ENSG00000261037	442.807	3.27266	0.231227	232.609	3.77252e-50	5.52279e-49
ENSG00000112759	1352.51	1.7195	0.126321	232.516	3.95263e-50	5.78166e-49
ENSG00000103642	2594.07	1.30243	0.121098	232.211	4.5999e-50	6.72288e-49
ENSG00000188229	5376.87	1.05023	0.114254	231.839	5.53564e-50	8.08378e-49
ENSG00000110031	3277.18	-1.0032	0.104574	231.626	6.15607e-50	8.98236e-49
ENSG00000243716	3850.65	-0.834673	0.108191	231.561	6.3588e-50	9.27049e-49
ENSG00000182568	2279.53	-1.00418	0.147203	231.52	6.48918e-50	9.45275e-49
ENSG00000147324	4115.8	-1.03414	0.120738	231.404	6.87372e-50	1.00046e-48
ENSG00000151014	454.336	3.61151	0.252597	231.237	7.46978e-50	1.08632e-48
ENSG00000001626	1124.64	3.1673	0.203995	231.061	8.15525e-50	1.18503e-48
ENSG00000044574	16314.3	1.57581	0.121882	230.93	8.70253e-50	1.26352e-48
ENSG00000114030	2459.75	1.83154	0.123977	230.86	9.01256e-50	1.30745e-48
ENSG00000070423	1771.42	1.32234	0.129406	230.525	1.06462e-49	1.54318e-48
ENSG00000132326	1114.61	1.639	0.148165	230.439	1.11173e-49	1.61013e-48
ENSG00000178607	2315.51	1.64386	0.148171	230.336	1.16985e-49	1.69292e-48
ENSG00000242265	1409.64	-0.49441	0.153194	230.003	1.38063e-49	1.99631e-48
ENSG00000213658	5860.48	1.5472	0.116387	229.951	1.41723e-49	2.04755e-48
ENSG00000148154	669.158	-2.18456	0.169766	229.891	1.45996e-49	2.10756e-48
ENSG00000185340	874.965	-2.20036	0.151398	229.524	1.75237e-49	2.5276e-48
ENSG00000135549	570.976	-2.63741	0.201832	229.419	1.84696e-49	2.66186e-48
ENSG00000182827	3828.69	1.55399	0.115485	229.354	1.90799e-49	2.74757e-48
ENSG00000114354	4284.86	1.21754	0.0987471	229.325	1.93537e-49	2.78472e-48
ENSG00000048405	2498.62	1.64153	0.123528	228.816	2.49364e-49	3.58506e-48
ENSG00000120833	1757.93	2.11146	0.151803	228.619	2.74993e-49	3.95031e-48
ENSG00000139496	5699.04	1.08399	0.100046	228.108	3.54704e-49	5.09122e-48
ENSG00000106785	1012.74	-2.33013	0.17607	227.942	3.85183e-49	5.52419e-48
ENSG00000161267	281.816	-3.16481	0.29927	227.714	4.31523e-49	6.18377e-48
ENSG00000080822	14266.9	0.693259	0.0954315	227.572	4.63153e-49	6.63162e-48
ENSG00000116176	147.553	7.90939	1.49487	227.489	4.82692e-49	6.90579e-48
ENSG00000197969	4002.17	1.16621	0.112986	227.438	4.95176e-49	7.07865e-48
ENSG00000197892	1913.58	1.52982	0.116582	227.354	5.16322e-49	7.37496e-48
ENSG00000078808	13079.7	0.927319	0.0854996	226.148	9.4092e-49	1.34289e-47
ENSG00000138166	20454.7	0.78641	0.104474	226.136	9.46736e-49	1.35009e-47
ENSG00000153707	626.067	-2.06336	0.187354	226.097	9.65082e-49	1.37514e-47
ENSG00000157593	1877.03	0.707884	0.128563	225.531	1.27957e-48	1.82178e-47
ENSG00000142166	2839.96	1.24591	0.102525	225.363	1.39093e-48	1.97873e-47
ENSG00000162413	10981.7	1.60303	0.159735	225.346	1.40302e-48	1.99432e-47
ENSG00000138134	433.328	-2.905	0.25092	225.32	1.42114e-48	2.01845e-47
ENSG00000179761	246.591	4.07689	0.47822	225.185	1.51978e-48	2.15682e-47
ENSG00000130584	1404.96	2.13983	0.149604	225.128	1.56333e-48	2.21505e-47
ENSG00000115226	168.549	7.29363	0.887703	225.129	1.56273e-48	2.21505e-47
ENSG00000109436	670.706	-2.21249	0.193433	224.87	1.77817e-48	2.51743e-47
ENSG00000168280	543.516	-2.43808	0.213861	224.564	2.07077e-48	2.92933e-47
ENSG00000147168	15438.1	-0.550814	0.0865909	224.547	2.0885e-48	2.95204e-47
ENSG00000167323	5378.34	1.52181	0.109744	224.504	2.13352e-48	3.01326e-47
ENSG00000136205	445.356	1.41668	0.266771	224.403	2.2436e-48	3.16619e-47
ENSG00000125772	2339.7	1.23819	0.132304	224.222	2.45419e-48	3.46061e-47
ENSG00000137364	1354.4	1.70175	0.138244	224.115	2.58959e-48	3.64862e-47
ENSG00000162980	3365.24	1.32644	0.140562	223.912	2.864e-48	4.03202e-47
ENSG00000185386	801.056	2.54702	0.185319	223.243	3.99607e-48	5.62128e-47
ENSG00000124813	2864.25	-1.77857	0.128655	223.133	4.22169e-48	5.93394e-47
ENSG00000245848	233.958	-3.88545	0.318605	223.093	4.30599e-48	6.04759e-47
ENSG00000065413	2074.18	-1.93244	0.159753	223.055	4.38785e-48	6.15766e-47
ENSG00000221963	4667.4	-1.44482	0.0967628	222.891	4.76242e-48	6.678e-47
ENSG00000144560	1933.99	-0.389691	0.110927	222.857	4.84288e-48	6.78543e-47
ENSG00000179163	592.882	-2.55472	0.18336	222.597	5.51115e-48	7.71561e-47
ENSG00000135596	1266.24	-1.34444	0.136317	222.353	6.22273e-48	8.70491e-47
ENSG00000112576	2369.91	-1.35771	0.120843	222.271	6.48387e-48	9.06302e-47
ENSG00000071553	3189.53	0.250475	0.113742	222.264	6.50676e-48	9.08781e-47
ENSG00000141543	3453.31	1.33157	0.12151	222.171	6.81327e-48	9.50837e-47
ENSG00000100330	3432.76	1.12815	0.108278	222.012	7.37592e-48	1.02854e-46
ENSG00000108878	102.208	6.64759	1.51511	221.927	7.69542e-48	1.07225e-46
ENSG00000164932	285.796	-4.73961	0.373367	221.823	8.10297e-48	1.12814e-46
ENSG00000047648	207.86	-3.46247	0.304411	221.709	8.57428e-48	1.19282e-46
ENSG00000100425	4191.19	1.51113	0.10703	221.325	1.03835e-47	1.44337e-46
ENSG00000143878	1373.69	1.99259	0.139664	221.055	1.18767e-47	1.64964e-46
ENSG00000125430	194.796	-3.43381	0.304888	220.898	1.28392e-47	1.78192e-46
ENSG00000204287	26832.3	0.397418	0.0852115	220.186	1.83038e-47	2.53834e-46
ENSG00000074966	549.239	-1.44414	0.181312	220.14	1.87283e-47	2.59517e-46
ENSG00000138152	120.778	3.70167	1.47928	219.99	2.01747e-47	2.79339e-46
ENSG00000147138	319.351	-3.01804	0.258004	219.848	2.16523e-47	2.99563e-46
ENSG00000167202	3720.76	-1.31741	0.108031	219.723	2.30474e-47	3.18614e-46
ENSG00000136108	805.939	-2.13734	0.174289	219.458	2.62978e-47	3.63265e-46
ENSG00000154127	513.561	-1.60566	0.212531	219.308	2.83358e-47	3.9111e-46
ENSG00000167210	117.02	9.62638	1.4144	218.878	3.51019e-47	4.84121e-46
ENSG00000135924	5312.48	1.21723	0.105434	218.672	3.88762e-47	5.35757e-46
ENSG00000114942	3773.79	-0.99865	0.10141	218.51	4.21552e-47	5.80491e-46
ENSG00000064309	275.974	2.39852	0.337274	218.459	4.32373e-47	5.94927e-46
ENSG00000063978	4714.2	1.23996	0.121923	217.876	5.77957e-47	7.94624e-46
ENSG00000138640	376.94	-2.0505	0.231113	217.859	5.82669e-47	8.00478e-46
ENSG00000165240	943.888	-1.86996	0.152148	217.834	5.90171e-47	8.10152e-46
ENSG00000138138	3753.35	1.50571	0.116384	217.71	6.27564e-47	8.60813e-46
ENSG00000138172	765.949	-1.86333	0.159025	217.695	6.32523e-47	8.66941e-46
ENSG00000156639	3537.87	1.04967	0.102275	217.331	7.57862e-47	1.03792e-45
ENSG00000269526	149.159	9.34658	1.48306	217.277	7.78816e-47	1.06579e-45
ENSG00000157224	1004.59	2.05723	0.157071	216.394	1.20828e-46	1.65222e-45
ENSG00000127318	255.895	-3.68685	0.371782	216.284	1.27645e-46	1.74408e-45
ENSG00000167703	700.798	3.35698	0.218387	216.057	1.42927e-46	1.95139e-45
ENSG00000177954	18304.3	-0.887142	0.0978396	215.846	1.58731e-46	2.16548e-45
ENSG00000112972	3885.47	1.59708	0.115669	215.782	1.63896e-46	2.23421e-45
ENSG00000127481	16793.2	1.52359	0.131316	215.594	1.79959e-46	2.45128e-45
ENSG00000179344	7477.31	0.439961	0.110612	215.549	1.83969e-46	2.50396e-45
ENSG00000228794	738.09	1.07358	0.171813	215.533	1.85501e-46	2.52287e-45
ENSG00000183484	2065.6	1.51563	0.114796	215.438	1.94452e-46	2.64257e-45
ENSG00000198324	158.092	-3.92497	0.354321	215.424	1.9578e-46	2.65856e-45
ENSG00000121858	7191.08	-1.14141	0.107474	215.165	2.22717e-46	3.02202e-45
ENSG00000118733	80.7191	4.90566	1.57369	214.984	2.43722e-46	3.3045e-45
ENSG00000080845	2496.57	1.4745	0.133795	214.928	2.50603e-46	3.39518e-45
ENSG00000156976	31347.4	1.22272	0.0976147	214.808	2.66104e-46	3.60243e-45
ENSG00000287784	101.079	7.41858	1.50085	214.593	2.96077e-46	4.0051e-45
ENSG00000164096	5183.31	0.708922	0.113131	214.237	3.53552e-46	4.77892e-45
ENSG00000137309	3644.48	0.66131	0.114535	214.133	3.72357e-46	5.02924e-45
ENSG00000214212	151.422	4.77765	0.635936	213.912	4.15679e-46	5.61007e-45
ENSG00000153283	5263.89	-1.68398	0.14386	213.892	4.19811e-46	5.66151e-45
ENSG00000113303	169.966	4.65501	0.508698	213.888	4.20491e-46	5.66634e-45
ENSG00000213024	6137.04	1.41231	0.104779	213.761	4.48107e-46	6.03387e-45
ENSG00000114473	6905.94	1.35525	0.103367	213.749	4.50755e-46	6.06488e-45
ENSG00000163219	841.905	-0.854736	0.146077	213.48	5.15283e-46	6.92782e-45
ENSG00000258738	592.475	2.57983	0.185444	213.188	5.95797e-46	8.00421e-45
ENSG00000172935	88.4126	5.87205	1.52489	212.982	6.6035e-46	8.86469e-45
ENSG00000177885	5887.45	1.11986	0.0986302	212.716	7.5364e-46	1.01093e-44
ENSG00000186827	10654.9	1.37238	0.0999496	212.687	7.64696e-46	1.02498e-44
ENSG00000154978	4824.87	-1.14653	0.107351	212.534	8.25269e-46	1.10533e-44
ENSG00000150637	4208.71	-0.911157	0.100987	212.48	8.47507e-46	1.13426e-44
ENSG00000237248	220.877	4.12813	0.392099	212.219	9.6497e-46	1.29048e-44
ENSG00000171161	2749.09	1.24803	0.113822	212.164	9.92154e-46	1.32547e-44
ENSG00000154760	1633.44	-1.71999	0.146406	212.163	9.92635e-46	1.32547e-44
ENSG00000282033	86.3878	4.16731	1.63285	212.036	1.05731e-45	1.41076e-44
ENSG00000166197	4201.06	1.70267	0.116357	211.953	1.10158e-45	1.46872e-44
ENSG00000109452	1786.63	-0.132701	0.141929	211.57	1.33314e-45	1.77612e-44
ENSG00000166801	1554.81	-1.86177	0.134084	211.36	1.48004e-45	1.97033e-44
ENSG00000197872	688.27	2.20329	0.202417	210.919	1.84345e-45	2.45227e-44
ENSG00000267943	131.975	7.6029	1.46964	210.714	2.04062e-45	2.71251e-44
ENSG00000072682	523.179	2.9471	0.226861	210.395	2.39207e-45	3.17729e-44
ENSG00000105329	4628.79	-0.667006	0.101571	210.381	2.40938e-45	3.19608e-44
ENSG00000251301	436.43	-3.10867	0.232539	210.38	2.40984e-45	3.19608e-44
ENSG00000173706	2498.95	-1.40935	0.148612	209.931	3.01332e-45	3.99345e-44
ENSG00000164924	32006.5	1.17835	0.0902469	209.744	3.30798e-45	4.38064e-44
ENSG00000178163	1214.62	1.79811	0.130739	209.628	3.50455e-45	4.63747e-44
ENSG00000100647	4923.98	-0.953285	0.0963186	209.608	3.53921e-45	4.67983e-44
ENSG00000179604	773.4	1.32016	0.183624	209.516	3.7051e-45	4.89551e-44
ENSG00000103222	5775.33	0.766509	0.0954349	209.503	3.72948e-45	4.92403e-44
ENSG00000167695	1010.99	1.91673	0.163139	209.363	3.99904e-45	5.27598e-44
ENSG00000178562	396.252	2.56741	0.298298	209.072	4.62146e-45	6.09259e-44
ENSG00000275023	8009.27	-0.79014	0.101365	209.031	4.71645e-45	6.21316e-44
ENSG00000213741	6805.68	-1.0441	0.104613	208.976	4.84676e-45	6.38006e-44
ENSG00000151468	84.6046	6.52819	1.52626	208.561	5.95914e-45	7.8385e-44
ENSG00000187608	2629.66	1.53294	0.139017	208.442	6.32259e-45	8.31036e-44
ENSG00000184056	1309.92	1.61694	0.143822	208.406	6.4369e-45	8.4543e-44
ENSG00000222041	2283.79	1.32567	0.120569	208.296	6.79814e-45	8.92212e-44
ENSG00000101017	369.867	0.973425	0.234619	208.29	6.82064e-45	8.94498e-44
ENSG00000127084	1317.59	-1.91496	0.151205	207.912	8.22868e-45	1.07836e-43
ENSG00000136052	1556.86	2.0198	0.149682	207.892	8.31133e-45	1.08838e-43
ENSG00000127334	939.095	-2.37288	0.202511	207.842	8.52417e-45	1.11542e-43
ENSG00000125637	6725.05	-0.563129	0.0970688	207.605	9.5893e-45	1.25387e-43
ENSG00000006468	1505.52	1.47067	0.139319	207.582	9.69728e-45	1.26704e-43
ENSG00000116497	1048.75	-1.69395	0.158542	207.33	1.09944e-44	1.43547e-43
ENSG00000154429	1360.29	0.649345	0.134624	207.263	1.13697e-44	1.48336e-43
ENSG00000145555	264.084	4.14425	0.306223	207.235	1.15261e-44	1.50266e-43
ENSG00000235750	1214.6	-2.11863	0.157996	206.977	1.31038e-44	1.70707e-43
ENSG00000142102	447.23	-3.69901	0.308007	206.944	1.3324e-44	1.73449e-43
ENSG00000108179	1252.68	-1.54399	0.14128	206.776	1.44869e-44	1.88447e-43
ENSG00000165997	2880.02	0.785259	0.12684	206.765	1.45675e-44	1.89357e-43
ENSG00000164056	1692.74	0.0622181	0.157193	206.746	1.47058e-44	1.91013e-43
ENSG00000164626	956.686	-0.140529	0.148104	206.367	1.77589e-44	2.305e-43
ENSG00000015475	570.623	3.12061	0.224711	206.35	1.79025e-44	2.32192e-43
ENSG00000143761	19554.9	0.651962	0.095313	206.345	1.79511e-44	2.32652e-43
ENSG00000172081	8835.11	0.640616	0.0989454	206.263	1.86988e-44	2.42165e-43
ENSG00000100365	565.102	-2.06777	0.181494	206.189	1.93993e-44	2.51052e-43
ENSG00000130340	7390.24	0.969584	0.0956009	205.826	2.32439e-44	3.00584e-43
ENSG00000088726	93.9681	5.37318	1.61628	205.538	2.68231e-44	3.46616e-43
ENSG00000071537	6029.33	1.36398	0.111394	205.405	2.86548e-44	3.70014e-43
ENSG00000182134	1109.92	2.42719	0.175325	205.367	2.92026e-44	3.76812e-43
ENSG00000112561	1498.05	2.1488	0.156516	205.264	3.07397e-44	3.96356e-43
ENSG00000197728	12317.7	-0.612119	0.0929353	205.182	3.20267e-44	4.12648e-43
ENSG00000184384	1921.06	1.66752	0.119504	205.044	3.42881e-44	4.41463e-43
ENSG00000161638	6192.18	-0.749631	0.107436	204.976	3.54754e-44	4.56416e-43
ENSG00000068489	673.75	-1.90821	0.177308	204.553	4.37797e-44	5.62845e-43
ENSG00000230701	127.933	8.02954	0.916994	204.05	5.62413e-44	7.22529e-43
ENSG00000131389	8110.65	0.971211	0.111121	203.943	5.9325e-44	7.61589e-43
ENSG00000162711	155.865	4.27671	0.839218	203.692	6.71937e-44	8.61977e-43
ENSG00000264522	1717.46	1.78494	0.13654	203.446	7.59584e-44	9.73704e-43
ENSG00000131943	1782.73	1.37426	0.120462	203.443	7.60687e-44	9.74409e-43
ENSG00000151702	1327.33	-2.00109	0.15748	203.01	9.43329e-44	1.20749e-42
ENSG00000204228	874.261	1.58316	0.15665	202.694	1.10392e-43	1.41202e-42
ENSG00000159921	1809.21	0.904183	0.115363	202.6	1.15703e-43	1.47888e-42
ENSG00000163131	1378.32	-1.6623	0.143173	202.472	1.23344e-43	1.5754e-42
ENSG00000147481	211.676	-3.2084	0.285724	202.393	1.28273e-43	1.63717e-42
ENSG00000108798	247.876	-3.31268	0.288172	202.352	1.30917e-43	1.66971e-42
ENSG00000198624	690.079	-2.4016	0.190068	202.097	1.48629e-43	1.89424e-42
ENSG00000151247	2144.88	1.62376	0.129609	201.929	1.6157e-43	2.05769e-42
ENSG00000157557	2698.75	1.61314	0.129628	201.513	1.98767e-43	2.52958e-42
ENSG00000070718	1699.49	-1.82659	0.149861	201.476	2.02408e-43	2.57406e-42
ENSG00000180776	2028.37	-0.948031	0.120279	201.472	2.02802e-43	2.57721e-42
ENSG00000213047	2796.58	-1.55689	0.125961	201.329	2.17818e-43	2.76604e-42
ENSG00000178922	933.115	0.394655	0.184461	201.242	2.27433e-43	2.88605e-42
ENSG00000114745	2372.11	1.11577	0.112739	201.049	2.5034e-43	3.17446e-42
ENSG00000197620	1679.45	1.61946	0.131319	201.013	2.54908e-43	3.23006e-42
ENSG00000090621	5154.62	1.25556	0.10621	200.972	2.60036e-43	3.29266e-42
ENSG00000080200	6025.45	-0.647073	0.132547	200.778	2.86453e-43	3.62456e-42
ENSG00000100784	948.016	-1.54502	0.165091	200.434	3.39941e-43	4.29828e-42
ENSG00000102858	4308.85	1.32426	0.108522	199.91	4.41122e-43	5.57364e-42
ENSG00000167378	1910.18	1.64311	0.159068	199.85	4.54604e-43	5.73986e-42
ENSG00000184009	93035.1	1.32687	0.10268	199.607	5.12862e-43	6.4708e-42
ENSG00000110696	5397.75	1.17879	0.0956874	199.308	5.95204e-43	7.50434e-42
ENSG00000153922	4727.61	1.40198	0.116691	199.261	6.09457e-43	7.67854e-42
ENSG00000168214	33449.3	1.01559	0.0927259	199.112	6.56289e-43	8.26268e-42
ENSG00000163754	863.154	-2.40676	0.211862	198.84	7.51369e-43	9.45298e-42
ENSG00000160796	3381.4	-1.62299	0.125327	198.786	7.71771e-43	9.70274e-42
ENSG00000149781	2326.76	-1.59358	0.114538	198.596	8.48355e-43	1.06579e-41
ENSG00000087494	612.902	-2.02965	0.201972	198.516	8.82471e-43	1.10787e-41
ENSG00000132530	465.168	-3.35757	0.255845	198.235	1.01493e-42	1.27325e-41
ENSG00000175274	246.932	2.87688	0.355601	198.153	1.05763e-42	1.32587e-41
ENSG00000165661	1623.84	1.95055	0.143533	198.082	1.0952e-42	1.372e-41
ENSG00000096996	420.302	-3.05353	0.240157	197.696	1.32737e-42	1.66167e-41
ENSG00000142784	3450.05	1.05752	0.10684	197.457	1.49518e-42	1.8704e-41
ENSG00000254470	1860.76	-0.135	0.134285	197.087	1.79685e-42	2.24619e-41
ENSG00000104517	9492.33	0.657576	0.0891964	196.923	1.94993e-42	2.43582e-41
ENSG00000153815	1473.46	-0.180169	0.121474	196.844	2.02774e-42	2.53123e-41
ENSG00000196839	866.887	-0.384739	0.166745	196.539	2.36068e-42	2.94475e-41
ENSG00000008083	2520.58	-0.520501	0.124708	196.476	2.43556e-42	3.03601e-41
ENSG00000235111	161.086	6.0135	0.525914	196.183	2.81745e-42	3.50956e-41
ENSG00000132507	7413.21	1.01136	0.0974911	196.023	3.05165e-42	3.79861e-41
ENSG00000137502	1415.89	2.46405	0.196679	195.805	3.4009e-42	4.23036e-41
ENSG00000143147	85.2936	4.934	1.12512	195.699	3.58386e-42	4.4548e-41
ENSG00000091317	9875.91	1.12864	0.0851321	195.646	3.67947e-42	4.57043e-41
ENSG00000153093	227.288	4.37136	0.507639	195.192	4.61345e-42	5.72653e-41
ENSG00000162595	161.802	8.6839	1.46377	194.827	5.53091e-42	6.86051e-41
ENSG00000197956	5325.25	0.613528	0.0984972	194.586	6.23685e-42	7.73071e-41
ENSG00000287263	352.332	-2.8923	0.229228	194.165	7.68789e-42	9.5226e-41
ENSG00000107731	126.62	4.2514	0.939334	193.997	8.3575e-42	1.03448e-40
ENSG00000137265	7873.3	1.84516	0.129301	193.946	8.57252e-42	1.06035e-40
ENSG00000092345	91.7622	5.9332	1.52266	193.904	8.75515e-42	1.08218e-40
ENSG00000125531	173.878	4.96536	0.434326	193.308	1.17778e-41	1.45477e-40
ENSG00000118971	59397.3	0.713851	0.0889514	193.264	1.20379e-41	1.48585e-40
ENSG00000135905	4783.75	-0.536427	0.111897	193.147	1.27589e-41	1.57375e-40
ENSG00000133318	4768.46	1.15538	0.0935401	193.097	1.30761e-41	1.61174e-40
ENSG00000049239	6377.83	1.11148	0.0927785	192.691	1.60025e-41	1.97107e-40
ENSG00000108946	14080.9	0.782849	0.0865549	192.615	1.66231e-41	2.04466e-40
ENSG00000136942	8040.47	-1.05452	0.100492	192.615	1.66199e-41	2.04466e-40
ENSG00000070214	319.887	3.66581	0.276581	192.431	1.82147e-41	2.23885e-40
ENSG00000165209	401.893	-2.06214	0.217454	191.673	2.65627e-41	3.26268e-40
ENSG00000178445	297.661	-2.78364	0.272371	191.614	2.73537e-41	3.35749e-40
ENSG00000112655	173.563	2.85475	0.687009	191.434	2.99157e-41	3.66941e-40
ENSG00000008952	4664.97	1.2058	0.113173	191.118	3.50075e-41	4.29097e-40
ENSG00000177150	1339.93	0.801989	0.143252	190.961	3.78388e-41	4.63479e-40
ENSG00000182158	1769.76	-0.16133	0.116932	190.934	3.83516e-41	4.69434e-40
ENSG00000119862	150.814	3.17523	0.593919	190.847	4.00524e-41	4.89912e-40
ENSG00000101347	400.215	-2.60407	0.215043	190.8	4.09978e-41	5.01129e-40
ENSG00000078687	510.512	1.82699	0.191613	190.797	4.10705e-41	5.01669e-40
ENSG00000231500	26296.9	-0.992819	0.0960954	190.76	4.18175e-41	5.1044e-40
ENSG00000185624	16125.8	0.853503	0.0986633	190.732	4.24011e-41	5.17205e-40
ENSG00000189180	1443.25	1.19181	0.141844	190.66	4.39503e-41	5.35731e-40
ENSG00000134419	17917	-0.913046	0.0961657	190.426	4.9372e-41	6.01404e-40
ENSG00000234883	2232.28	1.89592	0.145785	190.388	5.03283e-41	6.12629e-40
ENSG00000135604	1863.68	1.64247	0.126819	190.366	5.08691e-41	6.18785e-40
ENSG00000166780	750.669	2.69469	0.213119	189.63	7.33834e-41	8.92038e-40
ENSG00000153233	2902.16	-0.670419	0.12391	189.62	7.37518e-41	8.95899e-40
ENSG00000029725	3077.78	1.48305	0.109168	189.347	8.44563e-41	1.02522e-39
ENSG00000161847	3808.39	0.884936	0.099752	189.318	8.57002e-41	1.03961e-39
ENSG00000160326	255.304	4.54879	0.433774	189.299	8.65069e-41	1.04867e-39
ENSG00000167106	640.314	-3.48497	0.282558	189.155	9.2923e-41	1.12568e-39
ENSG00000151276	2297.21	1.45632	0.110203	189.094	9.57731e-41	1.15941e-39
ENSG00000072736	3410.59	-0.902403	0.112528	189.011	9.98493e-41	1.20792e-39
ENSG00000164323	2373.12	1.27134	0.114222	188.954	1.02683e-40	1.24136e-39
ENSG00000115935	8646.83	-0.712766	0.0872965	188.95	1.02916e-40	1.24332e-39
ENSG00000133026	3657.42	-0.276226	0.111857	188.91	1.04972e-40	1.26729e-39
ENSG00000177106	499.438	-1.04926	0.197784	188.9	1.05507e-40	1.27287e-39
ENSG00000148840	1786.04	1.28322	0.13198	188.85	1.08128e-40	1.3036e-39
ENSG00000233476	1703.89	1.46522	0.124027	188.741	1.14155e-40	1.37532e-39
ENSG00000104856	2526.25	0.959783	0.109593	188.329	1.40117e-40	1.68696e-39
ENSG00000152256	2539.91	0.873512	0.148062	188.134	1.54443e-40	1.85816e-39
ENSG00000108819	9367.6	0.479736	0.0923857	188.082	1.58467e-40	1.90528e-39
ENSG00000126012	7453.75	0.839852	0.124388	188.033	1.6239e-40	1.95112e-39
ENSG00000101558	5579.35	0.89194	0.098499	188.007	1.64493e-40	1.97504e-39
ENSG00000128283	159.378	5.14694	0.512692	187.929	1.70974e-40	2.05145e-39
ENSG00000100060	1458.89	-1.80865	0.129716	187.788	1.83387e-40	2.1989e-39
ENSG00000181649	331.775	3.84604	0.277898	187.511	2.10541e-40	2.52277e-39
ENSG00000171843	757.255	-2.54149	0.203111	187.325	2.30883e-40	2.76464e-39
ENSG00000114268	2330.14	0.608364	0.156391	187.294	2.34534e-40	2.80644e-39
ENSG00000102290	193.433	-1.78599	0.30093	187.272	2.37027e-40	2.83435e-39
ENSG00000179954	168.196	6.23181	0.668518	187.111	2.56788e-40	3.06857e-39
ENSG00000197362	602.691	2.52204	0.189677	187.085	2.60178e-40	3.10698e-39
ENSG00000219200	7011.16	0.611966	0.0922949	186.889	2.86801e-40	3.42258e-39
ENSG00000143375	252.642	4.66642	0.382973	186.858	2.91325e-40	3.47422e-39
ENSG00000151327	1312.38	1.29809	0.130595	186.793	3.00903e-40	3.58602e-39
ENSG00000089820	973.082	-1.8392	0.152102	186.785	3.02007e-40	3.59674e-39
ENSG00000148175	520.756	-2.72799	0.209489	186.723	3.11482e-40	3.70708e-39
ENSG00000198961	11781.9	0.783956	0.112204	186.669	3.19944e-40	3.80522e-39
ENSG00000156858	2069.47	1.48984	0.115845	186.426	3.61087e-40	4.29165e-39
ENSG00000173572	133.046	6.96512	1.53412	186.116	4.21262e-40	5.00348e-39
ENSG00000177311	2747.16	1.53243	0.119482	185.978	4.51145e-40	5.3548e-39
ENSG00000127022	22748.8	0.955181	0.0951438	185.956	4.56272e-40	5.41201e-39
ENSG00000111752	1236.45	1.54879	0.161223	185.826	4.86623e-40	5.76814e-39
ENSG00000119917	346.705	-2.9966	0.332659	185.758	5.03375e-40	5.9627e-39
ENSG00000185697	270.066	-3.09006	0.27409	185.65	5.31167e-40	6.28768e-39
ENSG00000117036	4739.95	1.8	0.133068	185.438	5.90261e-40	6.98251e-39
ENSG00000106546	3994.78	-1.42583	0.10645	185.334	6.21478e-40	7.34686e-39
ENSG00000104998	1386.61	-1.49795	0.151394	185.19	6.6783e-40	7.88953e-39
ENSG00000177383	579.129	2.00379	0.1978	185.128	6.88757e-40	8.1313e-39
ENSG00000100911	2774.96	0.167512	0.168301	185.126	6.8936e-40	8.13297e-39
ENSG00000103512	2892.07	1.46244	0.11755	184.841	7.94343e-40	9.36528e-39
ENSG00000079337	338.138	2.50354	0.359425	184.816	8.04143e-40	9.47448e-39
ENSG00000140545	319.432	-3.04115	0.269569	184.76	8.26864e-40	9.73567e-39
ENSG00000166949	2402.56	-1.25154	0.134472	184.614	8.89164e-40	1.04622e-38
ENSG00000176485	1900.09	2.11847	0.160688	184.541	9.2225e-40	1.08443e-38
ENSG00000143727	3318.61	1.2286	0.111765	184.426	9.76315e-40	1.14724e-38
ENSG00000141068	1771.78	-1.38285	0.14895	184.223	1.08014e-39	1.26839e-38
ENSG00000116833	447.193	-2.27974	0.217526	184.123	1.13519e-39	1.33215e-38
ENSG00000069399	2585.68	0.585807	0.110211	184.019	1.19518e-39	1.40161e-38
ENSG00000269556	2473.52	1.37339	0.117956	183.842	1.30534e-39	1.52978e-38
ENSG00000105851	1483.46	-0.761833	0.14395	183.624	1.45452e-39	1.70348e-38
ENSG00000116266	3300.69	1.0297	0.106289	183.525	1.52813e-39	1.78732e-38
ENSG00000172932	1095.83	-1.75177	0.142596	183.526	1.52713e-39	1.78732e-38
ENSG00000115649	3073.9	1.09454	0.107545	183.241	1.76036e-39	2.05757e-38
ENSG00000187720	422.661	-1.7339	0.208469	183.212	1.78541e-39	2.08546e-38
ENSG00000179242	69.3309	6.60443	1.54938	183.185	1.80984e-39	2.1126e-38
ENSG00000005700	3979.65	1.23126	0.0967317	183.031	1.95366e-39	2.27896e-38
ENSG00000139438	102.005	6.46113	0.64129	182.959	2.02537e-39	2.36106e-38
ENSG00000109572	1516.72	-1.22861	0.138153	182.922	2.06264e-39	2.40292e-38
ENSG00000076604	1279.01	2.23698	0.177633	182.718	2.28331e-39	2.65823e-38
ENSG00000134253	143.99	4.72706	0.382341	182.599	2.4219e-39	2.81772e-38
ENSG00000196683	2249.85	-1.20227	0.111323	182.596	2.42562e-39	2.82018e-38
ENSG00000177556	842.948	2.2739	0.164284	182.559	2.47059e-39	2.87057e-38
ENSG00000112977	2569.23	0.551181	0.109631	182.326	2.77352e-39	3.22043e-38
ENSG00000167656	73.8245	4.92983	1.58163	182.307	2.80003e-39	3.24907e-38
ENSG00000116667	1089.74	1.79747	0.142387	182.285	2.83131e-39	3.28321e-38
ENSG00000169871	6003.02	0.108114	0.106823	182.23	2.90999e-39	3.37222e-38
ENSG00000147852	1855.49	-0.532308	0.129187	181.957	3.33238e-39	3.85917e-38
ENSG00000162769	1641.4	1.51463	0.128297	181.95	3.34378e-39	3.86983e-38
ENSG00000184445	1452.6	-1.79317	0.143765	181.862	3.49484e-39	4.04199e-38
ENSG00000146376	593.711	-2.23591	0.208412	181.777	3.64453e-39	4.21235e-38
ENSG00000117226	760.7	-2.49688	0.192786	181.643	3.89714e-39	4.50137e-38
ENSG00000141293	2288.1	-1.01094	0.108876	181.33	4.55169e-39	5.25396e-38
ENSG00000041353	369.498	-3.93358	0.32701	181.281	4.66442e-39	5.38056e-38
ENSG00000167772	303.303	2.44452	0.241715	181.222	4.80401e-39	5.53797e-38
ENSG00000139668	1498.65	-1.37014	0.14714	181.175	4.91785e-39	5.66549e-38
ENSG00000185885	1205.14	-0.802236	0.14345	181.167	4.93635e-39	5.68309e-38
ENSG00000168754	73.748	5.78821	1.55036	181.001	5.36037e-39	6.16723e-38
ENSG00000112941	2084.7	0.378723	0.120247	180.986	5.40133e-39	6.21029e-38
ENSG00000125520	529.564	-2.20045	0.207717	180.956	5.48419e-39	6.30146e-38
ENSG00000285859	103.092	8.66703	1.49109	180.444	7.07091e-39	8.11934e-38
ENSG00000035720	185.664	-3.4383	0.321917	180.441	7.08369e-39	8.12872e-38
ENSG00000100220	2571.27	1.44905	0.122261	180.293	7.62492e-39	8.74159e-38
ENSG00000141258	877.215	-1.93697	0.201153	180.292	7.62769e-39	8.74159e-38
ENSG00000164587	17497.9	-0.688292	0.0858385	180.227	7.87872e-39	9.02342e-38
ENSG00000234745	91168.4	0.609503	0.0806303	180.189	8.02788e-39	9.18828e-38
ENSG00000141580	5304.37	0.786374	0.152587	180.053	8.5891e-39	9.82423e-38
ENSG00000135821	474.191	-2.58718	0.215596	179.972	8.9444e-39	1.0224e-37
ENSG00000103479	4265.91	-1.07328	0.095746	179.865	9.4334e-39	1.0776e-37
ENSG00000038210	2793.65	1.48051	0.113844	179.675	1.03687e-38	1.18367e-37
ENSG00000075785	8676.23	0.786013	0.0976712	179.65	1.04979e-38	1.19765e-37
ENSG00000101577	1139.67	-1.64231	0.140044	179.521	1.11926e-38	1.27607e-37
ENSG00000143190	2082.51	1.49804	0.154929	179.461	1.15282e-38	1.31349e-37
ENSG00000160271	3871.93	-1.28248	0.101396	179.453	1.15745e-38	1.31791e-37
ENSG00000143294	2635.92	1.8488	0.145987	178.74	1.64994e-38	1.87746e-37
ENSG00000062194	6893.12	0.995682	0.0932693	178.492	1.86666e-38	2.12269e-37
ENSG00000205268	2732.74	-0.272408	0.115651	178.236	2.11984e-38	2.40905e-37
ENSG00000142541	41639	-0.920682	0.08476	178.162	2.19983e-38	2.49834e-37
ENSG00000183971	119.393	9.26852	1.41822	178.132	2.23301e-38	2.53439e-37
ENSG00000118217	3896.04	1.16242	0.106595	177.832	2.59237e-38	2.94035e-37
ENSG00000196139	379.826	2.05641	0.223365	177.66	2.82364e-38	3.20061e-37
ENSG00000077238	12885.5	-0.485946	0.0843634	177.591	2.92171e-38	3.30964e-37
ENSG00000100221	5731.69	1.35692	0.110843	177.585	2.93043e-38	3.31739e-37
ENSG00000113532	3488.06	0.423974	0.122177	177.528	3.01426e-38	3.4101e-37
ENSG00000134996	3590.17	-0.93452	0.102043	177.496	3.06258e-38	3.46254e-37
ENSG00000092051	723.651	1.49032	0.207263	177.478	3.09079e-38	3.4922e-37
ENSG00000067057	6306.76	0.202239	0.090954	177.388	3.23207e-38	3.64949e-37
ENSG00000131584	834.116	-1.68508	0.164838	177.351	3.29225e-38	3.71506e-37
ENSG00000150593	5486.11	1.12659	0.0956985	177.303	3.37127e-38	3.80179e-37
ENSG00000090238	915.448	-2.28494	0.170801	177.281	3.40969e-38	3.84266e-37
ENSG00000184014	2748.47	0.85698	0.154363	176.943	4.0322e-38	4.54131e-37
ENSG00000025039	143.385	3.50534	0.433189	176.909	4.10072e-38	4.61554e-37
ENSG00000134897	715.71	-1.83449	0.194046	176.898	4.12387e-38	4.63863e-37
ENSG00000101311	1239.01	2.66648	0.204614	176.893	4.13386e-38	4.6469e-37
ENSG00000129534	1146.91	-1.86649	0.1619	176.855	4.2122e-38	4.73195e-37
ENSG00000100307	2588.12	-1.19888	0.136911	176.75	4.43949e-38	4.98411e-37
ENSG00000175265	3935.03	-0.96279	0.115864	176.652	4.65973e-38	5.22803e-37
ENSG00000196376	114.66	4.37402	1.13337	176.638	4.69262e-38	5.26158e-37
ENSG00000101384	1416.61	2.1273	0.180372	176.485	5.06401e-38	5.6744e-37
ENSG00000182162	2012.03	-0.549116	0.116576	176.347	5.42298e-38	6.07277e-37
ENSG00000165650	3064.44	1.24595	0.129798	176.214	5.79467e-38	6.48488e-37
ENSG00000166548	279.147	-2.59308	0.245556	176.201	5.83223e-38	6.52277e-37
ENSG00000133612	1098.3	-1.27899	0.156189	176.191	5.85997e-38	6.54964e-37
ENSG00000116852	8709.37	0.980442	0.0934122	176.168	5.92873e-38	6.62229e-37
ENSG00000213859	1566.36	0.985471	0.1394	176.149	5.98349e-38	6.67922e-37
ENSG00000158467	790.13	-2.34862	0.197922	176.136	6.0225e-38	6.71852e-37
ENSG00000143801	173.934	0.733614	0.407043	176.085	6.17721e-38	6.88675e-37
ENSG00000189181	69.2976	3.42366	1.73743	175.926	6.68622e-38	7.44952e-37
ENSG00000115604	269.513	4.65128	0.348357	175.774	7.21115e-38	8.02929e-37
ENSG00000184897	4876.86	0.695306	0.12382	175.729	7.37449e-38	8.20598e-37
ENSG00000135736	1217.67	1.85424	0.153376	175.712	7.43867e-38	8.27217e-37
ENSG00000166676	95.8974	10.0475	1.49884	175.67	7.5954e-38	8.44114e-37
ENSG00000183826	1451.03	1.72438	0.15523	175.28	9.21935e-38	1.02395e-36
ENSG00000148158	357.442	-3.38259	0.296402	175.217	9.51135e-38	1.05571e-36
ENSG00000099377	754.769	-2.30638	0.188557	175.143	9.86748e-38	1.09455e-36
ENSG00000130589	3608.85	1.22902	0.103834	175.126	9.95195e-38	1.10323e-36
ENSG00000171943	3667.41	-0.576162	0.100967	175.053	1.03214e-37	1.14347e-36
ENSG00000169189	3058.5	-0.66914	0.105346	174.934	1.09505e-37	1.2124e-36
ENSG00000034677	6473.97	0.172441	0.118946	174.502	1.35745e-37	1.50198e-36
ENSG00000205018	88.2125	7.58698	1.5037	174.394	1.43201e-37	1.58348e-36
ENSG00000141968	1540.28	-0.723611	0.131709	174.196	1.58007e-37	1.7461e-36
ENSG00000075624	206171	1.70316	0.129996	174.096	1.6607e-37	1.83406e-36
ENSG00000130940	914.97	1.56915	0.192252	174.08	1.67376e-37	1.84732e-36
ENSG00000075415	14076.8	1.05603	0.0823283	174.034	1.71307e-37	1.88952e-36
ENSG00000151502	1126.22	-1.40463	0.145481	173.946	1.78979e-37	1.97291e-36
ENSG00000182732	358.818	0.565263	0.251886	173.796	1.92835e-37	2.12432e-36
ENSG00000229124	840.091	-1.79533	0.157817	173.495	2.23887e-37	2.46486e-36
ENSG00000236453	113.871	5.03494	0.914817	173.43	2.31319e-37	2.54509e-36
ENSG00000184497	81.0236	3.31658	0.914411	173.398	2.34941e-37	2.58333e-36
ENSG00000198959	165.181	0.658554	0.653798	173.284	2.48644e-37	2.73229e-36
ENSG00000159784	217.071	4.25854	0.325341	173.2	2.5936e-37	2.84827e-36
ENSG00000155719	407.463	-1.29442	0.281882	172.854	3.08016e-37	3.38051e-36
ENSG00000262801	221.759	3.07586	0.602279	172.828	3.11992e-37	3.42201e-36
ENSG00000100226	4509.01	0.993792	0.120765	172.647	3.41345e-37	3.74164e-36
ENSG00000176087	2669.8	1.09503	0.105573	172.611	3.47441e-37	3.80609e-36
ENSG00000013374	4284.86	0.636245	0.127941	172.393	3.87299e-37	4.24008e-36
ENSG00000066735	136.639	5.7709	0.517284	171.546	5.90008e-37	6.45529e-36
ENSG00000286736	110.401	10.2976	1.49035	171.47	6.12928e-37	6.70191e-36
ENSG00000143499	263.171	-2.31137	0.249758	171.361	6.46892e-37	7.06889e-36
ENSG00000015592	102.316	6.7894	1.44361	171.247	6.8467e-37	7.47707e-36
ENSG00000174502	78.3714	3.49078	1.67995	171.222	6.9326e-37	7.56619e-36
ENSG00000180694	1630.86	1.69114	0.137764	170.975	7.83649e-37	8.5474e-36
ENSG00000109736	13099.1	0.968481	0.0995367	170.928	8.02234e-37	8.7447e-36
ENSG00000184708	2433.27	2.03555	0.158536	170.894	8.15996e-37	8.88922e-36
ENSG00000265681	22186.7	-0.21124	0.0952206	170.605	9.42068e-37	1.02563e-35
ENSG00000123595	1104.75	1.43534	0.159748	170.534	9.75811e-37	1.06171e-35
ENSG00000132688	311.104	-0.637284	0.339526	170.402	1.04209e-36	1.13312e-35
ENSG00000168092	3072.34	1.18157	0.1121	170.249	1.12454e-36	1.22202e-35
ENSG00000106789	165.72	-3.51822	0.341378	170.159	1.17596e-36	1.27711e-35
ENSG00000068796	7262.48	-0.901297	0.103952	170.156	1.17785e-36	1.27799e-35
ENSG00000137404	577.53	-1.85822	0.179406	170.155	1.17822e-36	1.27799e-35
ENSG00000166825	777.191	0.196786	0.228746	169.927	1.31964e-36	1.4305e-35
ENSG00000205730	660.231	-1.62557	0.187582	169.216	1.87935e-36	2.03598e-35
ENSG00000116698	5018.57	1.00567	0.0986523	169.155	1.93703e-36	2.09718e-35
ENSG00000198873	786.765	-0.325836	0.157458	169.1	1.99096e-36	2.15424e-35
ENSG00000131791	3301.57	0.808837	0.153676	169.015	2.07604e-36	2.24493e-35
ENSG00000179295	7510.62	-0.0105422	0.0911052	168.978	2.11532e-36	2.28599e-35
ENSG00000131873	5332.34	0.788553	0.10831	168.877	2.22368e-36	2.40163e-35
ENSG00000164164	4641.58	1.21878	0.125919	168.845	2.25968e-36	2.43902e-35
ENSG00000188511	172.585	4.54465	0.381744	168.684	2.44773e-36	2.64038e-35
ENSG00000074706	1104.82	-0.817758	0.142213	168.635	2.50789e-36	2.70361e-35
ENSG00000173272	709.697	-1.5235	0.172724	168.497	2.68573e-36	2.89356e-35
ENSG00000280693	169.814	5.23859	0.439851	168.404	2.81374e-36	3.02963e-35
ENSG00000108953	8676.13	1.1268	0.0982477	168.392	2.83039e-36	3.04569e-35
ENSG00000185634	614.41	-1.44963	0.178108	167.919	3.57962e-36	3.84956e-35
ENSG00000168175	4672.48	1.29566	0.113553	167.862	3.68361e-36	3.95898e-35
ENSG00000178053	572.785	2.85482	0.236035	167.808	3.78276e-36	4.06306e-35
ENSG00000186111	7675.61	1.09749	0.104029	167.782	3.83246e-36	4.11394e-35
ENSG00000107738	2307.27	1.02116	0.123247	167.774	3.84745e-36	4.12752e-35
ENSG00000274993	92.5464	9.11033	1.50487	167.477	4.46061e-36	4.7824e-35
ENSG00000180104	964.679	-1.62893	0.142295	167.337	4.78036e-36	5.12211e-35
ENSG00000133935	1268.51	0.484433	0.134438	167.318	4.82607e-36	5.16794e-35
ENSG00000073614	11478	-0.0515687	0.111755	167.248	4.99668e-36	5.34739e-35
ENSG00000123360	925.403	-1.69	0.153406	167.225	5.05492e-36	5.40643e-35
ENSG00000198910	1400.98	0.557317	0.218965	167.205	5.10521e-36	5.45691e-35
ENSG00000138801	2797.94	1.50474	0.126317	167.141	5.27064e-36	5.63032e-35
ENSG00000036257	3893.99	1.52141	0.12416	167.068	5.46509e-36	5.83451e-35
ENSG00000174946	2618.66	0.147679	0.148842	166.845	6.10611e-36	6.51491e-35
ENSG00000101665	4980.73	1.29382	0.113506	166.771	6.33377e-36	6.75372e-35
ENSG00000119537	1685.23	-1.33958	0.119033	166.763	6.36133e-36	6.77901e-35
ENSG00000111678	1945.73	-1.50338	0.140065	166.727	6.4743e-36	6.89523e-35
ENSG00000275342	347.158	2.40896	0.223357	166.537	7.11762e-36	7.57579e-35
ENSG00000119139	1530.61	-0.847845	0.158557	166.463	7.38144e-36	7.85186e-35
ENSG00000079385	803.89	-2.14149	0.193789	166.437	7.4781e-36	7.94988e-35
ENSG00000035115	759.491	1.95203	0.166929	166.325	7.90572e-36	8.39941e-35
ENSG00000171992	386.013	2.05966	0.244846	166.275	8.10627e-36	8.60729e-35
ENSG00000067955	3706.79	-0.576698	0.106653	166.168	8.54636e-36	9.06912e-35
ENSG00000157881	1861.19	0.982178	0.135625	166.116	8.77203e-36	9.303e-35
ENSG00000170802	842.204	-1.38259	0.152792	165.871	9.90608e-36	1.04994e-34
ENSG00000143401	7954.94	0.907305	0.0949021	165.818	1.01724e-35	1.07751e-34
ENSG00000105220	23907	-0.999166	0.11955	165.804	1.0243e-35	1.08435e-34
ENSG00000165775	1072.94	1.43713	0.138252	165.749	1.05284e-35	1.11389e-34
ENSG00000101310	2855.33	1.35697	0.110539	165.626	1.11885e-35	1.18301e-34
ENSG00000168675	3055.03	1.24583	0.122822	165.615	1.12519e-35	1.18901e-34
ENSG00000126775	1011.55	-1.87288	0.163974	165.572	1.1493e-35	1.21376e-34
ENSG00000286030	166.666	-3.84923	0.362432	165.562	1.15526e-35	1.21932e-34
ENSG00000139567	130.603	-1.62561	0.47805	165.487	1.1991e-35	1.26483e-34
ENSG00000184007	3563.02	0.851342	0.102164	165.466	1.21193e-35	1.2776e-34
ENSG00000149273	25786.8	-0.641694	0.0829736	165.458	1.21685e-35	1.28202e-34
ENSG00000131013	1733.63	0.989759	0.1222	165.426	1.23597e-35	1.30138e-34
ENSG00000198420	3404.48	0.763137	0.103969	165.359	1.27765e-35	1.34447e-34
ENSG00000273117	212.529	3.71215	0.309814	165.156	1.41379e-35	1.48684e-34
ENSG00000172183	521.279	0.128426	0.208814	164.995	1.53167e-35	1.60985e-34
ENSG00000109079	1983.02	1.15266	0.129465	164.936	1.57674e-35	1.65623e-34
ENSG00000183844	71.9588	6.92393	1.54601	164.926	1.5849e-35	1.66381e-34
ENSG00000184840	4368.59	0.907918	0.0947248	164.899	1.6062e-35	1.68518e-34
ENSG00000059769	683.91	2.03718	0.207348	164.86	1.63756e-35	1.71705e-34
ENSG00000177432	321.93	2.62868	0.237257	164.731	1.7457e-35	1.82935e-34
ENSG00000155313	1512.74	-1.38729	0.163087	164.697	1.7759e-35	1.8599e-34
ENSG00000073861	2742.13	-1.49786	0.131175	164.597	1.86597e-35	1.95306e-34
ENSG00000018510	2833.28	1.74447	0.144502	164.461	1.9971e-35	2.08907e-34
ENSG00000244462	3930.94	1.12356	0.0992503	164.39	2.06808e-35	2.16204e-34
ENSG00000168734	71.2211	2.25411	1.23425	164.33	2.13079e-35	2.22627e-34
ENSG00000188389	205.918	-2.7327	0.372484	164.283	2.18185e-35	2.27827e-34
ENSG00000100297	1761.95	-1.1863	0.121314	164.047	2.45248e-35	2.55935e-34
ENSG00000110237	1840.59	3.50319	0.46653	164.033	2.46992e-35	2.57603e-34
ENSG00000284633	113.382	8.1069	1.45942	163.937	2.5909e-35	2.7006e-34
ENSG00000175166	4763.34	1.08183	0.110554	163.808	2.76168e-35	2.87691e-34
ENSG00000114541	567.584	-1.91343	0.187581	163.792	2.7849e-35	2.89939e-34
ENSG00000054654	1014.66	-2.38304	0.223834	163.735	2.86427e-35	2.98026e-34
ENSG00000177272	329.616	-1.63535	0.244718	163.531	3.17017e-35	3.29661e-34
ENSG00000187498	137.413	5.49355	1.08426	163.347	3.47421e-35	3.61064e-34
ENSG00000183048	256.217	0.318513	0.298496	163.34	3.48485e-35	3.61957e-34
ENSG00000168028	33534.3	-0.70747	0.0841387	163.127	3.87409e-35	4.02148e-34
ENSG00000179218	13503.3	0.65634	0.091438	163.019	4.08773e-35	4.24075e-34
ENSG00000157873	3315.51	0.670771	0.108301	162.952	4.2262e-35	4.38182e-34
ENSG00000105374	1174.36	-1.09526	0.168689	162.931	4.27173e-35	4.42643e-34
ENSG00000108262	1250.69	-1.43388	0.137964	162.515	5.25311e-35	5.44014e-34
ENSG00000155463	2579.78	-1.0127	0.111576	162.487	5.32705e-35	5.51348e-34
ENSG00000204592	50517.8	0.231528	0.0915731	162.441	5.44856e-35	5.63594e-34
ENSG00000204396	729.182	1.87156	0.169981	162.357	5.68226e-35	5.87422e-34
ENSG00000125910	803.257	-1.82292	0.173052	162.323	5.77823e-35	5.96994e-34
ENSG00000166401	1248.1	1.7535	0.135973	162.287	5.88244e-35	6.07405e-34
ENSG00000169418	121.819	9.93137	1.48432	162.24	6.02105e-35	6.21352e-34
ENSG00000143333	1510.64	0.39163	0.140023	162.082	6.51196e-35	6.71619e-34
ENSG00000183421	61.5903	5.32881	1.58113	161.933	7.01336e-35	7.22909e-34
ENSG00000167306	524.44	2.78934	0.268613	161.854	7.29385e-35	7.51382e-34
ENSG00000103490	125.118	-3.74923	0.411383	161.803	7.48205e-35	7.70319e-34
ENSG00000159433	897.207	-2.06958	0.203047	161.776	7.58476e-35	7.80438e-34
ENSG00000168944	2605.9	1.0235	0.104582	161.674	7.97584e-35	8.20199e-34
ENSG00000116288	4567.02	1.39256	0.111107	161.574	8.3854e-35	8.61814e-34
ENSG00000104388	1925.01	1.31984	0.116362	161.389	9.19131e-35	9.44091e-34
ENSG00000076043	550.386	0.547174	0.173807	161.383	9.22019e-35	9.46506e-34
ENSG00000113161	2994.22	1.15823	0.113583	161.214	1.00239e-34	1.02841e-33
ENSG00000153993	91.0797	-0.75633	0.900855	161.155	1.0322e-34	1.05838e-33
ENSG00000171858	3669.22	-0.996245	0.107531	161.096	1.06338e-34	1.08971e-33
ENSG00000198826	1245.18	-1.49745	0.152172	161.044	1.09098e-34	1.11735e-33
ENSG00000145863	371.332	2.12579	0.284259	161.019	1.1045e-34	1.13054e-33
ENSG00000143437	3049.6	-1.10781	0.109436	160.941	1.14828e-34	1.17467e-33
ENSG00000186469	5118.87	-1.10093	0.104017	160.832	1.212e-34	1.23914e-33
ENSG00000177663	1192.47	-1.30779	0.191473	160.822	1.21837e-34	1.24493e-33
ENSG00000110713	5577.87	1.03917	0.101945	160.604	1.35756e-34	1.38635e-33
ENSG00000118276	269.685	2.65305	0.281011	160.564	1.38492e-34	1.41347e-33
ENSG00000123191	345.099	0.291483	0.298662	160.513	1.42035e-34	1.44879e-33
ENSG00000255330	863.785	-1.92192	0.177953	160.425	1.48382e-34	1.51265e-33
ENSG00000115267	2872.19	0.467461	0.13305	160.4	1.50231e-34	1.53062e-33
ENSG00000122877	9280.53	1.26163	0.113177	160.39	1.51025e-34	1.53782e-33
ENSG00000006530	2103	1.72835	0.13532	160.388	1.51173e-34	1.53844e-33
ENSG00000072135	734.97	-1.5123	0.161461	160.321	1.56298e-34	1.58968e-33
ENSG00000132274	3604.44	-1.33628	0.104897	160.278	1.59603e-34	1.62235e-33
ENSG00000140678	256.868	-1.8412	0.243418	160.273	1.60062e-34	1.62608e-33
ENSG00000103126	1231.21	0.726847	0.130334	160.271	1.60156e-34	1.6261e-33
ENSG00000113716	2235.46	-1.16238	0.122062	160.259	1.6114e-34	1.63515e-33
ENSG00000133302	767.273	-1.82933	0.189383	160.134	1.71516e-34	1.73943e-33
ENSG00000138646	618.391	-1.98394	0.191917	160.081	1.76034e-34	1.78423e-33
ENSG00000087258	214.683	1.9399	0.355624	159.719	2.10784e-34	2.13522e-33
ENSG00000144199	1728.24	1.63409	0.15502	159.685	2.14347e-34	2.17006e-33
ENSG00000232456	103.596	9.09575	1.492	159.596	2.24021e-34	2.2667e-33
ENSG00000242125	661.649	0.0974073	0.17842	159.535	2.30878e-34	2.33474e-33
ENSG00000179889	3365.26	0.700067	0.120478	159.459	2.39852e-34	2.4241e-33
ENSG00000177963	3921.08	0.984952	0.0967077	159.364	2.51376e-34	2.53911e-33
ENSG00000162885	1257.38	1.31778	0.14133	159.127	2.82787e-34	2.85476e-33
ENSG00000198146	2958.84	0.820145	0.117557	158.933	3.11449e-34	3.1423e-33
ENSG00000143162	1836.84	1.31473	0.146309	158.866	3.22054e-34	3.24744e-33
ENSG00000142534	20134.8	-0.886477	0.0916076	158.407	4.04394e-34	4.07539e-33
ENSG00000079257	335.481	2.48984	0.225385	158.371	4.11702e-34	4.14666e-33
ENSG00000227471	126.3	7.69446	1.3916	158.312	4.24073e-34	4.26883e-33
ENSG00000166441	13361.1	-0.809169	0.0916199	158.305	4.25554e-34	4.28129e-33
ENSG00000135378	396.699	2.81369	0.239468	158.203	4.4773e-34	4.50182e-33
ENSG00000005020	815.132	-1.81296	0.152079	158.195	4.49432e-34	4.51636e-33
ENSG00000171302	2645.06	1.06562	0.116763	158.17	4.54952e-34	4.56922e-33
ENSG00000196369	2400.91	-0.943285	0.108519	158.166	4.56023e-34	4.57737e-33
ENSG00000187800	75.5625	2.10407	0.929078	158.002	4.94613e-34	4.9619e-33
ENSG00000104529	5273.47	-0.649473	0.090534	158.001	4.94927e-34	4.96222e-33
ENSG00000182934	8536.54	0.775673	0.0960369	157.794	5.48372e-34	5.49494e-33
ENSG00000170919	1505.93	1.37335	0.161175	157.788	5.50096e-34	5.50908e-33
ENSG00000196547	2169.34	-1.33543	0.112917	157.731	5.65988e-34	5.66503e-33
ENSG00000110852	896.269	-2.29218	0.187772	157.555	6.17586e-34	6.17796e-33
ENSG00000110958	11557.7	0.663375	0.0879055	157.509	6.31937e-34	6.31793e-33
ENSG00000112210	908.964	2.00457	0.174468	157.327	6.91909e-34	6.91359e-33
ENSG00000127526	4486.1	0.091708	0.110258	157.239	7.22662e-34	7.21679e-33
ENSG00000277089	173.621	-2.50263	0.3044	157.221	7.29062e-34	7.27658e-33
ENSG00000156671	2944.69	1.20673	0.1243	157.212	7.32552e-34	7.30728e-33
ENSG00000154096	543.029	0.541303	0.318703	157.067	7.87185e-34	7.84781e-33
ENSG00000167617	89.2816	8.49449	1.49438	156.881	8.63238e-34	8.60115e-33
ENSG00000155324	422.547	2.78271	0.238672	156.774	9.10537e-34	9.0673e-33
ENSG00000100225	5390.32	0.62268	0.0908147	156.731	9.30272e-34	9.25859e-33
ENSG00000166900	1295.66	-1.55739	0.13205	156.492	1.04745e-33	1.04189e-32
ENSG00000167553	5681.54	1.05167	0.0987535	156.463	1.06266e-33	1.05642e-32
ENSG00000041988	1156.83	1.61463	0.170808	156.369	1.11332e-33	1.10616e-32
ENSG00000235831	3890.18	-1.21576	0.127185	156.365	1.11564e-33	1.10784e-32
ENSG00000163328	201.836	-3.31153	0.309299	156.341	1.12893e-33	1.12041e-32
ENSG00000108107	14338.9	-0.784678	0.0836148	156.295	1.15526e-33	1.1459e-32
ENSG00000196735	15546.1	-0.108485	0.0928349	156.07	1.29183e-33	1.28065e-32
ENSG00000156502	922.548	-1.5941	0.152828	155.95	1.37112e-33	1.35848e-32
ENSG00000128512	790.194	2.80306	0.252012	155.9	1.40593e-33	1.39219e-32
ENSG00000135114	336.405	-3.04974	0.282585	155.801	1.47663e-33	1.46137e-32
ENSG00000151151	1216.82	1.37108	0.190133	155.687	1.5629e-33	1.54588e-32
ENSG00000174032	1104.24	-0.968629	0.147178	155.66	1.58349e-33	1.56537e-32
ENSG00000138496	1145.86	-1.2208	0.157428	155.554	1.66895e-33	1.64893e-32
ENSG00000168159	8152.14	0.156114	0.105227	155.536	1.68417e-33	1.66304e-32
ENSG00000145365	867.415	1.94029	0.174306	155.516	1.70108e-33	1.67879e-32
ENSG00000137492	2956.92	1.42115	0.113094	155.433	1.77295e-33	1.74874e-32
ENSG00000137200	2727.65	-0.477105	0.125008	155.409	1.7942e-33	1.76871e-32
ENSG00000144711	4623.24	1.09887	0.1075	155.327	1.86817e-33	1.8406e-32
ENSG00000160710	17069.8	0.471804	0.100447	155.26	1.93136e-33	1.9018e-32
ENSG00000184985	93.3596	3.45408	0.988293	155.216	1.97411e-33	1.9428e-32
ENSG00000104814	1838.62	-1.62019	0.136485	155.178	2.01164e-33	1.97863e-32
ENSG00000100024	225.971	3.21108	0.305775	155.009	2.18793e-33	2.15083e-32
ENSG00000138069	4097.51	0.841374	0.121929	154.78	2.45226e-33	2.40934e-32
ENSG00000129474	257.68	-2.46486	0.306952	154.623	2.65037e-33	2.60253e-32
ENSG00000148773	3140.7	-0.733584	0.141715	154.507	2.80769e-33	2.75548e-32
ENSG00000154642	3263.74	1.12999	0.111399	154.407	2.95076e-33	2.89428e-32
ENSG00000172456	398.155	0.893907	0.241171	154.343	3.04718e-33	2.98719e-32
ENSG00000159388	36147.2	1.77124	0.152484	154.318	3.08422e-33	3.02182e-32
ENSG00000154734	1291.84	-0.947769	0.181198	154.3	3.11244e-33	3.04777e-32
ENSG00000117090	4102.36	1.00048	0.111086	154.22	3.23782e-33	3.16878e-32
ENSG00000146232	1759.82	1.19346	0.132954	154.029	3.56087e-33	3.48301e-32
ENSG00000057252	838.425	-2.12498	0.228383	154.022	3.57413e-33	3.49404e-32
ENSG00000069956	2693.52	1.04149	0.128605	153.769	4.05118e-33	3.95821e-32
ENSG00000161791	7290.91	1.15795	0.102589	153.739	4.11301e-33	4.01639e-32
ENSG00000147162	10724.6	-0.947252	0.0934419	153.734	4.12287e-33	4.02379e-32
ENSG00000104783	2859.97	1.25833	0.102757	153.679	4.23654e-33	4.13244e-32
ENSG00000144426	1375.68	1.28808	0.1303	153.333	5.03116e-33	4.90482e-32
ENSG00000226942	107.658	-4.93516	0.511742	153.071	5.73091e-33	5.58392e-32
ENSG00000147119	643.687	2.04746	0.184259	153.055	5.77598e-33	5.62472e-32
ENSG00000091527	6576.98	0.897874	0.0933122	153.029	5.85133e-33	5.69495e-32
ENSG00000182768	2144.51	0.874248	0.113473	152.946	6.09792e-33	5.93168e-32
ENSG00000196154	3522.72	-1.39535	0.126026	152.726	6.80303e-33	6.61391e-32
ENSG00000014641	4764.93	1.03595	0.0970882	152.682	6.95151e-33	6.75454e-32
ENSG00000156052	723.465	-1.64323	0.197497	152.618	7.17927e-33	6.972e-32
ENSG00000126461	3543.66	0.64164	0.108692	152.597	7.2545e-33	7.04118e-32
ENSG00000163938	2728.67	1.36629	0.116201	152.579	7.31947e-33	7.10032e-32
ENSG00000101752	14761.9	-0.540766	0.0877311	152.512	7.56709e-33	7.3365e-32
ENSG00000128573	193.04	-2.88348	0.31471	152.446	7.81714e-33	7.57476e-32
ENSG00000239887	727.921	1.99637	0.162569	152.44	7.84237e-33	7.59503e-32
ENSG00000213672	1626.18	0.262883	0.123514	152.391	8.03339e-33	7.77576e-32
ENSG00000257524	472.829	-3.23887	0.265167	152.387	8.05207e-33	7.78956e-32
ENSG00000029153	3590.65	0.928724	0.124853	152.306	8.37977e-33	8.10213e-32
ENSG00000067066	2812.69	-1.30639	0.108511	152.265	8.55466e-33	8.26669e-32
ENSG00000213853	64.6285	8.3001	1.52591	152.256	8.58978e-33	8.29608e-32
ENSG00000184640	7757.15	-1.16801	0.0991144	152.06	9.46864e-33	9.13988e-32
ENSG00000137693	1226.07	-0.922866	0.146249	151.896	1.02737e-32	9.91156e-32
ENSG00000187474	145.083	-3.18644	0.343121	151.81	1.07224e-32	1.03388e-31
ENSG00000162946	187.53	-3.97253	0.344459	151.8	1.07744e-32	1.03832e-31
ENSG00000143622	1392.89	1.1105	0.144165	151.751	1.1039e-32	1.06324e-31
ENSG00000138867	2945.45	1.19579	0.112609	151.728	1.11657e-32	1.07485e-31
ENSG00000198189	585.835	-2.23302	0.21049	151.725	1.11835e-32	1.07599e-31
ENSG00000120694	6896.16	1.34892	0.114715	151.503	1.24865e-32	1.2007e-31
ENSG00000108821	585.592	1.14221	0.233694	151.421	1.30078e-32	1.25013e-31
ENSG00000075884	1054.83	-1.63152	0.148241	151.391	1.3201e-32	1.26801e-31
ENSG00000103365	1962.5	-1.07128	0.13842	151.371	1.33386e-32	1.28054e-31
ENSG00000166446	5427.37	0.764709	0.0962948	151.224	1.43483e-32	1.37672e-31
ENSG00000175040	879.327	2.71245	0.2135	151.208	1.44573e-32	1.38642e-31
ENSG00000114315	115.364	9.80949	1.49411	150.957	1.63765e-32	1.56962e-31
ENSG00000120705	4716.33	0.803868	0.0955639	150.93	1.6598e-32	1.58998e-31
ENSG00000206503	102123	0.259665	0.0825433	150.873	1.70802e-32	1.63442e-31
ENSG00000161021	3018.81	1.0162	0.106697	150.873	1.70805e-32	1.63442e-31
ENSG00000184730	250.672	-2.23942	0.265582	150.825	1.74934e-32	1.67303e-31
ENSG00000181638	453.988	0.740677	0.302802	150.662	1.89613e-32	1.81243e-31
ENSG00000160255	5977.46	-0.565785	0.118934	150.652	1.90599e-32	1.82087e-31
ENSG00000133561	862.848	-1.80181	0.169018	150.646	1.91198e-32	1.8256e-31
ENSG00000186310	152.167	-4.11336	0.380845	150.551	2.00357e-32	1.91201e-31
ENSG00000170522	284.01	-2.99483	0.289062	150.537	2.01801e-32	1.92476e-31
ENSG00000164023	281.455	1.35401	0.278168	150.46	2.0963e-32	1.99834e-31
ENSG00000116977	7882.18	-1.4654	0.149338	150.426	2.13202e-32	2.0313e-31
ENSG00000183508	1062.88	-1.16592	0.14423	150.417	2.14211e-32	2.0398e-31
ENSG00000123095	130.667	8.82097	1.3256	150.403	2.15737e-32	2.05323e-31
ENSG00000060642	560.71	1.45718	0.182194	150.388	2.17294e-32	2.06693e-31
ENSG00000170873	1180.23	0.95768	0.163994	150.357	2.2066e-32	2.09782e-31
ENSG00000174500	538.763	1.63608	0.212721	150.317	2.25158e-32	2.13943e-31
ENSG00000172575	10321.7	-0.436466	0.0857337	150.293	2.27803e-32	2.16339e-31
ENSG00000136997	1477.81	0.627007	0.145867	150.132	2.46824e-32	2.34277e-31
ENSG00000197780	807.514	1.63214	0.180396	150.099	2.50836e-32	2.37957e-31
ENSG00000120289	62.1551	4.64976	1.61357	150.043	2.57962e-32	2.44585e-31
ENSG00000197321	199.575	3.45075	0.354569	150.01	2.6213e-32	2.48403e-31
ENSG00000177733	7041.81	1.15364	0.100949	149.956	2.69288e-32	2.5505e-31
ENSG00000105778	1877.05	0.867058	0.129277	149.932	2.72484e-32	2.57937e-31
ENSG00000116717	3707.64	1.7751	0.141704	149.918	2.74463e-32	2.59672e-31
ENSG00000125107	13002.9	0.855474	0.0896899	149.748	2.98639e-32	2.82393e-31
ENSG00000053371	1326.45	1.33004	0.136868	149.567	3.2678e-32	3.08838e-31
ENSG00000002822	992.42	-0.0366503	0.158575	149.561	3.27718e-32	3.09558e-31
ENSG00000163697	2164.93	0.618397	0.140362	149.427	3.50159e-32	3.30578e-31
ENSG00000133943	622.814	-2.17206	0.195749	149.414	3.52467e-32	3.3258e-31
ENSG00000140391	1097.56	0.784086	0.157968	149.363	3.61591e-32	3.41006e-31
ENSG00000087253	413.256	-2.30112	0.243746	149.327	3.68128e-32	3.46986e-31
ENSG00000133703	1632.33	1.56996	0.14658	149.306	3.7194e-32	3.50391e-31
ENSG00000068366	11430.1	1.14829	0.108453	149.192	3.93625e-32	3.70621e-31
ENSG00000087008	1260.06	1.72954	0.182528	149.181	3.9579e-32	3.72461e-31
ENSG00000229314	80.0277	9.96075	1.49991	148.982	4.36845e-32	4.10877e-31
ENSG00000085415	1807.53	1.49285	0.122272	148.788	4.80954e-32	4.52122e-31
ENSG00000168079	136.061	7.60924	0.923106	148.481	5.60207e-32	5.26343e-31
ENSG00000055609	6419.58	0.775659	0.112626	148.452	5.68466e-32	5.33819e-31
ENSG00000143621	3555.31	0.86341	0.109164	148.21	6.41177e-32	6.01778e-31
ENSG00000113231	344.095	-2.78687	0.284413	148.191	6.47106e-32	6.0702e-31
ENSG00000220205	2512.95	-1.2685	0.125069	148.186	6.4876e-32	6.08247e-31
ENSG00000138600	2624.51	0.751051	0.113519	148.137	6.64584e-32	6.22752e-31
ENSG00000061273	3885.94	-0.746334	0.114372	148.098	6.7769e-32	6.34642e-31
ENSG00000106049	1165.19	1.53246	0.137204	148.097	6.77993e-32	6.34642e-31
ENSG00000102970	8941.38	1.91282	0.544786	148.005	7.09802e-32	6.64064e-31
ENSG00000170275	1167.55	-1.65279	0.150131	147.901	7.47262e-32	6.98739e-31
ENSG00000180549	637.452	-2.10405	0.19848	147.89	7.51651e-32	7.0247e-31
ENSG00000105855	149.598	7.08505	0.814768	147.67	8.38037e-32	7.82789e-31
ENSG00000060237	18997.8	0.492236	0.0886986	147.651	8.46112e-32	7.89914e-31
ENSG00000097021	1005.45	-1.79098	0.181636	147.601	8.67646e-32	8.09588e-31
ENSG00000120093	223.88	-2.85797	0.281414	147.551	8.89384e-32	8.29433e-31
ENSG00000154359	983.356	2.29733	0.204965	147.539	8.94568e-32	8.33827e-31
ENSG00000130255	7998.32	-0.706354	0.0985604	147.533	8.97426e-32	8.36048e-31
ENSG00000135476	2348.67	0.879884	0.130277	147.41	9.53841e-32	8.88136e-31
ENSG00000166710	216972	0.43878	0.0800046	147.337	9.88972e-32	9.2036e-31
ENSG00000125740	2347.4	6.15147	0.442431	147.329	9.93116e-32	9.23667e-31
ENSG00000089250	146.809	5.76427	0.615098	147.328	9.93574e-32	9.23667e-31
ENSG00000146414	730.459	-0.813659	0.16121	147.238	1.03877e-31	9.65175e-31
ENSG00000109861	3182.94	-1.17594	0.122102	147.179	1.06998e-31	9.93646e-31
ENSG00000167635	4808.3	0.820478	0.100477	147.093	1.11628e-31	1.0361e-30
ENSG00000135898	1663.53	-1.03244	0.136046	147.012	1.16206e-31	1.07802e-30
ENSG00000104368	282.98	0.884265	0.286191	146.98	1.18088e-31	1.09491e-30
ENSG00000206341	809.09	1.42063	0.15791	146.952	1.19738e-31	1.10962e-30
ENSG00000170291	1050.77	1.52287	0.141372	146.895	1.23151e-31	1.14065e-30
ENSG00000171488	2422.36	-0.870154	0.110359	146.826	1.27482e-31	1.18015e-30
ENSG00000143947	15751.5	-0.5927	0.0882371	146.814	1.28248e-31	1.18661e-30
ENSG00000170348	6977.84	1.07488	0.0952627	146.732	1.33542e-31	1.23495e-30
ENSG00000118260	2759.3	0.72286	0.127325	146.518	1.48568e-31	1.37318e-30
ENSG00000166813	320.506	3.08341	0.271966	146.486	1.50903e-31	1.39403e-30
ENSG00000168297	1364.56	-0.260313	0.144502	146.304	1.65193e-31	1.52524e-30
ENSG00000143382	198.801	2.97903	0.493462	146.164	1.77133e-31	1.63463e-30
ENSG00000162419	900.34	1.65012	0.149485	146.111	1.81794e-31	1.67677e-30
ENSG00000114480	4153.08	0.841571	0.113634	146.069	1.85644e-31	1.71139e-30
ENSG00000159618	512.942	1.25519	0.24099	146.046	1.87744e-31	1.72983e-30
ENSG00000140450	616.696	-0.886338	0.193007	145.919	2.00029e-31	1.84206e-30
ENSG00000064601	1765.47	0.0911495	0.146988	145.9	2.01903e-31	1.85835e-30
ENSG00000161921	213.395	3.26485	0.342523	145.894	2.0253e-31	1.86315e-30
ENSG00000133067	181.449	3.43133	0.352851	145.891	2.02789e-31	1.86456e-30
ENSG00000249852	74.3023	6.46767	1.54508	145.872	2.04716e-31	1.8813e-30
ENSG00000233927	4597.6	-0.978086	0.100174	145.853	2.06704e-31	1.89857e-30
ENSG00000133106	3485.81	1.20705	0.109635	145.835	2.08493e-31	1.91401e-30
ENSG00000165389	939.214	1.86133	0.169127	145.79	2.13224e-31	1.95642e-30
ENSG00000179862	419.99	-2.45018	0.276278	145.589	2.35621e-31	2.1608e-30
ENSG00000286065	316.48	-2.74972	0.278969	145.404	2.58239e-31	2.36699e-30
ENSG00000110108	3930.58	0.500851	0.102604	145.402	2.5861e-31	2.36916e-30
ENSG00000152061	4312.99	1.07881	0.0946885	145.379	2.61522e-31	2.39459e-30
ENSG00000149925	48081	0.0240413	0.109837	145.202	2.8553e-31	2.61306e-30
ENSG00000162493	62.9967	0.39347	2.11555	145.199	2.85922e-31	2.61529e-30
ENSG00000115762	5454.78	0.971509	0.119272	145.159	2.91638e-31	2.66619e-30
ENSG00000149177	9557.31	0.608538	0.108041	145.112	2.98534e-31	2.72719e-30
ENSG00000055917	7022.88	0.42483	0.0889161	145.112	2.9862e-31	2.72719e-30
ENSG00000159884	719.424	1.06722	0.163746	144.975	3.19575e-31	2.91705e-30
ENSG00000170832	2081.67	1.12718	0.110334	144.967	3.20889e-31	2.92753e-30
ENSG00000127946	2051.52	1.43324	0.145039	144.567	3.91395e-31	3.56892e-30
ENSG00000233276	1825.51	-0.113326	0.127106	144.524	3.99898e-31	3.64457e-30
ENSG00000089195	868.931	1.89478	0.165058	144.342	4.37565e-31	3.9858e-30
ENSG00000130590	340.39	-2.50061	0.279241	144.32	4.42509e-31	4.02875e-30
ENSG00000128040	66.1199	-10.1059	1.52519	144.286	4.49987e-31	4.09472e-30
ENSG00000196126	20334.9	0.0438751	0.0976933	144.253	4.57516e-31	4.16108e-30
ENSG00000158985	6300.94	-0.700077	0.100901	144.227	4.63323e-31	4.21172e-30
ENSG00000108219	3391.78	-1.1506	0.110372	144.144	4.82854e-31	4.387e-30
ENSG00000135749	804.452	-1.17427	0.151223	144.119	4.88937e-31	4.43998e-30
ENSG00000023734	3368.19	1.21462	0.110334	144.087	4.96811e-31	4.50684e-30
ENSG00000172292	2964.2	0.749441	0.112178	144.087	4.96645e-31	4.50684e-30
ENSG00000170004	9765.7	0.937246	0.101439	144.077	4.9916e-31	4.52582e-30
ENSG00000177600	7008.91	-1.02428	0.10882	144.068	5.01571e-31	4.54534e-30
ENSG00000127955	742.47	1.62818	0.164481	143.757	5.85306e-31	5.30144e-30
ENSG00000136682	851.975	1.55225	0.159848	143.748	5.8797e-31	5.32283e-30
ENSG00000247095	696.001	0.237847	0.16751	143.705	6.00382e-31	5.43241e-30
ENSG00000198963	447.226	-1.75385	0.199283	143.627	6.24229e-31	5.64528e-30
ENSG00000136111	2251.55	-0.592726	0.138365	143.619	6.2685e-31	5.66608e-30
ENSG00000101639	1302.53	-0.859073	0.13736	143.549	6.48794e-31	5.86143e-30
ENSG00000047849	12485.3	0.675679	0.0851003	143.184	7.77654e-31	7.02199e-30
ENSG00000140526	2826.39	-1.35014	0.149237	143.061	8.26826e-31	7.46218e-30
ENSG00000102908	5745.13	1.11284	0.10821	143.055	8.29313e-31	7.48079e-30
ENSG00000239911	302.029	2.16049	0.257936	143.047	8.32384e-31	7.50465e-30
ENSG00000119321	1349.57	0.146645	0.141908	142.936	8.79922e-31	7.9292e-30
ENSG00000123562	5026.44	1.09953	0.121634	142.83	9.27408e-31	8.35283e-30
ENSG00000174799	1124.08	1.7534	0.159732	142.627	1.02568e-30	9.23324e-30
ENSG00000154310	294.47	-2.83933	0.319305	142.399	1.14841e-30	1.03328e-29
ENSG00000106636	2115.81	0.909549	0.11265	142.214	1.25916e-30	1.13235e-29
ENSG00000196365	3769.05	0.793026	0.119653	142.207	1.26372e-30	1.13587e-29
ENSG00000138670	1533.86	1.60428	0.170545	142.166	1.28971e-30	1.15863e-29
ENSG00000101654	5448.57	0.647674	0.135763	142.081	1.34472e-30	1.20744e-29
ENSG00000177119	5081.96	0.395497	0.10125	141.982	1.41285e-30	1.26797e-29
ENSG00000036672	130.121	5.0154	0.609923	141.957	1.43079e-30	1.28342e-29
ENSG00000171811	93.1415	6.75919	1.54472	141.893	1.47648e-30	1.32372e-29
ENSG00000142798	421.738	0.699057	0.333235	141.848	1.5098e-30	1.35291e-29
ENSG00000109321	464.265	1.7653	0.223398	141.808	1.54003e-30	1.3793e-29
ENSG00000177374	665.978	-5.91445	0.609447	141.653	1.66355e-30	1.48917e-29
ENSG00000166598	24330	0.832395	0.108485	141.556	1.74563e-30	1.56185e-29
ENSG00000004777	254.283	-4.09377	0.330555	141.318	1.96408e-30	1.75641e-29
ENSG00000142606	134.52	3.78781	0.54956	141.31	1.97268e-30	1.76321e-29
ENSG00000173200	233.086	-2.25806	0.273103	141.24	2.04199e-30	1.82424e-29
ENSG00000147669	1751.76	1.43031	0.12303	141.049	2.24478e-30	2.00438e-29
ENSG00000135148	2276.02	-0.731072	0.117758	141.036	2.25927e-30	2.0163e-29
ENSG00000139793	1678.61	-1.1216	0.130056	140.996	2.30498e-30	2.05605e-29
ENSG00000177951	3056.28	0.239098	0.119518	140.944	2.36501e-30	2.10853e-29
ENSG00000186001	2603.46	1.77405	0.178323	140.653	2.73251e-30	2.43494e-29
ENSG00000143318	277.063	2.72326	0.281198	140.429	3.055e-30	2.72094e-29
ENSG00000113273	559.152	-1.2223	0.220981	140.332	3.20497e-30	2.85308e-29
ENSG00000067606	117.464	1.84388	0.457968	140.327	3.21254e-30	2.85837e-29
ENSG00000136536	5604.54	1.03794	0.104136	140.284	3.28234e-30	2.91899e-29
ENSG00000178035	4848.55	1.03898	0.101218	140.198	3.42634e-30	3.04552e-29
ENSG00000121753	170.072	4.50729	0.461771	140.145	3.51715e-30	3.12466e-29
ENSG00000275131	518.219	-2.48385	0.234191	140.033	3.71793e-30	3.30137e-29
ENSG00000184574	591.995	-1.75307	0.181212	139.913	3.94696e-30	3.50298e-29
ENSG00000145780	3585.18	1.14086	0.11879	139.899	3.97454e-30	3.52568e-29
ENSG00000166025	1563.08	-1.18911	0.143464	139.836	4.09994e-30	3.63509e-29
ENSG00000169567	4003.12	-0.551689	0.100714	139.777	4.22217e-30	3.74158e-29
ENSG00000133321	444.417	-2.37983	0.236828	139.714	4.35635e-30	3.85854e-29
ENSG00000087086	24515.7	-0.529414	0.129323	139.666	4.46044e-30	3.94875e-29
ENSG00000029534	1729.92	-1.35277	0.165446	139.474	4.90698e-30	4.34189e-29
ENSG00000094631	2229.82	1.40597	0.148818	139.407	5.07273e-30	4.4863e-29
ENSG00000174028	372.886	-1.82844	0.229234	139.236	5.52228e-30	4.88143e-29
ENSG00000135372	2803.92	0.970132	0.111028	139.213	5.58588e-30	4.93517e-29
ENSG00000156471	2382.19	-0.801505	0.116526	139.21	5.59446e-30	4.94028e-29
ENSG00000108298	17658.8	-0.683139	0.0836736	139.196	5.63319e-30	4.97199e-29
ENSG00000105549	121.81	3.07114	0.517682	139.175	5.6924e-30	5.02173e-29
ENSG00000255363	97.0522	9.84433	1.4952	139.103	5.9012e-30	5.20333e-29
[truncated: 15,627 more rows]

## Sheet: 360_Blue_vs_DN_results
	baseMean	log2FoldChange	lfcSE	stat	pvalue	padj
HTLVplus	529661	9.57224	0.0977385	97.9372	0	0
Timer_protein	80832.6	6.33681	0.137186	46.1913	0	0
ENSG00000158050	49737.1	5.05326	0.097174	52.0022	0	0
ENSG00000143184	47884.6	4.5083	0.118009	38.203	0	0
ENSG00000075426	45642.3	4.94815	0.0970432	50.9891	0	0
ENSG00000101210	43146.1	4.42098	0.0943421	46.8612	0	0
ENSG00000169194	38175.6	7.53653	0.160748	46.8841	0	0
ENSG00000126353	38156.1	6.68415	0.120513	55.464	0	0
ENSG00000123358	37993.2	4.72438	0.11897	39.7107	0	0
ENSG00000100906	34661.1	3.69334	0.0867328	42.5829	0	0
ENSG00000204389	33837	4.46972	0.103027	43.384	0	0
ENSG00000099860	28283.3	6.05894	0.147678	41.0281	0	0
ENSG00000090339	27228.2	3.78373	0.100558	37.6275	0	0
ENSG00000070404	24463.1	6.80939	0.128667	52.9225	0	0
ENSG00000196352	22734.8	4.12741	0.089484	46.1246	0	0
ENSG00000117298	22225.3	4.11892	0.105429	39.0681	0	0
ENSG00000149346	17903.3	7.06875	0.103029	68.6095	0	0
ENSG00000162924	17884.5	3.62183	0.0873455	41.4656	0	0
ENSG00000123384	14882.5	6.14062	0.116824	52.5632	0	0
ENSG00000168334	14469.8	9.59587	0.171585	55.9247	0	0
ENSG00000075043	13281.8	6.31522	0.120768	52.292	0	0
ENSG00000162729	13134.8	4.46975	0.11313	39.5097	0	0
ENSG00000102760	10230.1	5.74604	0.108073	53.168	0	0
ENSG00000163082	10075.9	3.77047	0.0866625	43.5075	0	0
ENSG00000120129	7233.34	7.01341	0.155426	45.1237	0	0
ENSG00000145649	7194.53	-5.91854	0.131501	-45.0076	0	0
ENSG00000110400	4937.84	7.09771	0.164274	43.2065	0	0
ENSG00000011590	4866.68	5.52758	0.139935	39.501	0	0
ENSG00000198836	23464.4	3.37964	0.0909395	37.1635	2.64958e-302	1.57431e-299
ENSG00000136810	12481.3	3.55243	0.0957995	37.0819	5.5056e-301	3.16223e-298
ENSG00000099804	4289.55	3.95974	0.1085	36.4953	1.31553e-291	7.31222e-289
ENSG00000051108	13830.7	3.33961	0.0941478	35.472	1.32658e-275	7.14324e-273
ENSG00000117318	2359.37	5.28691	0.150826	35.0531	3.50034e-269	1.82771e-266
ENSG00000137642	6923.19	-3.40824	0.0974328	-34.9804	4.46456e-268	2.26261e-265
ENSG00000164236	12049.7	3.12968	0.0907573	34.484	1.39125e-260	6.84931e-258
ENSG00000168398	2439.62	6.13895	0.179142	34.2686	2.30162e-257	1.10164e-254
ENSG00000117091	5378.1	-4.29259	0.126091	-34.0436	5.04096e-254	2.34759e-251
ENSG00000160888	23891.3	3.36385	0.0993953	33.8432	4.57639e-251	2.07515e-248
ENSG00000083457	5364.64	-4.06754	0.120477	-33.7619	7.16189e-250	3.16427e-247
ENSG00000074416	6017.35	4.27269	0.126853	33.6822	1.05518e-248	4.54544e-246
ENSG00000115523	20607.4	-4.66415	0.138865	-33.5877	2.54073e-247	1.06779e-244
ENSG00000126561	35365.6	3.4764	0.103662	33.5361	1.43702e-246	5.89556e-244
ENSG00000110944	3274.21	8.31811	0.248528	33.4695	1.3383e-245	5.36284e-243
ENSG00000166165	2942.87	6.6142	0.198509	33.3194	2.02278e-243	7.92147e-241
ENSG00000124920	5342.23	3.45383	0.103873	33.2505	2.00946e-242	7.69444e-240
ENSG00000132965	6577.43	-3.22085	0.0971702	-33.1465	6.36293e-241	2.38347e-238
ENSG00000173334	4396.94	3.50059	0.106728	32.7993	6.02903e-236	2.21035e-233
ENSG00000120162	1664.25	6.27635	0.191814	32.721	7.84105e-235	2.81477e-232
ENSG00000117586	17467.8	3.56604	0.109116	32.6811	2.89731e-234	1.01885e-231
ENSG00000174485	8471.24	3.1794	0.097693	32.5448	2.47787e-232	8.53923e-230
ENSG00000143061	2100.7	4.76568	0.147576	32.293	8.77191e-229	2.9637e-226
ENSG00000176845	4090.43	4.37439	0.136056	32.1514	8.45255e-227	2.80088e-224
ENSG00000142949	11884.9	4.40321	0.137176	32.0989	4.56424e-226	1.48389e-223
ENSG00000139679	1867.02	-4.9714	0.157177	-31.6294	1.45633e-219	4.64704e-217
ENSG00000267278	2035.41	4.35304	0.137716	31.6089	2.78683e-219	8.73089e-217
ENSG00000054219	7188.04	3.88129	0.123476	31.4336	7.03721e-217	2.16532e-214
ENSG00000106366	18868.4	4.17776	0.133014	31.4085	1.5474e-216	4.67777e-214
ENSG00000125266	4001.31	4.66873	0.148757	31.385	3.23849e-216	9.62109e-214
ENSG00000175505	5320.07	9.63748	0.307098	31.3824	3.51315e-216	1.02602e-213
ENSG00000063660	2369.45	5.64784	0.180581	31.2759	9.91857e-215	2.84845e-212
ENSG00000130522	25985.6	2.93541	0.0940156	31.2226	5.26218e-214	1.48644e-211
ENSG00000081237	16148.7	-4.22488	0.135473	-31.1862	1.63937e-213	4.55612e-211
ENSG00000171552	20766	2.58418	0.0829063	31.1699	2.72615e-213	7.45624e-211
ENSG00000173083	2302.24	-5.08975	0.164244	-30.9889	7.59825e-211	2.04571e-208
ENSG00000177105	7344.67	2.84892	0.0919505	30.9833	9.06323e-211	2.40259e-208
ENSG00000128656	2874.69	4.14236	0.133793	30.961	1.80754e-210	4.71905e-208
ENSG00000169894	4025.02	9.26207	0.299939	30.8798	2.22779e-209	5.72942e-207
ENSG00000169071	5953.51	3.65849	0.118634	30.8384	8.00946e-209	2.02957e-206
ENSG00000070756	109658	2.40833	0.0781449	30.8187	1.47159e-208	3.67493e-206
ENSG00000008516	8472	-4.22085	0.137539	-30.6885	8.11206e-207	1.99684e-204
ENSG00000135046	3071.8	-3.83505	0.124995	-30.6817	9.99137e-207	2.42481e-204
ENSG00000120306	3114.39	3.75002	0.122241	30.6774	1.14126e-206	2.73125e-204
ENSG00000164400	18576	4.39966	0.144119	30.5281	1.10509e-204	2.60846e-202
ENSG00000173821	18637.9	-3.24832	0.107208	-30.2993	1.1703e-201	2.72505e-199
ENSG00000102172	8754.99	3.16859	0.104724	30.2567	4.26113e-201	9.7898e-199
ENSG00000160877	12635.8	2.78149	0.0919517	30.2495	5.29937e-201	1.20149e-198
ENSG00000071127	20886.2	2.57158	0.0850696	30.2291	9.81517e-201	2.19643e-198
ENSG00000211751	4409.59	-3.41912	0.113485	-30.1284	2.06092e-199	4.55279e-197
ENSG00000100014	5670.56	3.15355	0.104888	30.0658	1.35731e-198	2.96047e-196
ENSG00000277734	4429.09	-3.90653	0.12996	-30.0596	1.63691e-198	3.5257e-196
ENSG00000112149	2572.6	3.83278	0.127967	29.9514	4.22118e-197	8.97964e-195
ENSG00000181104	4077.14	-3.9649	0.132739	-29.87	4.83314e-196	1.01561e-193
ENSG00000161091	2818.65	4.13974	0.139429	29.6906	1.01546e-193	2.10811e-191
ENSG00000142347	1324.95	-4.47964	0.151096	-29.6476	3.64027e-193	7.46733e-191
ENSG00000089094	6235.35	3.57346	0.120573	29.6373	4.94555e-193	1.00255e-190
ENSG00000155660	9404.79	2.85646	0.0964181	29.6258	6.95253e-193	1.39301e-190
ENSG00000078081	3359.17	7.08055	0.239061	29.6182	8.70937e-193	1.72496e-190
ENSG00000145901	36017.9	2.65024	0.0895405	29.5982	1.57544e-192	3.08481e-190
ENSG00000119508	8609.33	3.75542	0.127055	29.5575	5.26501e-192	1.01934e-189
ENSG00000265972	14934.3	-3.65435	0.124294	-29.4009	5.35308e-190	1.02488e-187
ENSG00000105401	7865.56	2.6653	0.0910019	29.2884	1.45877e-188	2.73219e-186
ENSG00000135241	3779.75	3.0765	0.105041	29.2886	1.44724e-188	2.73219e-186
ENSG00000271503	38293.6	-3.09914	0.105842	-29.2809	1.81616e-188	3.36498e-186
ENSG00000127418	3580.69	3.53867	0.121587	29.104	3.19204e-186	5.85129e-184
ENSG00000125845	18774.5	2.90329	0.0998118	29.0876	5.14575e-186	9.3333e-184
ENSG00000211772	4772.94	-3.13219	0.108003	-29.0008	6.42423e-185	1.15308e-182
ENSG00000171368	3383.97	6.14388	0.211893	28.9952	7.56466e-185	1.34378e-182
ENSG00000079308	8060.57	3.35076	0.115695	28.9621	1.97608e-184	3.47447e-182
ENSG00000013619	4869.08	3.00533	0.103853	28.9383	3.9346e-184	6.84819e-182
ENSG00000165169	5036.08	2.895	0.100223	28.8855	1.81667e-183	3.13031e-181
ENSG00000075618	58679.2	4.33763	0.150179	28.883	1.95021e-183	3.32713e-181
ENSG00000109943	4225.08	5.4904	0.191231	28.7108	2.79796e-181	4.72662e-179
ENSG00000171223	54166.1	2.43573	0.0848509	28.706	3.21324e-181	5.37547e-179
ENSG00000089351	16690.8	2.69268	0.0938135	28.7024	3.55628e-181	5.89215e-179
ENSG00000066322	9296.47	3.14975	0.109843	28.675	7.82202e-181	1.28363e-178
ENSG00000287725	1763.78	4.56796	0.159712	28.6012	6.4867e-180	1.05446e-177
ENSG00000172115	5771.65	3.32133	0.116318	28.5537	2.52478e-179	4.06583e-177
ENSG00000120899	12350.7	2.68968	0.0943025	28.5218	6.28891e-179	1.00337e-176
ENSG00000172543	2798.76	-3.48336	0.122783	-28.3701	4.73601e-177	7.4868e-175
ENSG00000173276	3857.64	3.11568	0.110118	28.2939	4.10323e-176	6.42752e-174
ENSG00000143153	13252.7	2.8086	0.0994784	28.2333	2.28351e-175	3.54478e-173
ENSG00000273604	1614.38	3.94942	0.140839	28.0422	4.97595e-173	7.65542e-171
ENSG00000167173	1849.34	-3.74298	0.134015	-27.9297	1.16417e-171	1.77521e-169
ENSG00000144476	1631.37	6.95609	0.249456	27.885	4.05526e-171	6.12949e-169
ENSG00000103522	4885.93	3.26954	0.117491	27.828	1.9907e-170	2.98276e-168
ENSG00000130066	4319.63	3.10406	0.112021	27.7096	5.34292e-169	7.93654e-167
ENSG00000229921	921.382	6.40456	0.232648	27.529	7.89347e-167	1.1625e-164
ENSG00000005844	8457.61	-2.67468	0.0974532	-27.4458	7.79534e-166	1.13832e-163
ENSG00000136868	3151.52	3.22275	0.117487	27.4307	1.17957e-165	1.708e-163
ENSG00000104972	3309.02	3.13345	0.114236	27.4295	1.22017e-165	1.75207e-163
ENSG00000179403	4180.58	4.44734	0.16283	27.3128	2.98513e-164	4.25098e-162
ENSG00000134030	2412.39	4.40807	0.161941	27.2202	3.74158e-163	5.28453e-161
ENSG00000112182	3659.49	3.10633	0.114309	27.1748	1.29139e-162	1.8091e-160
ENSG00000186480	5852.15	2.59606	0.0958065	27.0969	1.06988e-161	1.48671e-159
ENSG00000110697	6992.57	2.43696	0.0900857	27.0516	3.65831e-161	5.04291e-159
ENSG00000077097	13699.7	2.25436	0.0833625	27.0428	4.63651e-161	6.34062e-159
ENSG00000087269	9674.64	2.59267	0.0965643	26.8491	8.63574e-159	1.17167e-156
ENSG00000031081	4888.68	3.94452	0.147111	26.8133	2.26272e-158	3.04601e-156
ENSG00000198355	19940.7	2.68783	0.100394	26.7727	6.71813e-158	8.97365e-156
ENSG00000171604	1480.19	5.31256	0.199092	26.684	7.22086e-157	9.57097e-155
ENSG00000079819	12814.9	2.69899	0.101156	26.6814	7.74119e-157	1.01823e-154
ENSG00000211747	2382.46	-3.35462	0.126094	-26.6042	6.06805e-156	7.9211e-154
ENSG00000225783	2095.09	-4.74136	0.178355	-26.5838	1.04547e-155	1.35447e-153
ENSG00000188042	6340.36	-3.07767	0.116188	-26.4888	1.3058e-154	1.67912e-152
ENSG00000072864	3791.12	2.78832	0.105274	26.4863	1.39574e-154	1.78149e-152
ENSG00000134802	2415.48	3.03827	0.114837	26.4572	3.01397e-154	3.81865e-152
ENSG00000182010	1487.71	-4.61598	0.174794	-26.4082	1.10332e-153	1.37763e-151
ENSG00000196664	1242.29	7.62324	0.288669	26.4083	1.10053e-153	1.37763e-151
ENSG00000164303	2334.8	-4.69367	0.178331	-26.32	1.13345e-152	1.40507e-150
ENSG00000126003	8261.49	3.02061	0.114931	26.2819	3.08536e-152	3.79741e-150
ENSG00000196405	4660.91	-2.97741	0.113403	-26.2551	6.25455e-152	7.64342e-150
ENSG00000165023	1511.74	3.90312	0.149089	26.1798	4.51391e-151	5.47741e-149
ENSG00000151692	2395.11	-3.08332	0.118031	-26.1229	2.00126e-150	2.40708e-148
ENSG00000125337	1208.71	5.25526	0.201176	26.1227	2.01161e-150	2.40708e-148
ENSG00000164111	16454.8	2.37697	0.0910663	26.1016	3.49946e-150	4.15857e-148
ENSG00000101350	14705.8	2.40736	0.0931094	25.8551	2.13026e-147	2.51415e-145
ENSG00000183454	1520.97	6.02064	0.232918	25.8487	2.51346e-147	2.94622e-145
ENSG00000139278	3528.42	3.0096	0.116777	25.7722	1.8173e-146	2.1158e-144
ENSG00000123146	32006.1	2.33149	0.0908353	25.6672	2.71914e-145	3.14453e-143
ENSG00000167460	30557.7	2.63481	0.102727	25.6486	4.38455e-145	5.03668e-143
ENSG00000154165	4729.72	-3.28672	0.128682	-25.5414	6.83869e-144	7.80381e-142
ENSG00000138061	8839.88	-2.59139	0.102941	-25.1735	7.81438e-140	8.85853e-138
ENSG00000153094	4497.28	2.94163	0.116882	25.1675	9.10155e-140	1.02503e-137
ENSG00000131669	4227.53	2.4903	0.0991129	25.1259	2.59262e-139	2.90088e-137
ENSG00000119522	1550.35	4.00084	0.15947	25.0884	6.65425e-139	7.39738e-137
ENSG00000129657	9131.76	2.20688	0.0879724	25.0861	7.05384e-139	7.79133e-137
ENSG00000114166	2646.77	-3.22248	0.129011	-24.9783	1.05249e-137	1.15512e-135
ENSG00000132510	14538.1	2.97475	0.119156	24.9653	1.45821e-137	1.59028e-135
ENSG00000116991	2229.57	6.9923	0.280793	24.902	7.07429e-137	7.66649e-135
ENSG00000153317	3629.7	2.93395	0.11837	24.7863	1.2608e-135	1.3578e-133
ENSG00000104635	9135.75	2.31638	0.0936828	24.7257	5.65454e-135	6.05176e-133
ENSG00000143669	14811.7	2.05067	0.0830665	24.6871	1.47122e-134	1.56485e-132
ENSG00000089902	4255.23	2.68852	0.108967	24.6728	2.09455e-134	2.21418e-132
ENSG00000104951	1658.92	4.48536	0.181816	24.6698	2.25809e-134	2.37251e-132
ENSG00000157514	4434.99	-3.10664	0.126019	-24.6522	3.48982e-134	3.64443e-132
ENSG00000113583	7346.17	2.3709	0.096663	24.5274	7.5292e-133	7.8154e-131
ENSG00000102962	257552	9.03747	0.371174	24.3483	6.0401e-131	6.23215e-129
ENSG00000085117	25252.3	2.01327	0.0827834	24.3197	1.21377e-130	1.24491e-128
ENSG00000086619	3482.5	3.30067	0.136046	24.2615	5.00553e-130	5.10357e-128
ENSG00000096384	59041	1.87861	0.077495	24.2417	8.09744e-130	8.20747e-128
ENSG00000197043	32636.6	2.01117	0.0831864	24.1767	3.9155e-129	3.94549e-127
ENSG00000125084	11332.9	13.4392	0.555989	24.1716	4.42366e-129	4.43163e-127
ENSG00000158457	11412.8	2.47982	0.102787	24.1258	1.34176e-128	1.33641e-126
ENSG00000158615	16247.5	2.35086	0.0975574	24.0972	2.67486e-128	2.64888e-126
ENSG00000214357	1488.05	5.57124	0.231682	24.047	8.97879e-128	8.84077e-126
ENSG00000169967	12236.2	2.23923	0.0933895	23.9773	4.79242e-127	4.69194e-125
ENSG00000023330	7297.33	2.81427	0.117602	23.9305	1.47576e-126	1.43666e-124
ENSG00000124126	11143.2	2.10501	0.0881533	23.879	5.06648e-126	4.90452e-124
ENSG00000198216	2618.66	5.11647	0.214486	23.8546	9.07913e-126	8.73981e-124
ENSG00000149428	18395.2	2.34791	0.0985034	23.8358	1.4217e-125	1.36096e-123
ENSG00000211807	1177.76	-4.03947	0.170497	-23.6923	4.32706e-124	4.11932e-122
ENSG00000156804	1525.87	-3.29997	0.139788	-23.607	3.26545e-123	3.09159e-121
ENSG00000166562	4201.65	2.32037	0.0986293	23.5261	2.20399e-122	2.07525e-120
ENSG00000008517	24266.1	-2.63272	0.111933	-23.5205	2.51478e-122	2.35501e-120
ENSG00000139514	7595.5	2.17952	0.0928004	23.4861	5.65792e-122	5.26982e-120
ENSG00000175920	1647.15	5.53872	0.236758	23.394	4.91466e-121	4.55293e-119
ENSG00000025772	1657.19	2.94787	0.126027	23.3907	5.3162e-121	4.89858e-119
ENSG00000139725	7561.1	2.16221	0.0925984	23.3504	1.36461e-120	1.25073e-118
ENSG00000070759	996.855	3.65859	0.156865	23.3232	2.58026e-120	2.3524e-118
ENSG00000049249	20241.2	6.31383	0.271545	23.2515	1.37481e-119	1.2468e-117
ENSG00000198286	6977.63	-2.11243	0.0909934	-23.2152	3.20022e-119	2.88707e-117
ENSG00000284713	726.266	5.05293	0.217981	23.1806	7.1457e-119	6.4129e-117
ENSG00000133069	4492.8	2.59809	0.112123	23.1717	8.78344e-119	7.84184e-117
ENSG00000080371	9670.92	2.09526	0.0906775	23.1068	3.95937e-118	3.5167e-116
ENSG00000124225	4984.79	2.63062	0.114027	23.0702	9.21896e-118	8.14625e-116
ENSG00000091542	18373.8	2.20461	0.0958529	23	4.66479e-117	4.10097e-115
ENSG00000162236	2526.88	2.64353	0.115032	22.9808	7.25323e-117	6.34418e-115
ENSG00000185477	1219.96	-3.5555	0.154818	-22.9656	1.02935e-116	8.95792e-115
ENSG00000137507	2820.13	9.46874	0.412461	22.9567	1.26391e-116	1.09439e-114
ENSG00000157600	2786.78	2.98769	0.130836	22.8354	2.04341e-115	1.7605e-113
ENSG00000277969	1111.69	4.02136	0.176121	22.833	2.1586e-115	1.85049e-113
ENSG00000136161	860.752	-4.81421	0.21137	-22.7763	7.88304e-115	6.72439e-113
ENSG00000167618	2214.38	2.67564	0.11756	22.7598	1.14755e-114	9.74062e-113
ENSG00000138623	7522.78	3.32148	0.146059	22.7406	1.77809e-114	1.50187e-112
ENSG00000170854	3239.32	-2.75	0.121486	-22.6364	1.89837e-113	1.59565e-111
ENSG00000099139	1019.02	3.82301	0.168999	22.6215	2.66247e-113	2.22704e-111
ENSG00000129226	1852.08	3.34782	0.14804	22.6143	3.13795e-113	2.61208e-111
ENSG00000169442	2787.66	-3.2374	0.143209	-22.6061	3.77449e-113	3.11188e-111
ENSG00000183688	1887.98	-3.05187	0.135002	-22.6061	3.77407e-113	3.11188e-111
ENSG00000124406	1234.96	-3.8222	0.169405	-22.5625	1.01276e-112	8.30996e-111
ENSG00000102879	6172.46	-2.38439	0.105769	-22.5433	1.5617e-112	1.27534e-110
ENSG00000105711	1069.02	6.95348	0.309362	22.4768	6.99337e-112	5.68409e-110
ENSG00000143185	3357.46	7.74184	0.344983	22.4413	1.55793e-111	1.26032e-109
ENSG00000187134	2935.56	4.08014	0.181821	22.4404	1.58842e-111	1.27897e-109
ENSG00000173166	1624.1	4.34168	0.194043	22.3748	6.9215e-111	5.54718e-109
ENSG00000154473	10622.4	2.18133	0.0976368	22.3413	1.46871e-110	1.17164e-108
ENSG00000177875	704.381	4.93277	0.22085	22.3354	1.67398e-110	1.32923e-108
ENSG00000122490	4632.71	2.25591	0.101577	22.2088	2.82568e-109	2.23345e-107
ENSG00000198542	1425.45	3.69963	0.166712	22.1917	4.12679e-109	3.24697e-107
ENSG00000064961	4356.34	2.43755	0.110005	22.1585	8.64136e-109	6.76815e-107
ENSG00000110876	3474.48	-2.83893	0.128985	-22.0098	2.32047e-107	1.80923e-105
ENSG00000187908	2969.4	3.04707	0.138606	21.9837	4.12188e-107	3.19928e-105
ENSG00000120738	25029	2.1614	0.098473	21.9492	8.81671e-107	6.81259e-105
ENSG00000116584	5554.34	2.14537	0.0977643	21.9443	9.80757e-107	7.54438e-105
ENSG00000120278	1471.36	3.54729	0.161865	21.9151	1.86414e-106	1.4276e-104
ENSG00000035403	2742.05	2.73175	0.124729	21.9015	2.51329e-106	1.91621e-104
ENSG00000172270	15691.7	1.90478	0.0870055	21.8926	3.0529e-106	2.31738e-104
ENSG00000062598	5665.04	1.99895	0.0914302	21.8632	5.8247e-106	4.40199e-104
ENSG00000154914	840.572	5.94	0.272051	21.8341	1.0998e-105	8.27537e-104
ENSG00000144843	2599.45	2.86049	0.131324	21.7819	3.44832e-105	2.58339e-103
ENSG00000104055	2069.92	4.17117	0.191649	21.7646	5.02673e-105	3.74959e-103
ENSG00000111670	8080.72	-2.3594	0.108416	-21.7625	5.26538e-105	3.91068e-103
ENSG00000185862	2438.56	-3.47	0.159828	-21.7108	1.62122e-104	1.19893e-102
ENSG00000181788	8890.08	2.40346	0.110964	21.6598	4.9155e-104	3.61962e-102
ENSG00000184564	486.076	-6.26712	0.290661	-21.5616	4.12072e-103	3.02145e-101
ENSG00000130844	3328.71	3.55156	0.164891	21.5388	6.74096e-103	4.92176e-101
ENSG00000164211	29091.6	1.98199	0.0921688	21.5039	1.43049e-102	1.04003e-100
ENSG00000113719	4296.06	2.30523	0.107258	21.4924	1.83439e-102	1.32808e-100
ENSG00000113369	1534.88	-3.04581	0.142049	-21.4419	5.42964e-102	3.91456e-100
ENSG00000181847	7266.38	-2.46341	0.11507	-21.4079	1.12726e-101	8.09325e-100
ENSG00000142453	4627.77	2.24152	0.10484	21.3804	2.03251e-101	1.45321e-99
ENSG00000196526	12165.1	1.92795	0.0904848	21.3069	9.78994e-101	6.97068e-99
ENSG00000167895	2199.98	-2.90051	0.136258	-21.2868	1.50439e-100	1.06676e-98
ENSG00000131188	628.415	4.77085	0.224286	21.2713	2.09349e-100	1.4784e-98
ENSG00000111371	8073.33	-2.10962	0.0991886	-21.2688	2.20952e-100	1.55397e-98
ENSG00000116701	1320.23	3.43897	0.161994	21.2291	5.14893e-100	3.60655e-98
ENSG00000027869	12616.4	2.40319	0.113245	21.2211	6.09364e-100	4.25099e-98
ENSG00000162734	4146.95	2.19317	0.10339	21.2125	7.32507e-100	5.08945e-98
ENSG00000134574	2707.72	-2.44245	0.115619	-21.1249	4.69385e-99	3.24818e-97
ENSG00000115652	3057.72	2.57072	0.12182	21.1026	7.53138e-99	5.19093e-97
ENSG00000118503	31248.5	2.11196	0.100637	20.9858	8.83714e-98	6.06665e-96
ENSG00000122223	749.22	-5.85641	0.279498	-20.9533	1.74986e-97	1.1965e-95
ENSG00000143797	1378.45	-3.10858	0.148636	-20.914	3.99381e-97	2.72006e-95
ENSG00000102245	2595.31	-2.64479	0.126524	-20.9035	4.97263e-97	3.37336e-95
ENSG00000105122	3251.57	-2.87917	0.137944	-20.8721	9.60152e-97	6.488e-95
ENSG00000123130	1517.57	2.73932	0.131313	20.861	1.21126e-96	8.15279e-95
ENSG00000099840	1432.13	3.09684	0.14863	20.8359	2.04503e-96	1.37113e-94
ENSG00000212864	852.072	4.2503	0.205142	20.7188	2.34646e-95	1.56713e-93
ENSG00000102471	6051.6	-1.98526	0.0958747	-20.7068	3.00641e-95	2.00013e-93
ENSG00000060982	12316.6	1.86951	0.0904516	20.6686	6.64472e-95	4.40366e-93
ENSG00000175182	1524.02	2.6999	0.13071	20.6556	8.6906e-95	5.73746e-93
ENSG00000287879	834.3	7.68987	0.372396	20.6497	9.82227e-95	6.45983e-93
ENSG00000135454	3250.47	3.06661	0.148684	20.625	1.63877e-94	1.07367e-92
ENSG00000077150	14971.8	1.77665	0.0861944	20.6121	2.13584e-94	1.39404e-92
ENSG00000119714	2337.41	-2.45981	0.119445	-20.5936	3.1309e-94	2.03579e-92
ENSG00000125534	18618.8	1.80668	0.0880745	20.513	1.64643e-93	1.06653e-91
ENSG00000267121	2024.96	2.84572	0.139105	20.4574	5.15933e-93	3.32961e-91
ENSG00000129968	3122.61	-2.24865	0.109962	-20.4493	6.09929e-93	3.92152e-91
ENSG00000125170	2737.67	2.90766	0.142193	20.4487	6.16446e-93	3.94869e-91
ENSG00000173846	4114.58	2.36376	0.1158	20.4124	1.29815e-92	8.28463e-91
ENSG00000172349	1321.58	-4.33733	0.213242	-20.34	5.69608e-92	3.62174e-90
ENSG00000112782	3820.01	2.06806	0.101705	20.3338	6.45484e-92	4.08909e-90
ENSG00000109320	7000.41	2.1283	0.10474	20.3197	8.60618e-92	5.43198e-90
ENSG00000168710	10747	2.06589	0.102027	20.2485	3.66454e-91	2.30451e-89
ENSG00000125733	7241.61	2.09339	0.103536	20.2189	6.67914e-91	4.18503e-89
ENSG00000023445	41973.5	1.67252	0.0827379	20.2146	7.27698e-91	4.54311e-89
ENSG00000143355	770.87	-4.13392	0.205022	-20.1633	2.05494e-90	1.27829e-88
ENSG00000280303	475.04	5.56863	0.276317	20.1531	2.52989e-90	1.56807e-88
ENSG00000183722	1584.11	2.58311	0.128198	20.1493	2.73087e-90	1.68658e-88
ENSG00000105246	2255.49	2.75688	0.136826	20.1487	2.7604e-90	1.69873e-88
ENSG00000187764	13880.4	-1.87183	0.0929918	-20.129	4.10922e-90	2.51979e-88
ENSG00000144655	11918.9	2.88482	0.143394	20.1181	5.12126e-90	3.12924e-88
ENSG00000063601	2989.69	2.49106	0.123862	20.1115	5.85407e-90	3.56437e-88
ENSG00000130052	910.664	3.71413	0.184683	20.1109	5.92872e-90	3.5971e-88
ENSG00000116741	3374.08	-2.67118	0.13292	-20.0962	7.96914e-90	4.81811e-88
ENSG00000239697	1313.9	-3.08545	0.153577	-20.0906	8.91459e-90	5.37088e-88
ENSG00000123329	2349.62	-3.07663	0.153272	-20.073	1.27114e-89	7.63172e-88
ENSG00000186891	43393	1.71202	0.0852922	20.0724	1.28584e-89	7.69318e-88
ENSG00000198734	453.51	5.71068	0.284856	20.0476	2.11942e-89	1.26366e-87
ENSG00000104894	2777.5	-2.38446	0.11895	-20.0458	2.19462e-89	1.30398e-87
ENSG00000198851	16225.5	-1.81664	0.0906341	-20.0437	2.29109e-89	1.35662e-87
ENSG00000169884	1120.8	9.61868	0.480346	20.0245	3.36928e-89	1.98822e-87
ENSG00000184588	3341.22	2.40785	0.120337	20.0092	4.57798e-89	2.69226e-87
ENSG00000166016	4768.56	11.1107	0.555488	20.0016	5.33128e-89	3.1246e-87
ENSG00000101421	5949.9	2.20258	0.110299	19.9692	1.02081e-88	5.96257e-87
ENSG00000242247	3117.29	2.14695	0.107527	19.9665	1.07716e-88	6.27044e-87
ENSG00000060558	8749.39	1.8889	0.0946151	19.9641	1.13129e-88	6.56339e-87
ENSG00000104043	4504.69	-2.78544	0.139544	-19.961	1.20243e-88	6.95268e-87
ENSG00000136167	79829.7	1.66103	0.0833009	19.9402	1.82437e-88	1.05136e-86
ENSG00000156011	741.645	4.66149	0.234034	19.918	2.83998e-88	1.63119e-86
ENSG00000176454	1412.26	-2.6966	0.135437	-19.9104	3.30867e-88	1.89408e-86
ENSG00000162849	3353.34	11.973	0.601652	19.9002	4.05692e-88	2.31473e-86
ENSG00000160013	1701.98	2.76838	0.139352	19.8661	8.00067e-88	4.54982e-86
ENSG00000106069	777.159	-4.05804	0.204305	-19.8627	8.5664e-88	4.85552e-86
ENSG00000251562	76123.8	1.72933	0.0870808	19.8589	9.23795e-88	5.21898e-86
ENSG00000196937	7698.15	-2.29014	0.115802	-19.7764	4.75751e-87	2.67897e-85
ENSG00000101109	15836.6	1.7822	0.0901227	19.7753	4.85875e-87	2.72707e-85
ENSG00000133627	968.162	3.28161	0.166006	19.768	5.61338e-87	3.14039e-85
ENSG00000139289	5742.56	-1.99536	0.10094	-19.7678	5.64027e-87	3.14522e-85
ENSG00000027075	4057.47	-2.61687	0.132648	-19.7279	1.24137e-86	6.90003e-85
ENSG00000115758	5408.79	2.33813	0.118709	19.6963	2.32054e-86	1.2857e-84
ENSG00000111912	4001.74	2.52866	0.128402	19.6933	2.45885e-86	1.35797e-84
ENSG00000213145	15115.6	2.23347	0.11362	19.6573	5.0019e-86	2.7536e-84
ENSG00000185262	7379.13	2.5254	0.128543	19.6463	6.21839e-86	3.41239e-84
ENSG00000162511	16594.3	-1.74605	0.0888824	-19.6445	6.4385e-86	3.52196e-84
ENSG00000118495	624.593	3.90677	0.198889	19.643	6.63835e-86	3.61979e-84
ENSG00000155926	3615.84	-3.14353	0.160311	-19.6089	1.29693e-85	7.04964e-84
ENSG00000185519	1147.68	6.49588	0.331543	19.5929	1.77852e-85	9.63701e-84
ENSG00000069849	5514.85	2.33745	0.119324	19.5891	1.91663e-85	1.03528e-83
ENSG00000116688	6024.81	1.83299	0.0936194	19.5792	2.32602e-85	1.25249e-83
ENSG00000184557	2194.47	3.6603	0.18703	19.5707	2.74815e-85	1.47518e-83
ENSG00000205189	1044.16	4.79398	0.245419	19.5338	5.66088e-85	3.02928e-83
ENSG00000181704	2565.26	2.21871	0.113658	19.5209	7.29679e-85	3.8926e-83
ENSG00000094841	1215.13	3.54759	0.181785	19.5153	8.14317e-85	4.33071e-83
ENSG00000072274	9299.53	2.46872	0.126535	19.5101	9.01107e-85	4.77753e-83
ENSG00000009790	3721.71	-2.25822	0.115894	-19.4852	1.4666e-84	7.75182e-83
ENSG00000129675	1593.84	-2.49409	0.128011	-19.4834	1.51813e-84	7.99967e-83
ENSG00000114861	1802.09	2.57368	0.132232	19.4633	2.24696e-84	1.18041e-82
ENSG00000165102	2347.42	2.41943	0.124502	19.4328	4.07361e-84	2.13351e-82
ENSG00000155093	1556.4	2.56449	0.132008	19.4267	4.585e-84	2.39406e-82
ENSG00000122862	53705.9	1.80655	0.0930036	19.4245	4.78903e-84	2.49305e-82
ENSG00000277443	4984.26	2.4787	0.12773	19.4058	6.89684e-84	3.5795e-82
ENSG00000117984	8047.11	-1.68766	0.0870651	-19.3839	1.05498e-83	5.45896e-82
ENSG00000123636	1642.85	2.90309	0.149804	19.3792	1.15562e-83	5.96181e-82
ENSG00000114013	3400.88	2.52915	0.13059	19.3672	1.46055e-83	7.51244e-82
ENSG00000105281	4943.82	-1.86349	0.0963384	-19.3432	2.32622e-83	1.19295e-81
ENSG00000056558	15075.3	2.20227	0.113992	19.3195	3.68115e-83	1.88219e-81
ENSG00000134287	7830.72	1.7617	0.0912017	19.3165	3.90066e-83	1.98853e-81
ENSG00000111981	657.348	5.76749	0.299367	19.2656	1.0444e-82	5.30857e-81
ENSG00000182240	2395.54	2.6549	0.137849	19.2594	1.17702e-82	5.96504e-81
ENSG00000206418	2480.76	2.12876	0.110593	19.2486	1.45038e-82	7.32891e-81
ENSG00000158747	5366.3	2.075	0.107868	19.2364	1.83397e-82	9.24012e-81
ENSG00000175470	3613.78	2.14252	0.111433	19.227	2.20118e-82	1.10579e-80
ENSG00000167286	3369.78	-2.33503	0.121468	-19.2234	2.35934e-82	1.18179e-80
ENSG00000112297	8278.61	2.3046	0.119888	19.223	2.37548e-82	1.18643e-80
ENSG00000130701	792.458	7.30152	0.379915	19.2188	2.5749e-82	1.28232e-80
ENSG00000172005	1397.2	-2.71755	0.141583	-19.1941	4.14875e-82	2.06015e-80
ENSG00000028137	18019.5	1.60303	0.0835383	19.1892	4.55993e-82	2.25782e-80
ENSG00000164484	1267.09	-2.81869	0.14712	-19.1591	8.12638e-82	4.01219e-80
ENSG00000275993	493.639	4.51359	0.235897	19.1337	1.32213e-81	6.50903e-80
ENSG00000227373	517.236	5.18986	0.271472	19.1175	1.80603e-81	8.86601e-80
ENSG00000154451	1691.89	-2.64259	0.138265	-19.1125	1.98565e-81	9.72009e-80
ENSG00000132341	18484.8	1.86692	0.097787	19.0917	2.95837e-81	1.44407e-79
ENSG00000137124	1262.34	3.15708	0.165423	19.0849	3.37312e-81	1.64187e-79
ENSG00000095370	897.814	-3.3598	0.176098	-19.0791	3.76695e-81	1.8284e-79
ENSG00000065989	3642.63	2.06979	0.10864	19.0518	6.35119e-81	3.07408e-79
ENSG00000160593	8009.83	1.68008	0.0882125	19.0459	7.11031e-81	3.43187e-79
ENSG00000137802	3836.87	2.23828	0.117554	19.0405	7.88224e-81	3.79382e-79
ENSG00000217555	1049.63	-2.77465	0.146007	-19.0035	1.59468e-80	7.65402e-79
ENSG00000099282	1046.61	3.21719	0.169464	18.9845	2.29275e-80	1.0974e-78
ENSG00000136250	2261.45	-3.0027	0.158222	-18.9777	2.60537e-80	1.24358e-78
ENSG00000176915	8550.98	1.95084	0.102884	18.9615	3.54767e-80	1.68867e-78
ENSG00000140396	4801.82	-2.11395	0.111621	-18.9386	5.48282e-80	2.6026e-78
ENSG00000133805	793.515	4.65875	0.246011	18.9372	5.63322e-80	2.66665e-78
ENSG00000156508	741095	1.50994	0.0797424	18.9353	5.84264e-80	2.75821e-78
ENSG00000163519	1365.53	-2.90232	0.153546	-18.9019	1.10049e-79	5.181e-78
ENSG00000116679	13670.2	-1.64109	0.0869772	-18.868	2.08892e-79	9.80767e-78
ENSG00000175121	370.514	6.02731	0.319619	18.8578	2.53599e-79	1.18744e-77
ENSG00000091490	2434.01	-2.23008	0.11834	-18.8447	3.24722e-79	1.51634e-77
ENSG00000104885	6282.56	2.12948	0.113055	18.8358	3.83992e-79	1.78826e-77
ENSG00000160712	2257.38	2.96203	0.157597	18.795	8.30375e-79	3.85665e-77
ENSG00000218336	2501.48	2.12764	0.113296	18.7795	1.11156e-78	5.14873e-77
ENSG00000100336	856.685	-3.01095	0.160398	-18.7717	1.28594e-78	5.94051e-77
ENSG00000188886	496.143	5.48513	0.292479	18.7539	1.7983e-78	8.28517e-77
ENSG00000197471	5406.7	-1.92488	0.103092	-18.6714	8.45349e-78	3.88432e-76
ENSG00000043462	4331.7	-2.12491	0.11382	-18.669	8.85299e-78	4.05707e-76
ENSG00000197903	873.219	3.25139	0.174781	18.6026	3.05845e-77	1.39788e-75
ENSG00000177606	10959.1	2.31506	0.124468	18.5997	3.23162e-77	1.47312e-75
ENSG00000144746	8792.2	-1.76744	0.0950455	-18.5957	3.4787e-77	1.58157e-75
ENSG00000020577	1687.89	2.27377	0.122326	18.5879	4.02852e-77	1.82672e-75
ENSG00000077984	4889.39	-2.43994	0.131411	-18.5672	5.92078e-77	2.67771e-75
ENSG00000115414	4692.27	2.00197	0.108202	18.5022	1.98162e-76	8.93857e-75
ENSG00000267520	2451.45	3.74985	0.202772	18.493	2.35277e-76	1.0585e-74
ENSG00000059915	958.804	3.98736	0.215837	18.474	3.34488e-76	1.50093e-74
ENSG00000153989	8213.05	1.7663	0.095614	18.4733	3.38845e-76	1.51653e-74
ENSG00000088179	968.997	-3.15434	0.170932	-18.4538	4.86134e-76	2.1701e-74
ENSG00000135245	6877.32	1.9142	0.103981	18.4091	1.11101e-75	4.94673e-74
ENSG00000143119	5639.42	-1.92917	0.104811	-18.4062	1.17268e-75	5.20786e-74
ENSG00000152078	823.311	7.39686	0.402484	18.378	1.96957e-75	8.72435e-74
ENSG00000182463	3164.03	1.92367	0.104696	18.3738	2.12966e-75	9.40927e-74
ENSG00000198887	7360.62	2.48095	0.135065	18.3686	2.34445e-75	1.03318e-73
ENSG00000084090	10150.2	1.60195	0.0872151	18.3678	2.37772e-75	1.04516e-73
ENSG00000235576	446.419	-4.70604	0.257007	-18.3109	6.76826e-75	2.96753e-73
ENSG00000104081	10375.7	1.83054	0.100034	18.2991	8.41425e-75	3.67984e-73
ENSG00000141956	1995.17	2.86405	0.156588	18.2904	9.87373e-75	4.3072e-73
ENSG00000139190	893.807	-3.33154	0.182622	-18.2429	2.35761e-74	1.02586e-72
ENSG00000082074	6025.61	-2.18876	0.120102	-18.2242	3.31771e-74	1.43998e-72
ENSG00000142669	6475.87	-1.72352	0.0946087	-18.2173	3.76063e-74	1.62812e-72
ENSG00000177103	397.712	5.04394	0.277338	18.187	6.54673e-74	2.82723e-72
ENSG00000141682	5030.92	2.78064	0.153339	18.1339	1.72183e-73	7.41721e-72
ENSG00000002919	2437.29	2.8987	0.159971	18.1202	2.2082e-73	9.48866e-72
ENSG00000234814	722.857	4.42303	0.244828	18.0659	5.91635e-73	2.53594e-71
ENSG00000149218	589.133	-3.70762	0.205319	-18.0579	6.8421e-73	2.92547e-71
ENSG00000167797	1699.13	2.48607	0.137721	18.0515	7.6794e-73	3.27534e-71
ENSG00000145246	1421.75	-3.38882	0.187738	-18.0508	7.77873e-73	3.30951e-71
ENSG00000176619	6606.08	2.02064	0.111963	18.0474	8.2654e-73	3.50791e-71
ENSG00000120875	30682.9	1.55795	0.0865591	17.9987	1.99401e-72	8.44194e-71
ENSG00000090060	9884.55	1.94269	0.108135	17.9654	3.63404e-72	1.53476e-70
ENSG00000143479	1980.18	2.7458	0.152891	17.9592	4.06634e-72	1.71313e-70
ENSG00000156711	4370.43	2.16863	0.120842	17.946	5.15566e-72	2.16676e-70
ENSG00000074370	2240.88	-2.10506	0.1174	-17.9306	6.80298e-72	2.85212e-70
ENSG00000197461	923.253	3.34647	0.187085	17.8875	1.4767e-71	6.17597e-70
ENSG00000139318	1213.74	-2.84318	0.159005	-17.881	1.65775e-71	6.9164e-70
ENSG00000058668	9309.47	-1.55642	0.0872608	-17.8365	3.68268e-71	1.53276e-69
ENSG00000124334	911.268	-4.39565	0.246566	-17.8275	4.32419e-71	1.79542e-69
ENSG00000186834	6369.56	2.32857	0.130954	17.7815	9.828e-71	4.07082e-69
ENSG00000122068	6814.23	1.9989	0.112534	17.7626	1.37782e-70	5.69333e-69
ENSG00000116017	4459.37	1.98585	0.111829	17.7579	1.49788e-70	6.17462e-69
ENSG00000130449	2149.78	2.07151	0.116739	17.7448	1.89149e-70	7.77858e-69
ENSG00000107338	450.954	4.57526	0.258228	17.7179	3.05034e-70	1.25144e-68
ENSG00000143155	4027.13	2.22836	0.125809	17.7123	3.37152e-70	1.37992e-68
ENSG00000162645	5267.38	-2.10855	0.119119	-17.7013	4.10045e-70	1.67429e-68
ENSG00000173588	966.271	2.87436	0.162415	17.6977	4.36902e-70	1.77973e-68
ENSG00000240891	936.678	-3.10574	0.175542	-17.6923	4.80634e-70	1.95326e-68
ENSG00000185896	5671.28	2.00964	0.113603	17.69	5.00388e-70	2.02875e-68
ENSG00000137331	2240.08	2.39303	0.135386	17.6756	6.46134e-70	2.61351e-68
ENSG00000100055	2386.59	-2.41607	0.136938	-17.6435	1.14185e-69	4.6078e-68
ENSG00000168389	468.648	7.32363	0.415103	17.6429	1.15339e-69	4.64347e-68
ENSG00000148700	1429.84	-2.45298	0.1393	-17.6093	2.08842e-69	8.38823e-68
ENSG00000169032	8917.71	1.8723	0.106413	17.5947	2.70544e-69	1.08413e-67
ENSG00000067167	11912.1	1.69928	0.0965874	17.5932	2.77734e-69	1.11036e-67
ENSG00000197283	4854.85	2.63754	0.150224	17.5574	5.22277e-69	2.08319e-67
ENSG00000217482	765.06	3.66761	0.20894	17.5534	5.60168e-69	2.22916e-67
ENSG00000089693	4514.29	1.93989	0.110535	17.55	5.95114e-69	2.36277e-67
ENSG00000114737	3247.05	-2.20188	0.125557	-17.5369	7.48699e-69	2.96571e-67
ENSG00000175215	3086.49	-2.04127	0.116448	-17.5295	8.53387e-69	3.37264e-67
ENSG00000070831	15193.7	1.53554	0.0877392	17.5011	1.4043e-68	5.53719e-67
ENSG00000139116	2680.91	1.90535	0.108895	17.4971	1.50767e-68	5.93119e-67
ENSG00000188522	993.272	2.94573	0.168763	17.4548	3.16389e-68	1.24185e-66
ENSG00000087085	1194.27	8.33334	0.477818	17.4404	4.07067e-68	1.59413e-66
ENSG00000286667	844.389	4.06055	0.232835	17.4396	4.12861e-68	1.61315e-66
ENSG00000188677	2876.8	1.95496	0.11215	17.4316	4.74605e-68	1.85021e-66
ENSG00000198400	1127.96	3.03097	0.173974	17.422	5.62216e-68	2.1868e-66
ENSG00000092841	15082.3	1.50489	0.0865571	17.3861	1.05102e-67	4.07884e-66
ENSG00000187605	3936.65	1.68689	0.0970398	17.3835	1.09999e-67	4.25931e-66
ENSG00000008513	4660.15	-1.95019	0.112189	-17.3831	1.10845e-67	4.28243e-66
ENSG00000124201	10775.1	1.7345	0.0997997	17.3798	1.17345e-67	4.52343e-66
ENSG00000182866	5057.01	-1.96541	0.113156	-17.3689	1.41804e-67	5.45408e-66
ENSG00000167984	1726.95	-2.45181	0.141171	-17.3677	1.44887e-67	5.56024e-66
ENSG00000249673	1816.11	2.40266	0.138513	17.3462	2.1081e-67	8.07216e-66
ENSG00000123374	6276.69	2.76284	0.159405	17.3322	2.68944e-67	1.02753e-65
ENSG00000119048	5499.45	2.00797	0.115862	17.3307	2.75875e-67	1.05168e-65
ENSG00000072818	4373.74	-2.09655	0.121192	-17.2993	4.76011e-67	1.81063e-65
ENSG00000181222	30657.7	1.85185	0.107202	17.2743	7.34783e-67	2.78878e-65
ENSG00000111335	1581.45	-3.27205	0.189529	-17.2641	8.76202e-67	3.31821e-65
ENSG00000177409	1460.4	-2.48044	0.143795	-17.2499	1.12114e-66	4.23649e-65
ENSG00000129521	735.763	-3.36498	0.195152	-17.2429	1.26572e-66	4.77235e-65
ENSG00000074660	760.152	3.96814	0.230208	17.2372	1.39723e-66	5.25669e-65
ENSG00000077585	5666.69	1.90865	0.110829	17.2215	1.83237e-66	6.87876e-65
ENSG00000083444	4662.4	2.11822	0.123342	17.1735	4.19178e-66	1.57019e-64
ENSG00000171476	8780.35	-1.90373	0.110987	-17.1527	6.00275e-66	2.24367e-64
ENSG00000008056	771.838	5.43466	0.316868	17.1512	6.15631e-66	2.29609e-64
ENSG00000176170	439.12	4.90503	0.28638	17.1277	9.22674e-66	3.43382e-64
ENSG00000055130	6207.92	1.63981	0.0958806	17.1026	1.4198e-65	5.27252e-64
ENSG00000119318	6920.82	1.64112	0.0959654	17.1011	1.4551e-65	5.39199e-64
ENSG00000129667	4045.33	1.93896	0.113386	17.1005	1.47212e-65	5.44338e-64
ENSG00000163932	4004.84	1.83685	0.107556	17.0782	2.15801e-65	7.96245e-64
ENSG00000143772	1063.76	-2.81601	0.165094	-17.057	3.09995e-65	1.14135e-63
ENSG00000087266	8916.57	1.78497	0.104688	17.0505	3.46775e-65	1.27405e-63
ENSG00000227507	1173.34	-3.41802	0.200631	-17.0364	4.4112e-65	1.61722e-63
ENSG00000125753	8914.13	1.91666	0.112629	17.0175	6.09437e-65	2.22955e-63
ENSG00000033867	4786.98	-2.07097	0.122077	-16.9645	1.50452e-64	5.49245e-63
ENSG00000153234	8228.46	2.68505	0.158309	16.9608	1.60056e-64	5.83072e-63
ENSG00000139641	3685.89	-1.80497	0.106542	-16.9413	2.23194e-64	8.11363e-63
ENSG00000198369	1750.06	2.18714	0.129127	16.9379	2.36335e-64	8.57322e-63
ENSG00000197181	1068.81	2.89005	0.171147	16.8863	5.67139e-64	2.05302e-62
ENSG00000139146	8385.55	1.49915	0.0888825	16.8666	7.91621e-64	2.85963e-62
ENSG00000197380	756.712	2.80993	0.166766	16.8495	1.0583e-63	3.81498e-62
ENSG00000128284	917.764	-2.64216	0.15709	-16.8194	1.75877e-63	6.32681e-62
ENSG00000075420	3799.12	1.89738	0.11295	16.7983	2.51175e-63	9.01668e-62
ENSG00000112679	2323.3	1.98365	0.118149	16.7894	2.91951e-63	1.04586e-61
ENSG00000101082	796.947	-3.35606	0.200325	-16.7531	5.37598e-63	1.92186e-61
ENSG00000115232	2139.87	-2.61853	0.156355	-16.7473	5.9243e-63	2.11349e-61
ENSG00000107957	5373.84	1.60349	0.0957702	16.7431	6.3578e-63	2.26345e-61
ENSG00000105556	2156.87	2.14814	0.128393	16.7309	7.79875e-63	2.77073e-61
ENSG00000151835	5034.9	2.23977	0.133902	16.727	8.33884e-63	2.95651e-61
ENSG00000128271	4293.35	2.63388	0.157475	16.7257	8.51443e-63	3.01257e-61
ENSG00000108091	6470.96	1.6015	0.095796	16.7178	9.71821e-63	3.43145e-61
ENSG00000113615	5765.15	2.51142	0.150301	16.7092	1.12276e-62	3.95629e-61
ENSG00000139211	474.014	3.49095	0.208952	16.707	1.16622e-62	4.10103e-61
ENSG00000134308	38480	1.63822	0.0982084	16.6811	1.80005e-62	6.31706e-61
ENSG00000180884	1307.83	2.63079	0.158039	16.6465	3.20967e-62	1.1241e-60
ENSG00000102265	6906.09	1.98418	0.119245	16.6395	3.60584e-62	1.26029e-60
ENSG00000093072	644.625	-3.68095	0.221288	-16.6342	3.93806e-62	1.37362e-60
ENSG00000100311	1717.77	5.08542	0.306113	16.6129	5.61926e-62	1.95607e-60
ENSG00000186350	6675.15	1.49679	0.0901355	16.606	6.30353e-62	2.18984e-60
ENSG00000071051	4316.33	1.60346	0.096686	16.5842	9.0671e-62	3.14357e-60
ENSG00000101695	1114.56	-3.00624	0.181318	-16.5799	9.7328e-62	3.36759e-60
ENSG00000143851	8314.72	-1.43455	0.0870691	-16.476	5.4601e-61	1.88543e-59
ENSG00000170017	4839.14	1.71789	0.104283	16.4734	5.69914e-61	1.96404e-59
ENSG00000170315	12777.8	1.36982	0.0832878	16.4468	8.84049e-61	3.04053e-59
ENSG00000167930	1167.08	2.26548	0.138026	16.4134	1.5325e-60	5.26025e-59
ENSG00000170464	2469.75	2.49511	0.152139	16.4002	1.90609e-60	6.5296e-59
ENSG00000136156	3449.59	-1.78293	0.108733	-16.3973	2.00015e-60	6.83821e-59
ENSG00000170871	4470.96	1.60772	0.0980785	16.3922	2.17409e-60	7.41816e-59
ENSG00000232653	310.888	-6.52815	0.398464	-16.3833	2.51731e-60	8.57229e-59
ENSG00000078596	1962.92	-2.26696	0.138373	-16.3829	2.53403e-60	8.61219e-59
ENSG00000131378	9393.53	1.56426	0.095515	16.3771	2.78622e-60	9.45065e-59
ENSG00000184922	16977.4	1.4557	0.0890348	16.3498	4.364e-60	1.47733e-58
ENSG00000168394	23211.4	1.43516	0.0880892	16.2921	1.12333e-59	3.79531e-58
ENSG00000108639	9240.09	1.72846	0.106284	16.2626	1.81839e-59	6.13164e-58
ENSG00000146216	515.426	4.2781	0.263555	16.2323	2.97998e-59	1.00289e-57
ENSG00000072110	2839.56	2.61054	0.160853	16.2293	3.13029e-59	1.05142e-57
ENSG00000113575	8905.19	1.88713	0.116405	16.2117	4.16941e-59	1.39773e-57
ENSG00000095319	5869.33	1.79572	0.110909	16.191	5.84186e-59	1.95458e-57
ENSG00000107643	5121.58	1.50543	0.092982	16.1906	5.87786e-59	1.96282e-57
ENSG00000198604	4320.5	1.6663	0.102946	16.1862	6.31447e-59	2.10454e-57
ENSG00000130592	30621.1	1.684	0.104171	16.1657	8.79614e-59	2.92599e-57
ENSG00000075240	1793.82	2.75083	0.170366	16.1466	1.20011e-58	3.98441e-57
ENSG00000152413	679.314	3.80315	0.235565	16.1448	1.23517e-58	4.09291e-57
ENSG00000143816	333.074	-4.95868	0.307389	-16.1316	1.52986e-58	5.05971e-57
ENSG00000111331	1319.88	-2.73139	0.169376	-16.1262	1.66906e-58	5.50949e-57
ENSG00000144824	470.624	4.50637	0.279651	16.1143	2.02459e-58	6.67031e-57
ENSG00000186854	391.976	4.13737	0.257046	16.0958	2.72828e-58	8.97157e-57
ENSG00000151292	2826.92	1.98886	0.12366	16.0833	3.34206e-58	1.0969e-56
ENSG00000110799	739.08	4.82887	0.300292	16.0806	3.49217e-58	1.14399e-56
ENSG00000123560	578.333	3.92788	0.24429	16.0788	3.59359e-58	1.17497e-56
ENSG00000184489	3208.6	2.0631	0.128489	16.0567	5.13206e-58	1.67482e-56
ENSG00000072042	3127.69	1.8053	0.112449	16.0545	5.31739e-58	1.73202e-56
ENSG00000283154	1299.84	2.18544	0.136352	16.0279	8.15641e-58	2.65176e-56
ENSG00000122729	1251.67	2.60928	0.162814	16.0261	8.40055e-58	2.72599e-56
ENSG00000136158	343.438	-4.5903	0.286632	-16.0146	1.01059e-57	3.27319e-56
ENSG00000134321	372.332	-5.25349	0.328716	-15.9818	1.71022e-57	5.52886e-56
ENSG00000112306	9349.55	-1.50357	0.0941175	-15.9755	1.89408e-57	6.11179e-56
ENSG00000157827	2158.39	1.85489	0.116231	15.9586	2.48054e-57	7.98921e-56
ENSG00000213585	12610.4	1.51865	0.0952285	15.9475	2.96664e-57	9.53698e-56
ENSG00000115165	4654.64	-1.78314	0.111821	-15.9464	3.01937e-57	9.6884e-56
ENSG00000233355	1026.68	-2.88739	0.181175	-15.937	3.5079e-57	1.12351e-55
ENSG00000165195	1614.17	2.31302	0.145405	15.9074	5.63287e-57	1.80074e-55
ENSG00000281103	600.349	-3.30916	0.208205	-15.8937	7.00445e-57	2.23507e-55
ENSG00000000971	11325.3	1.47981	0.093113	15.8926	7.13146e-57	2.27139e-55
ENSG00000170542	1983.82	1.91666	0.120696	15.8801	8.70689e-57	2.76805e-55
ENSG00000164287	340.002	5.44747	0.343285	15.8686	1.04499e-56	3.31605e-55
ENSG00000164308	4485.43	-1.69014	0.10653	-15.8653	1.10182e-56	3.48997e-55
ENSG00000134058	1539.04	2.12812	0.134208	15.8569	1.25895e-56	3.98035e-55
ENSG00000120217	1577.03	2.10183	0.132994	15.8039	2.92299e-56	9.22453e-55
ENSG00000137216	2817.5	2.3903	0.151938	15.7321	9.11847e-56	2.8724e-54
ENSG00000143870	9101.08	1.42465	0.0906714	15.7122	1.24779e-55	3.92349e-54
ENSG00000168374	6509.27	1.67614	0.106714	15.7068	1.35942e-55	4.26669e-54
ENSG00000134460	52762.5	1.62329	0.103385	15.7014	1.47916e-55	4.63408e-54
ENSG00000072858	576.373	-3.11963	0.198698	-15.7003	1.50486e-55	4.70602e-54
ENSG00000141753	806.353	3.60743	0.229973	15.6863	1.8766e-55	5.85792e-54
ENSG00000173542	2298.96	1.73491	0.110732	15.6677	2.51434e-55	7.83448e-54
ENSG00000171791	11635.8	1.48837	0.0950547	15.6581	2.92632e-55	9.1017e-54
ENSG00000134375	3252.47	1.73686	0.110934	15.6567	2.99241e-55	9.29049e-54
ENSG00000162341	1721.37	2.75593	0.176362	15.6265	4.80293e-55	1.48848e-53
ENSG00000197448	2052.47	-1.95227	0.125445	-15.5628	1.30345e-54	4.03227e-53
ENSG00000084652	5849.23	1.49185	0.0959363	15.5505	1.57978e-54	4.87834e-53
ENSG00000133112	171212	1.51548	0.097564	15.5332	2.06821e-54	6.37518e-53
ENSG00000001626	1124.64	3.1673	0.203996	15.5263	2.30241e-54	7.08444e-53
ENSG00000106588	3569.84	1.66514	0.107277	15.5219	2.46605e-54	7.57442e-53
ENSG00000120949	10165.4	1.68622	0.108662	15.518	2.6224e-54	8.04033e-53
ENSG00000173451	637.206	3.24641	0.209412	15.5025	3.33801e-54	1.02162e-52
ENSG00000105835	22952.2	1.76633	0.114008	15.4931	3.86146e-54	1.17973e-52
ENSG00000182985	3403.3	1.52882	0.0988422	15.4672	5.77212e-54	1.76034e-52
ENSG00000155252	1705.67	2.19602	0.141986	15.4664	5.84675e-54	1.77995e-52
ENSG00000117560	328.387	-4.37504	0.283152	-15.4512	7.40438e-54	2.25017e-52
ENSG00000145730	4329.79	1.8865	0.122181	15.4403	8.77344e-54	2.66153e-52
ENSG00000106052	10789.3	1.46645	0.0951368	15.4141	1.31541e-53	3.98345e-52
ENSG00000243414	390.775	3.94683	0.256132	15.4093	1.41707e-53	4.28378e-52
ENSG00000248360	648.736	6.16781	0.40101	15.3807	2.20499e-53	6.65396e-52
ENSG00000167703	700.798	3.35698	0.218387	15.3717	2.53475e-53	7.63571e-52
ENSG00000254004	1681.35	2.40391	0.156645	15.3462	3.75734e-53	1.12989e-51
ENSG00000071575	517.894	-3.73543	0.2435	-15.3405	4.09735e-53	1.22999e-51
ENSG00000183918	1609.82	-1.85277	0.120786	-15.3393	4.17923e-53	1.25239e-51
ENSG00000086730	1103.95	-2.33042	0.151982	-15.3335	4.56571e-53	1.36583e-51
ENSG00000112486	1848.36	1.95396	0.127516	15.3232	5.34803e-53	1.59709e-51
ENSG00000136854	1414.91	2.10456	0.13744	15.3125	6.30784e-53	1.88046e-51
ENSG00000187239	27169.5	1.72639	0.11276	15.3103	6.52721e-53	1.94249e-51
ENSG00000213064	4378.09	2.47297	0.161582	15.3047	7.10798e-53	2.11168e-51
ENSG00000183751	2191.14	1.90434	0.12447	15.2996	7.6934e-53	2.28167e-51
ENSG00000196187	985.35	-2.28896	0.14972	-15.2882	9.15914e-53	2.7117e-51
ENSG00000114978	16834.9	1.3223	0.0865087	15.2852	9.59651e-53	2.83632e-51
ENSG00000196205	6910.88	1.51617	0.0992321	15.279	1.05532e-52	3.11373e-51
ENSG00000118257	3331.15	2.4957	0.163401	15.2735	1.14868e-52	3.38339e-51
ENSG00000204160	6199.69	1.56504	0.102478	15.2719	1.17674e-52	3.46014e-51
ENSG00000129353	1063.74	-2.38941	0.15649	-15.2687	1.23574e-52	3.62744e-51
ENSG00000134333	49478.4	1.2213	0.080095	15.2481	1.69508e-52	4.96734e-51
ENSG00000076928	2801.03	-1.81862	0.119279	-15.2468	1.72922e-52	5.05879e-51
ENSG00000162889	8431.3	1.55424	0.102029	15.2332	2.12844e-52	6.21612e-51
ENSG00000082512	2076.07	-2.10681	0.138674	-15.1926	3.95864e-52	1.15417e-50
ENSG00000137166	2272.33	2.21897	0.146203	15.1773	4.99935e-52	1.45513e-50
ENSG00000175130	1013.26	3.18447	0.209821	15.1771	5.01786e-52	1.45806e-50
ENSG00000131015	401.95	7.14344	0.471026	15.1657	5.96778e-52	1.73116e-50
ENSG00000121060	1392.79	-2.18717	0.14423	-15.1645	6.07966e-52	1.76065e-50
ENSG00000163565	3531.19	-1.88552	0.12434	-15.1643	6.09527e-52	1.76221e-50
ENSG00000012174	1394.01	2.15192	0.141948	15.1599	6.52092e-52	1.88211e-50
ENSG00000115902	3054.64	-1.97245	0.130137	-15.1567	6.8403e-52	1.97099e-50
ENSG00000153253	446.612	-3.91975	0.258694	-15.1521	7.34213e-52	2.11206e-50
ENSG00000076706	1186.33	2.41761	0.159653	15.143	8.43369e-52	2.42202e-50
ENSG00000182179	1112.38	-2.60165	0.171905	-15.1342	9.63727e-52	2.76306e-50
ENSG00000198435	356.558	5.27469	0.348673	15.1279	1.06062e-51	3.03581e-50
ENSG00000178104	6444.38	-1.73396	0.11466	-15.1226	1.14918e-51	3.28382e-50
ENSG00000154803	1004.94	-2.39141	0.158187	-15.1176	1.23983e-51	3.53701e-50
ENSG00000100385	13797.4	-1.56533	0.103583	-15.1119	1.35206e-51	3.85079e-50
ENSG00000064300	646.906	8.72202	0.577316	15.1079	1.43676e-51	4.08527e-50
ENSG00000136490	514.08	-3.43878	0.227671	-15.1042	1.51964e-51	4.31383e-50
ENSG00000163840	1286.53	-2.39977	0.159204	-15.0736	2.41708e-51	6.85011e-50
ENSG00000213949	1170.54	-2.85767	0.189596	-15.0724	2.45937e-51	6.95852e-50
ENSG00000138678	2816.34	-2.39471	0.158918	-15.0688	2.59862e-51	7.34047e-50
ENSG00000128340	14456.9	-1.29793	0.0862494	-15.0486	3.52617e-51	9.94425e-50
ENSG00000115904	6696.51	-1.74466	0.116017	-15.0379	4.14251e-51	1.16633e-49
ENSG00000135070	1574.9	2.27899	0.151579	15.0349	4.33393e-51	1.21824e-49
ENSG00000100100	807.645	-3.12808	0.208472	-15.0048	6.82634e-51	1.91571e-49
ENSG00000205542	122384	1.25975	0.0840976	14.9797	9.97365e-51	2.79441e-49
ENSG00000105339	3276.49	-1.79996	0.120167	-14.9788	1.0096e-50	2.82411e-49
ENSG00000188921	505.446	-3.27017	0.218505	-14.9661	1.22226e-50	3.4134e-49
ENSG00000206127	306.317	-4.5905	0.306752	-14.9648	1.24607e-50	3.47427e-49
ENSG00000175155	1885.63	-2.1617	0.144469	-14.963	1.28035e-50	3.56409e-49
ENSG00000120658	645.173	2.82819	0.189148	14.9523	1.50547e-50	4.184e-49
ENSG00000118939	796.476	2.44395	0.1635	14.9478	1.61037e-50	4.46831e-49
ENSG00000095303	382.996	-3.43227	0.229624	-14.9474	1.62017e-50	4.48829e-49
ENSG00000134242	2398.42	-2.20069	0.147233	-14.947	1.62935e-50	4.50647e-49
ENSG00000003402	23351.9	1.58645	0.106159	14.944	1.70413e-50	4.70574e-49
ENSG00000221963	4667.4	-1.44482	0.0967628	-14.9316	2.05393e-50	5.66262e-49
ENSG00000169139	2248.75	1.71583	0.114921	14.9304	2.08933e-50	5.75101e-49
ENSG00000115085	1815.31	-2.4881	0.166677	-14.9277	2.17631e-50	5.98086e-49
ENSG00000124145	16391.1	1.35154	0.0905527	14.9255	2.25021e-50	6.1741e-49
ENSG00000126860	1457.14	-2.36374	0.158601	-14.9037	3.11767e-50	8.54062e-49
ENSG00000153898	4249.77	2.08213	0.139937	14.879	4.51071e-50	1.23372e-48
ENSG00000121064	841.518	-2.55046	0.171418	-14.8786	4.54222e-50	1.24036e-48
ENSG00000160654	2231.37	-2.23231	0.15009	-14.8731	4.92889e-50	1.34382e-48
ENSG00000172164	579.782	-3.27103	0.219945	-14.872	5.00932e-50	1.3636e-48
ENSG00000103091	2757.74	1.68133	0.113082	14.8682	5.30059e-50	1.44061e-48
ENSG00000164088	1317.8	-1.93296	0.130014	-14.8673	5.37239e-50	1.45782e-48
ENSG00000163602	5959.86	1.58193	0.106866	14.8029	1.40303e-49	3.80119e-48
ENSG00000197616	804.579	-3.34589	0.226187	-14.7926	1.63439e-49	4.42106e-48
ENSG00000114030	2459.75	1.83154	0.123977	14.7732	2.18203e-49	5.89319e-48
ENSG00000204580	1931.5	3.75538	0.254213	14.7726	2.20076e-49	5.93448e-48
ENSG00000068650	2602.47	2.109	0.142772	14.7718	2.22785e-49	5.99813e-48
ENSG00000137868	2637.42	6.08891	0.413051	14.7413	3.50069e-49	9.41037e-48
ENSG00000185668	534.407	3.79179	0.25734	14.7346	3.86571e-49	1.03754e-47
ENSG00000115274	1372.17	1.94065	0.131723	14.7328	3.97094e-49	1.06412e-47
ENSG00000165097	1525.78	2.01188	0.136813	14.7053	5.96157e-49	1.59509e-47
ENSG00000162654	1148.45	-2.33496	0.158819	-14.702	6.25641e-49	1.67138e-47
ENSG00000169136	929.503	2.32169	0.157939	14.7	6.44705e-49	1.71965e-47
ENSG00000198513	1056.93	2.53786	0.173041	14.6663	1.06022e-48	2.82359e-47
ENSG00000106415	965.597	-2.43154	0.165914	-14.6555	1.24278e-48	3.30469e-47
ENSG00000152818	2747.14	-1.71755	0.117212	-14.6533	1.28282e-48	3.40589e-47
ENSG00000125629	2507.03	1.82779	0.124738	14.6531	1.28731e-48	3.41257e-47
ENSG00000263069	304.633	5.79831	0.39585	14.6478	1.3925e-48	3.68575e-47
ENSG00000119725	2828.63	1.87341	0.127957	14.6409	1.54038e-48	4.0709e-47
ENSG00000196878	717.918	3.26013	0.222703	14.6389	1.58639e-48	4.18607e-47
ENSG00000050628	1314.46	-2.39653	0.163725	-14.6375	1.61939e-48	4.26661e-47
ENSG00000166197	4201.06	1.70267	0.116357	14.6331	1.72727e-48	4.54392e-47
ENSG00000117868	11523.5	1.50366	0.102761	14.6327	1.7388e-48	4.56725e-47
ENSG00000086061	7087.35	1.39279	0.0952099	14.6286	1.84438e-48	4.83721e-47
ENSG00000115091	15126.1	1.3507	0.0923683	14.6229	2.00551e-48	5.2518e-47
ENSG00000104970	331.443	-3.48392	0.23849	-14.6083	2.48806e-48	6.50559e-47
ENSG00000276085	520.569	5.02366	0.344143	14.5976	2.9097e-48	7.59653e-47
ENSG00000167244	852.252	8.58152	0.588129	14.5912	3.19421e-48	8.3267e-47
ENSG00000204227	1407.8	1.89784	0.130097	14.5878	3.35806e-48	8.74059e-47
ENSG00000172785	1210.06	2.24773	0.154349	14.5627	4.85065e-48	1.26066e-46
ENSG00000100867	1353.11	-2.6928	0.184948	-14.5598	5.06021e-48	1.31314e-46
ENSG00000185340	874.965	-2.20036	0.151398	-14.5335	7.42729e-48	1.92451e-46
ENSG00000152127	1493.74	2.54459	0.175102	14.532	7.59656e-48	1.96541e-46
ENSG00000286169	2045.02	-1.97097	0.135805	-14.5133	9.98508e-48	2.5795e-46
ENSG00000176177	443.881	5.46014	0.376466	14.5037	1.14787e-47	2.96092e-46
ENSG00000214517	5289.01	1.5498	0.106897	14.4981	1.24614e-47	3.20959e-46
ENSG00000142552	294.065	4.62897	0.319874	14.4712	1.84172e-47	4.73652e-46
ENSG00000105810	25680.1	1.36641	0.0945305	14.4547	2.34087e-47	6.01126e-46
ENSG00000153721	318.701	5.1089	0.354001	14.4319	3.26073e-47	8.36097e-46
ENSG00000114757	1819.79	-1.93517	0.134135	-14.427	3.5012e-47	8.96421e-46
ENSG00000141526	10247.7	1.27517	0.0884995	14.4088	4.5573e-47	1.16509e-45
ENSG00000143740	3162.71	-1.52712	0.106016	-14.4047	4.83505e-47	1.23426e-45
ENSG00000148908	390.138	-3.51134	0.243927	-14.395	5.56029e-47	1.4173e-45
ENSG00000276644	479.437	-3.5875	0.249379	-14.3857	6.35942e-47	1.6186e-45
ENSG00000277632	31864	2.05313	0.143111	14.3464	1.12142e-46	2.85002e-45
ENSG00000164733	24199.4	1.18868	0.0829948	14.3224	1.58583e-46	4.02436e-45
ENSG00000198740	520.964	-2.74045	0.191512	-14.3095	1.90777e-46	4.83423e-45
ENSG00000280206	584.187	2.74284	0.19174	14.3051	2.03477e-46	5.14848e-45
ENSG00000117266	1215.21	-2.19546	0.153479	-14.3046	2.04765e-46	5.17347e-45
ENSG00000130584	1404.96	2.13983	0.149604	14.3033	2.08786e-46	5.26735e-45
ENSG00000189067	9958.74	1.3487	0.0942969	14.3027	2.10544e-46	5.30391e-45
ENSG00000153395	2409.15	1.98576	0.138884	14.2979	2.25387e-46	5.66955e-45
ENSG00000151014	454.336	3.61151	0.252597	14.2975	2.26674e-46	5.69361e-45
ENSG00000142875	1114.97	-2.38962	0.167378	-14.2767	3.0554e-46	7.66342e-45
ENSG00000137265	7873.3	1.84516	0.129301	14.2703	3.35115e-46	8.39273e-45
ENSG00000111859	2909.06	-1.56076	0.109372	-14.2702	3.35743e-46	8.39273e-45
ENSG00000132906	778.293	2.33613	0.163708	14.2701	3.36079e-46	8.39273e-45
ENSG00000143878	1373.69	1.99259	0.139664	14.267	3.51455e-46	8.764e-45
ENSG00000044524	326.218	-3.55068	0.249021	-14.2585	3.96615e-46	9.87582e-45
ENSG00000128590	2944.23	1.88606	0.132289	14.2571	4.05186e-46	1.00747e-44
ENSG00000116824	7739.15	-1.39165	0.0977899	-14.2311	5.87755e-46	1.45931e-44
ENSG00000214279	729.318	-2.71004	0.190769	-14.2059	8.42637e-46	2.08913e-44
ENSG00000204577	1597.48	4.19788	0.296219	14.1715	1.37512e-45	3.40442e-44
ENSG00000178950	5190.31	1.33037	0.0939216	14.1646	1.51643e-45	3.74886e-44
ENSG00000186654	607.944	3.02513	0.213684	14.1571	1.68907e-45	4.16969e-44
ENSG00000104904	20510.4	1.22687	0.08668	14.154	1.7645e-45	4.34966e-44
ENSG00000261037	442.807	3.27266	0.231227	14.1535	1.77793e-45	4.3765e-44
ENSG00000213639	12835.9	1.35991	0.0961241	14.1475	1.93639e-45	4.75975e-44
ENSG00000163564	340.357	-3.31071	0.234086	-14.1431	2.05878e-45	5.0534e-44
ENSG00000074695	16651	1.45423	0.102892	14.1335	2.36076e-45	5.78638e-44
ENSG00000197249	5447.7	5.14833	0.36444	14.1267	2.60077e-45	6.36562e-44
ENSG00000100425	4191.19	1.51113	0.10703	14.1188	2.90948e-45	7.1111e-44
ENSG00000134072	1210.23	-2.0366	0.14433	-14.1107	3.26423e-45	7.96685e-44
ENSG00000183666	401.665	-3.1303	0.2219	-14.1068	3.45058e-45	8.40975e-44
ENSG00000100997	1895.34	1.76201	0.125262	14.0667	6.08671e-45	1.48136e-43
ENSG00000261115	2377.06	1.53091	0.108968	14.0491	7.80478e-45	1.89682e-43
ENSG00000139182	5534.74	-1.49103	0.106166	-14.0443	8.35061e-45	2.02661e-43
ENSG00000023892	2196.05	-1.94983	0.139132	-14.0142	1.27542e-44	3.09097e-43
ENSG00000137648	392.178	3.26087	0.232953	13.9979	1.60443e-44	3.88285e-43
ENSG00000213402	1595.62	-2.02177	0.144573	-13.9844	1.9416e-44	4.69224e-43
ENSG00000173546	474.441	5.35864	0.383996	13.9549	2.93545e-44	7.08413e-43
ENSG00000184384	1921.06	1.66752	0.119504	13.9537	2.98908e-44	7.20347e-43
ENSG00000182957	4055.25	-1.55064	0.111163	-13.9493	3.17629e-44	7.64395e-43
ENSG00000100060	1458.89	-1.80865	0.129716	-13.9431	3.46378e-44	8.32419e-43
ENSG00000179163	592.882	-2.55472	0.18336	-13.9328	4.00171e-44	9.60354e-43
ENSG00000015133	2827.45	-2.08145	0.149512	-13.9216	4.68434e-44	1.12261e-42
ENSG00000149781	2326.76	-1.59358	0.114538	-13.9131	5.27426e-44	1.26223e-42
ENSG00000258738	592.475	2.57983	0.185444	13.9116	5.38263e-44	1.28638e-42
ENSG00000120833	1757.93	2.11146	0.151803	13.9092	5.5665e-44	1.32848e-42
ENSG00000125740	2347.4	6.15147	0.442431	13.9038	6.00827e-44	1.43193e-42
ENSG00000155380	5560.79	1.46842	0.105639	13.9003	6.30802e-44	1.50129e-42
ENSG00000015475	570.623	3.12061	0.224711	13.8873	7.56809e-44	1.7987e-42
ENSG00000166801	1554.81	-1.86177	0.134084	-13.8852	7.79145e-44	1.84923e-42
ENSG00000103540	2286.67	-1.78042	0.128253	-13.8821	8.13204e-44	1.92742e-42
ENSG00000162434	20710.5	1.27088	0.0916166	13.8717	9.40058e-44	2.22502e-42
ENSG00000167323	5378.34	1.52181	0.109744	13.8669	1.00541e-43	2.37644e-42
ENSG00000156535	1617.05	-1.69692	0.122459	-13.857	1.15375e-43	2.72333e-42
ENSG00000182575	2067.16	10.1596	0.733287	13.8548	1.18964e-43	2.80421e-42
ENSG00000076554	2761.13	1.61618	0.116674	13.8521	1.23527e-43	2.90778e-42
ENSG00000163644	2153.69	1.63834	0.118322	13.8465	1.33508e-43	3.13844e-42
ENSG00000182134	1109.92	2.42719	0.175325	13.844	1.38342e-43	3.24764e-42
ENSG00000140564	22056.5	-1.30726	0.094438	-13.8426	1.41107e-43	3.30805e-42
ENSG00000077044	1079.84	-2.55622	0.184678	-13.8414	1.43296e-43	3.35481e-42
ENSG00000177556	842.948	2.2739	0.164284	13.8412	1.43694e-43	3.35956e-42
ENSG00000181649	331.775	3.84604	0.277898	13.8398	1.46702e-43	3.42524e-42
ENSG00000149289	4196.67	1.46799	0.106079	13.8386	1.4912e-43	3.47698e-42
ENSG00000138495	2163.95	1.60572	0.116035	13.8382	1.4986e-43	3.4895e-42
ENSG00000167881	4971.05	1.39003	0.100522	13.8281	1.72548e-43	4.01238e-42
ENSG00000124813	2864.25	-1.77857	0.128655	-13.8243	1.81832e-43	4.22257e-42
ENSG00000002586	6763.77	-1.28806	0.0931825	-13.823	1.85198e-43	4.29494e-42
ENSG00000112972	3885.47	1.59708	0.115669	13.8073	2.30326e-43	5.33434e-42
ENSG00000142192	1035.33	-2.18757	0.158439	-13.807	2.31111e-43	5.34534e-42
ENSG00000010810	6119.22	1.46969	0.10646	13.8051	2.37417e-43	5.48383e-42
ENSG00000104549	7588.77	1.48773	0.107912	13.7865	3.071e-43	7.08385e-42
ENSG00000265190	1068.91	5.87078	0.426042	13.7798	3.37123e-43	7.766e-42
ENSG00000178163	1214.62	1.79811	0.130739	13.7535	4.8553e-43	1.11698e-41
ENSG00000185386	801.056	2.54702	0.185319	13.7439	5.53726e-43	1.27217e-41
ENSG00000168283	3920.97	-1.38009	0.100461	-13.7376	6.04503e-43	1.38698e-41
ENSG00000186827	10654.9	1.37238	0.0999496	13.7308	6.64378e-43	1.52031e-41
ENSG00000034152	5866.92	1.31373	0.0956773	13.7308	6.64054e-43	1.52031e-41
ENSG00000112561	1498.05	2.1488	0.156516	13.729	6.80942e-43	1.55614e-41
ENSG00000141506	4812.04	1.48318	0.10829	13.6964	1.06641e-42	2.43382e-41
ENSG00000158292	544.471	3.08218	0.225088	13.6932	1.11422e-42	2.53958e-41
ENSG00000178996	559.017	-3.04918	0.222725	-13.6904	1.15934e-42	2.63891e-41
ENSG00000114200	727.782	-2.89059	0.211314	-13.6792	1.35238e-42	3.07426e-41
ENSG00000107679	512.413	5.35443	0.391616	13.6726	1.47921e-42	3.35814e-41
ENSG00000196976	1140.9	1.92966	0.14122	13.6642	1.66172e-42	3.76752e-41
ENSG00000065923	4766.6	1.76575	0.129249	13.6616	1.72057e-42	3.89582e-41
ENSG00000164054	2325.14	-1.57571	0.115368	-13.6581	1.80584e-42	4.08352e-41
ENSG00000065526	15425.6	1.23484	0.090428	13.6555	1.87318e-42	4.23025e-41
ENSG00000137474	1424.77	3.0565	0.22405	13.642	2.25198e-42	5.07905e-41
ENSG00000103342	5437.02	1.27701	0.0936408	13.6373	2.40231e-42	5.41101e-41
ENSG00000050344	2080.15	-1.79918	0.132018	-13.6283	2.71989e-42	6.11833e-41
ENSG00000153048	1308.88	-2.30262	0.169003	-13.6247	2.85622e-42	6.41664e-41
ENSG00000138792	273.018	-4.56472	0.335165	-13.6193	3.07408e-42	6.89706e-41
ENSG00000112759	1352.51	1.7195	0.126321	13.6121	3.39193e-42	7.6003e-41
ENSG00000082269	1166.7	2.05922	0.151303	13.6099	3.49937e-42	7.83087e-41
ENSG00000255693	376.95	-2.94492	0.216602	-13.596	4.23023e-42	9.45409e-41
ENSG00000165661	1623.84	1.95055	0.143533	13.5896	4.61891e-42	1.03094e-40
ENSG00000154822	1867.95	1.63981	0.120697	13.5862	4.83407e-42	1.07757e-40
ENSG00000029725	3077.78	1.48305	0.109168	13.585	4.91841e-42	1.09495e-40
ENSG00000177189	7096.39	1.40054	0.103161	13.5763	5.53449e-42	1.23051e-40
ENSG00000196408	412.53	8.48111	0.624725	13.5757	5.57704e-42	1.23838e-40
ENSG00000081320	14294.7	-1.33564	0.0983893	-13.575	5.63149e-42	1.24886e-40
ENSG00000180777	406.653	-3.51993	0.26005	-13.5356	9.64253e-42	2.13561e-40
ENSG00000145555	264.084	4.14425	0.306223	13.5334	9.92612e-42	2.1956e-40
ENSG00000117036	4739.95	1.8	0.133068	13.5269	1.08462e-41	2.39603e-40
ENSG00000136052	1556.86	2.0198	0.149682	13.4939	1.69848e-41	3.7473e-40
ENSG00000176788	6572.36	1.41703	0.105096	13.4832	1.96319e-41	4.3258e-40
ENSG00000213024	6137.04	1.41231	0.104779	13.479	2.07795e-41	4.57282e-40
ENSG00000182827	3828.69	1.55399	0.115485	13.4562	2.8318e-41	6.22382e-40
ENSG00000125648	959.99	-1.95207	0.145142	-13.4494	3.10382e-41	6.81299e-40
ENSG00000143178	741.837	2.29847	0.170976	13.4432	3.37418e-41	7.39701e-40
ENSG00000072415	1389.53	1.90566	0.141841	13.4352	3.75948e-41	8.2312e-40
ENSG00000140374	3035.54	1.90587	0.141858	13.4351	3.76543e-41	8.23377e-40
ENSG00000183813	8171.33	1.88377	0.140221	13.4343	3.80681e-41	8.31371e-40
ENSG00000163659	2995.73	-1.60393	0.119396	-13.4337	3.8391e-41	8.37361e-40
ENSG00000198589	4397.9	-1.62484	0.121047	-13.4232	4.41976e-41	9.62793e-40
ENSG00000235750	1214.6	-2.11863	0.157996	-13.4094	5.32861e-41	1.15931e-39
ENSG00000167004	13611.6	1.17264	0.0875327	13.3966	6.3333e-41	1.37616e-39
ENSG00000106546	3994.78	-1.42583	0.10645	-13.3944	6.52084e-41	1.41512e-39
ENSG00000117228	1102.09	-2.23308	0.166736	-13.393	6.64837e-41	1.44098e-39
ENSG00000164674	9097.62	1.31764	0.0984475	13.3842	7.4839e-41	1.62004e-39
ENSG00000090238	915.448	-2.28494	0.170801	-13.3778	8.14864e-41	1.76172e-39
ENSG00000251301	436.43	-3.10867	0.232539	-13.3684	9.24782e-41	1.99686e-39
ENSG00000145907	7298.76	1.43442	0.107339	13.3634	9.89679e-41	2.13431e-39
ENSG00000178719	8100.89	1.22948	0.0920728	13.3533	1.13311e-40	2.44058e-39
ENSG00000115604	269.513	4.65129	0.348357	13.3521	1.15208e-40	2.47833e-39
ENSG00000103811	1809	-1.75718	0.13163	-13.3494	1.19467e-40	2.56675e-39
ENSG00000100453	6505.96	-1.49748	0.11234	-13.3299	1.55078e-40	3.32771e-39
ENSG00000099308	1049.85	-2.13475	0.16016	-13.3289	1.57215e-40	3.36937e-39
ENSG00000166181	6252.55	1.18835	0.0891608	13.3282	1.58679e-40	3.39652e-39
ENSG00000143641	5814.77	1.44153	0.108325	13.3075	2.09259e-40	4.47362e-39
ENSG00000105963	1837.32	-1.95463	0.146891	-13.3066	2.11824e-40	4.52285e-39
ENSG00000197362	602.691	2.52204	0.189677	13.2965	2.42651e-40	5.17464e-39
ENSG00000213658	5860.48	1.5472	0.116387	13.2936	2.52228e-40	5.37224e-39
ENSG00000048405	2498.62	1.64153	0.123528	13.2887	2.69054e-40	5.72355e-39
ENSG00000254838	473.007	-2.66445	0.200845	-13.2662	3.63605e-40	7.72536e-39
ENSG00000169508	877.27	2.03175	0.153163	13.2653	3.67954e-40	7.80816e-39
ENSG00000091317	9875.91	1.12864	0.0851321	13.2576	4.07914e-40	8.64547e-39
ENSG00000170340	2326.73	2.09505	0.158031	13.2572	4.10069e-40	8.68047e-39
ENSG00000070214	319.887	3.66581	0.276581	13.254	4.27583e-40	9.0401e-39
ENSG00000106785	1012.74	-2.33013	0.17607	-13.2341	5.57595e-40	1.17744e-38
ENSG00000156515	6729.71	1.40639	0.106332	13.2264	6.1737e-40	1.30207e-38
ENSG00000134684	3933.1	-1.44377	0.109159	-13.2263	6.18962e-40	1.30383e-38
ENSG00000267519	2172.99	1.66032	0.125585	13.2207	6.66588e-40	1.40244e-38
ENSG00000169116	6485.07	1.44899	0.109611	13.2194	6.78355e-40	1.42546e-38
ENSG00000151276	2297.21	1.45632	0.110203	13.2149	7.19632e-40	1.51035e-38
ENSG00000183484	2065.6	1.51563	0.114796	13.2028	8.45395e-40	1.77214e-38
ENSG00000176485	1900.09	2.11847	0.160688	13.1837	1.08893e-39	2.27988e-38
ENSG00000100077	1964.92	-1.9916	0.151516	-13.1445	1.83071e-39	3.82827e-38
ENSG00000152894	1375.7	1.81132	0.137802	13.1443	1.83393e-39	3.83035e-38
ENSG00000160183	2511.61	1.48202	0.112766	13.1424	1.88253e-39	3.92711e-38
ENSG00000132530	465.168	-3.35757	0.255845	-13.1234	2.41784e-39	5.03771e-38
ENSG00000197892	1913.58	1.52982	0.116582	13.1222	2.45577e-39	5.11055e-38
ENSG00000110330	6179.58	1.43349	0.109267	13.1192	2.55709e-39	5.31499e-38
ENSG00000114473	6905.94	1.35525	0.103367	13.111	2.8486e-39	5.91377e-38
ENSG00000075624	206171	1.70316	0.129996	13.1017	3.22054e-39	6.67787e-38
ENSG00000102271	522.704	-2.68105	0.204685	-13.0984	3.36198e-39	6.96278e-38
ENSG00000157224	1004.59	2.05723	0.157071	13.0974	3.4054e-39	7.04423e-38
ENSG00000117400	430.512	5.85738	0.447385	13.0925	3.63558e-39	7.51135e-38
ENSG00000159784	217.071	4.25855	0.325341	13.0895	3.78101e-39	7.80247e-38
ENSG00000196233	1970.78	1.61794	0.123619	13.0882	3.84807e-39	7.93134e-38
ENSG00000264522	1717.46	1.78494	0.13654	13.0727	4.71704e-39	9.71079e-38
ENSG00000135549	570.976	-2.63741	0.201832	-13.0673	5.05995e-39	1.04043e-37
ENSG00000138413	467.087	-2.71738	0.208002	-13.0642	5.27345e-39	1.08304e-37
ENSG00000164924	32006.5	1.17835	0.0902469	13.0569	5.80263e-39	1.1903e-37
ENSG00000173581	416.118	3.47048	0.265823	13.0556	5.90309e-39	1.20947e-37
ENSG00000101311	1239.01	2.66648	0.204614	13.0317	8.07457e-39	1.65241e-37
ENSG00000162739	501.956	-3.01584	0.231459	-13.0297	8.29707e-39	1.69593e-37
ENSG00000198846	645.461	-2.33558	0.179288	-13.027	8.59505e-39	1.75475e-37
ENSG00000148175	520.756	-2.72799	0.209489	-13.0221	9.1591e-39	1.8677e-37
ENSG00000141574	208.753	4.07678	0.313124	13.0197	9.45296e-39	1.92534e-37
ENSG00000164930	1074.28	-2.0293	0.155944	-13.013	1.03263e-38	2.10075e-37
ENSG00000102119	2518.78	1.42544	0.109604	13.0053	1.14104e-38	2.31854e-37
ENSG00000234883	2232.28	1.89592	0.145785	13.0049	1.14707e-38	2.32805e-37
ENSG00000038210	2793.65	1.48051	0.113844	13.0047	1.15035e-38	2.33196e-37
ENSG00000072682	523.179	2.9471	0.226861	12.9908	1.37969e-38	2.79359e-37
ENSG00000048052	3839.03	-1.29208	0.0995023	-12.9854	1.48063e-38	2.99446e-37
ENSG00000170425	468.7	2.48815	0.191662	12.9819	1.54912e-38	3.1293e-37
ENSG00000136848	370.85	3.31853	0.255764	12.9749	1.69708e-38	3.42417e-37
ENSG00000117226	760.7	-2.49688	0.192786	-12.9516	2.30249e-38	4.64026e-37
ENSG00000135604	1863.68	1.64247	0.126819	12.9513	2.31022e-38	4.6504e-37
ENSG00000160796	3381.4	-1.62299	0.125327	-12.95	2.34915e-38	4.72324e-37
ENSG00000186918	6205.19	-1.6258	0.125625	-12.9417	2.61692e-38	5.25549e-37
ENSG00000138138	3753.35	1.50571	0.116384	12.9375	2.76515e-38	5.54672e-37
ENSG00000186716	2641.97	2.33158	0.180264	12.9342	2.88471e-38	5.77981e-37
ENSG00000044574	16314.3	1.57581	0.121882	12.929	3.08933e-38	6.18261e-37
ENSG00000136717	6035.15	1.22723	0.0949294	12.9278	3.1367e-38	6.27012e-37
ENSG00000184009	93035.1	1.32687	0.10268	12.9223	3.36736e-38	6.7234e-37
ENSG00000165556	488.006	3.70886	0.287209	12.9135	3.77811e-38	7.5348e-37
ENSG00000166401	1248.1	1.7535	0.135973	12.8959	4.74476e-38	9.45167e-37
ENSG00000066583	1801.01	1.81575	0.141053	12.8728	6.40536e-38	1.27449e-36
ENSG00000148154	669.158	-2.18456	0.169766	-12.8681	6.80851e-38	1.35314e-36
ENSG00000156858	2069.47	1.48984	0.115845	12.8607	7.4888e-38	1.48663e-36
ENSG00000184708	2433.27	2.03555	0.158536	12.8396	9.83334e-38	1.94981e-36
ENSG00000075415	14076.8	1.05603	0.0823283	12.8271	1.15598e-37	2.2895e-36
ENSG00000177311	2747.16	1.53243	0.119482	12.8256	1.17836e-37	2.33115e-36
ENSG00000173757	24562.5	1.33879	0.104535	12.8071	1.4958e-37	2.95575e-36
ENSG00000148248	9570.78	1.1487	0.0897206	12.8031	1.57617e-37	3.111e-36
ENSG00000114423	3317.69	-1.31806	0.103059	-12.7893	1.88053e-37	3.70748e-36
ENSG00000185115	1804.86	1.53472	0.120007	12.7885	1.90001e-37	3.74161e-36
ENSG00000101187	1149.92	2.98145	0.2332	12.7849	1.99038e-37	3.91509e-36
ENSG00000139880	212.259	-4.25968	0.333477	-12.7735	2.30431e-37	4.52743e-36
ENSG00000006530	2103	1.72835	0.13532	12.7724	2.33872e-37	4.5898e-36
ENSG00000129244	16173.7	1.16747	0.0914488	12.7664	2.52693e-37	4.95353e-36
ENSG00000132681	453.792	3.54238	0.277495	12.7656	2.5529e-37	4.99876e-36
ENSG00000132274	3604.44	-1.33628	0.104897	-12.739	3.59069e-37	7.02284e-36
ENSG00000111669	32666.8	1.0162	0.0798238	12.7305	4.00335e-37	7.82105e-36
ENSG00000005700	3979.65	1.23126	0.0967317	12.7286	4.10238e-37	8.00545e-36
ENSG00000137731	297.685	7.58831	0.596172	12.7284	4.11206e-37	8.01527e-36
ENSG00000096996	420.302	-3.05353	0.240157	-12.7147	4.89809e-37	9.5366e-36
ENSG00000151702	1327.33	-2.00109	0.15748	-12.707	5.40746e-37	1.05165e-35
ENSG00000175040	879.327	2.71245	0.2135	12.7047	5.5692e-37	1.08188e-35
ENSG00000080546	2213.9	-1.48328	0.116839	-12.6951	6.29502e-37	1.2215e-35
ENSG00000164932	285.796	-4.73961	0.373367	-12.6942	6.36367e-37	1.23344e-35
ENSG00000138386	1902.25	-1.70494	0.134397	-12.6859	7.08244e-37	1.37121e-35
ENSG00000196083	1058.2	-1.93323	0.152444	-12.6816	7.479e-37	1.44636e-35
ENSG00000167037	470.649	8.51763	0.672488	12.6659	9.1417e-37	1.76593e-35
ENSG00000127084	1317.59	-1.91496	0.151205	-12.6647	9.28257e-37	1.79113e-35
ENSG00000143294	2635.92	1.8488	0.145987	12.6641	9.3434e-37	1.80085e-35
ENSG00000065320	333.96	5.52286	0.436145	12.6629	9.49581e-37	1.82818e-35
ENSG00000144136	2314.94	-1.77594	0.14036	-12.6528	1.08008e-36	2.0771e-35
ENSG00000164442	1265.15	-2.33496	0.184563	-12.6513	1.10041e-36	2.11384e-35
ENSG00000160271	3871.93	-1.28248	0.101396	-12.6482	1.14447e-36	2.19602e-35
ENSG00000166780	750.669	2.69469	0.213119	12.6441	1.20639e-36	2.31227e-35
ENSG00000198624	690.079	-2.4016	0.190068	-12.6355	1.34516e-36	2.57538e-35
ENSG00000124151	3429.32	-1.46786	0.116244	-12.6273	1.49231e-36	2.85395e-35
ENSG00000116667	1089.74	1.79746	0.142387	12.6238	1.56157e-36	2.98308e-35
ENSG00000100368	13937.3	-1.34459	0.106554	-12.6188	1.6626e-36	3.17256e-35
ENSG00000287263	352.332	-2.8923	0.229228	-12.6176	1.68901e-36	3.21939e-35
ENSG00000140563	4715.72	-1.29654	0.102801	-12.6121	1.81023e-36	3.44664e-35
ENSG00000204262	1728.8	-1.74328	0.13824	-12.6106	1.84616e-36	3.51116e-35
ENSG00000076604	1279.01	2.23698	0.177633	12.5933	2.29903e-36	4.36765e-35
ENSG00000137492	2956.92	1.42115	0.113094	12.5661	3.24449e-36	6.15703e-35
ENSG00000150687	261.601	-3.3882	0.269945	-12.5515	3.90277e-36	7.39809e-35
ENSG00000116288	4567.02	1.39256	0.111107	12.5335	4.89501e-36	9.26879e-35
ENSG00000137502	1415.89	2.46405	0.196679	12.5283	5.22866e-36	9.88968e-35
ENSG00000151247	2144.88	1.62376	0.129609	12.5282	5.23565e-36	9.89204e-35
ENSG00000116717	3707.64	1.7751	0.141704	12.5268	5.32678e-36	1.00532e-34
ENSG00000156976	31347.4	1.22272	0.0976147	12.526	5.37959e-36	1.01418e-34
ENSG00000139722	1351.92	1.68258	0.134332	12.5255	5.41476e-36	1.01969e-34
ENSG00000169155	2396.03	1.79285	0.143142	12.525	5.4484e-36	1.02491e-34
ENSG00000101445	9574.48	-1.23415	0.098554	-12.5226	5.61813e-36	1.05568e-34
ENSG00000171843	757.255	-2.54149	0.203111	-12.5128	6.35195e-36	1.19227e-34
ENSG00000066294	1278.58	-1.98462	0.15891	-12.4889	8.57796e-36	1.60834e-34
ENSG00000184445	1452.6	-1.79317	0.143765	-12.4729	1.04901e-35	1.96472e-34
ENSG00000104331	6246.87	1.41797	0.113716	12.4694	1.09707e-35	2.0525e-34
ENSG00000138814	1381.77	-1.97903	0.15895	-12.4506	1.38724e-35	2.59257e-34
ENSG00000157557	2698.75	1.61314	0.129628	12.4444	1.49991e-35	2.8001e-34
ENSG00000164889	1830.38	-1.8374	0.147686	-12.4412	1.56125e-35	2.91147e-34
ENSG00000103512	2892.07	1.46244	0.11755	12.4411	1.56378e-35	2.91303e-34
ENSG00000176658	2798.07	1.31881	0.106107	12.429	1.81825e-35	3.3834e-34
ENSG00000172548	275.999	7.44581	0.600068	12.4083	2.3566e-35	4.38043e-34
ENSG00000004777	254.283	-4.09377	0.330555	-12.3845	3.16881e-35	5.88382e-34
ENSG00000152409	4123.28	1.93948	0.156657	12.3804	3.33625e-35	6.18805e-34
ENSG00000179593	2196.34	5.47081	0.442208	12.3716	3.72424e-35	6.90025e-34
ENSG00000134253	143.99	4.72707	0.382342	12.3635	4.12025e-35	7.62578e-34
ENSG00000213047	2796.58	-1.55689	0.125961	-12.3601	4.29425e-35	7.93929e-34
ENSG00000133318	4768.46	1.15538	0.0935401	12.3517	4.76772e-35	8.8052e-34
ENSG00000167106	640.314	-3.48497	0.282558	-12.3337	5.96683e-35	1.1008e-33
ENSG00000197620	1679.45	1.61946	0.131319	12.3323	6.07098e-35	1.11881e-33
ENSG00000131042	278.985	4.81361	0.390359	12.3313	6.14757e-35	1.13172e-33
ENSG00000114354	4284.86	1.21754	0.0987471	12.3298	6.25714e-35	1.15066e-33
ENSG00000105656	2014.75	1.51468	0.122887	12.3258	6.58002e-35	1.20874e-33
ENSG00000143753	4836.44	1.19341	0.0968641	12.3205	7.02609e-35	1.28931e-33
ENSG00000110696	5397.75	1.17879	0.0956874	12.3191	7.14702e-35	1.31011e-33
ENSG00000137364	1354.4	1.70175	0.138244	12.3097	8.03241e-35	1.47085e-33
ENSG00000119715	582.103	2.51626	0.204607	12.298	9.28137e-35	1.69774e-33
ENSG00000185436	290.961	3.81219	0.310101	12.2934	9.83361e-35	1.79685e-33
ENSG00000165240	943.888	-1.86996	0.152148	-12.2904	1.01995e-34	1.86173e-33
ENSG00000172932	1095.83	-1.75177	0.142596	-12.2848	1.0929e-34	1.99278e-33
ENSG00000239887	727.921	1.99637	0.162569	12.2801	1.15809e-34	2.10941e-33
ENSG00000101310	2855.33	1.35697	0.110539	12.2759	1.21993e-34	2.21971e-33
ENSG00000180694	1630.86	1.69114	0.137764	12.2756	1.22493e-34	2.22645e-33
ENSG00000150907	4172.51	1.43756	0.117132	12.273	1.26459e-34	2.29611e-33
ENSG00000136108	805.939	-2.13734	0.174289	-12.2632	1.42756e-34	2.5893e-33
ENSG00000036257	3893.99	1.52141	0.12416	12.2536	1.60645e-34	2.91069e-33
ENSG00000108576	593.143	5.11406	0.417435	12.2512	1.6561e-34	2.9975e-33
ENSG00000104783	2859.97	1.25833	0.102757	12.2457	1.77207e-34	3.20404e-33
ENSG00000071537	6029.33	1.36398	0.111394	12.2446	1.79566e-34	3.2433e-33
ENSG00000152484	11263.8	1.22465	0.10002	12.244	1.80898e-34	3.26393e-33
ENSG00000100221	5731.69	1.35692	0.110843	12.2417	1.85985e-34	3.3522e-33
ENSG00000137267	753.155	2.21547	0.181053	12.2366	1.9825e-34	3.56954e-33
ENSG00000107099	9443.39	-1.2357	0.101016	-12.2327	2.0795e-34	3.74028e-33
ENSG00000159167	2279.9	1.65697	0.135462	12.232	2.09593e-34	3.76589e-33
ENSG00000099377	754.769	-2.30638	0.188557	-12.2318	2.10284e-34	3.77437e-33
ENSG00000056097	6602.87	1.19497	0.0977293	12.2274	2.21983e-34	3.98022e-33
ENSG00000257524	472.829	-3.23887	0.265167	-12.2144	2.60268e-34	4.66182e-33
ENSG00000198900	5342.96	1.23747	0.101318	12.2137	2.62608e-34	4.69886e-33
ENSG00000168487	2556.42	1.39534	0.114249	12.2131	2.6453e-34	4.72834e-33
ENSG00000085415	1807.53	1.49285	0.122272	12.2093	2.77367e-34	4.95265e-33
ENSG00000110852	896.269	-2.29218	0.187772	-12.2073	2.84314e-34	5.07145e-33
ENSG00000102858	4308.85	1.32426	0.108522	12.2027	3.00766e-34	5.35936e-33
ENSG00000245848	233.958	-3.88546	0.318605	-12.1952	3.29724e-34	5.86929e-33
ENSG00000167202	3720.76	-1.31741	0.108031	-12.1948	3.31397e-34	5.89299e-33
ENSG00000159840	5248.47	1.18519	0.097212	12.1918	3.43781e-34	6.1069e-33
ENSG00000070718	1699.49	-1.82659	0.149861	-12.1886	3.57565e-34	6.34521e-33
ENSG00000143375	252.642	4.66642	0.382973	12.1847	3.74945e-34	6.64678e-33
ENSG00000168884	4002.4	1.28705	0.105682	12.1785	4.04888e-34	7.17021e-33
ENSG00000142166	2839.96	1.24591	0.102525	12.1523	5.58075e-34	9.87288e-33
ENSG00000107742	3006.71	1.80449	0.148607	12.1427	6.27081e-34	1.10823e-32
ENSG00000186660	7225.05	1.20446	0.0993367	12.125	7.78624e-34	1.37464e-32
ENSG00000169992	617.298	2.52885	0.208792	12.1118	9.1422e-34	1.61238e-32
ENSG00000101347	400.215	-2.60407	0.215043	-12.1095	9.40339e-34	1.65675e-32
ENSG00000065413	2074.18	-1.93244	0.159753	-12.0964	1.1039e-33	1.94293e-32
ENSG00000178053	572.785	2.85483	0.236035	12.0949	1.12359e-33	1.97557e-32
ENSG00000089820	973.082	-1.8392	0.152102	-12.0919	1.16596e-33	2.04798e-32
ENSG00000135736	1217.67	1.85424	0.153376	12.0895	1.19951e-33	2.10476e-32
ENSG00000196914	7164.2	-1.13334	0.0937881	-12.0841	1.28231e-33	2.24775e-32
ENSG00000137266	765.182	6.01121	0.49755	12.0816	1.32106e-33	2.31333e-32
ENSG00000095015	2072.16	1.3117	0.108596	12.0787	1.36874e-33	2.3944e-32
ENSG00000018510	2833.28	1.74447	0.144502	12.0722	1.48093e-33	2.58803e-32
ENSG00000105372	17961.5	-1.1903	0.0986511	-12.0657	1.60257e-33	2.79776e-32
ENSG00000135837	5705.37	1.16629	0.09669	12.0621	1.67444e-33	2.92027e-32
ENSG00000100292	456.476	-3.18616	0.26428	-12.056	1.80274e-33	3.14084e-32
ENSG00000080503	8509.93	-1.50593	0.125067	-12.041	2.16276e-33	3.76429e-32
ENSG00000067066	2812.69	-1.30639	0.108511	-12.0392	2.21126e-33	3.84482e-32
ENSG00000041353	369.498	-3.93358	0.32701	-12.0289	2.50386e-33	4.34919e-32
ENSG00000204671	2986.41	12.4078	1.03156	12.0283	2.52452e-33	4.38066e-32
ENSG00000248323	252.875	-3.39942	0.282631	-12.0278	2.5392e-33	4.4017e-32
ENSG00000090104	15045.8	-1.40213	0.116634	-12.0216	2.73505e-33	4.73644e-32
ENSG00000153922	4727.61	1.40198	0.116691	12.0145	2.98091e-33	5.15187e-32
ENSG00000276070	185.268	-6.04109	0.502815	-12.0145	2.98059e-33	5.15187e-32
ENSG00000142102	447.23	-3.69901	0.308007	-12.0095	3.16729e-33	5.4685e-32
ENSG00000135821	474.191	-2.58718	0.215596	-12.0002	3.54646e-33	6.11703e-32
ENSG00000273117	212.529	3.71215	0.309814	11.9819	4.42249e-33	7.62039e-32
ENSG00000178573	2104.04	-1.65345	0.138016	-11.9802	4.5132e-33	7.76892e-32
ENSG00000049239	6377.83	1.11148	0.0927785	11.9799	4.52995e-33	7.78998e-32
ENSG00000181773	159.317	6.37403	0.532172	11.9774	4.66792e-33	8.01923e-32
ENSG00000170011	2845.58	-1.69916	0.141922	-11.9724	4.95458e-33	8.50322e-32
ENSG00000113555	494.201	10.546	0.881697	11.961	5.68669e-33	9.74999e-32
ENSG00000005020	815.132	-1.81296	0.15208	-11.9211	9.18605e-33	1.57341e-31
ENSG00000138801	2797.94	1.50474	0.126317	11.9124	1.01944e-32	1.74439e-31
ENSG00000280693	169.814	5.23859	0.439851	11.9099	1.05069e-32	1.79608e-31
ENSG00000188511	172.585	4.54465	0.381744	11.905	1.11519e-32	1.90444e-31
ENSG00000122188	879.885	-2.10746	0.177119	-11.8986	1.20374e-32	2.05362e-31
ENSG00000104814	1838.62	-1.62019	0.136485	-11.8708	1.67781e-32	2.85957e-31
ENSG00000196628	1746.34	-1.52093	0.128156	-11.8678	1.73951e-32	2.96181e-31
ENSG00000158467	790.13	-2.34862	0.197922	-11.8664	1.76975e-32	3.01031e-31
ENSG00000100220	2571.27	1.44905	0.122261	11.8521	2.09987e-32	3.56833e-31
ENSG00000127824	7249.76	1.3759	0.116129	11.8481	2.20182e-32	3.73789e-31
ENSG00000163346	2903.09	-1.39063	0.117381	-11.8472	2.22612e-32	3.77542e-31
ENSG00000130589	3608.85	1.22902	0.103834	11.8364	2.53222e-32	4.29033e-31
ENSG00000121039	1336.8	-2.49212	0.210581	-11.8345	2.58981e-32	4.38359e-31
ENSG00000196547	2169.34	-1.33543	0.112917	-11.8267	2.84079e-32	4.8037e-31
ENSG00000090621	5154.62	1.25556	0.10621	11.8214	3.02495e-32	5.1101e-31
ENSG00000233476	1703.89	1.46522	0.124027	11.8137	3.31469e-32	5.59407e-31
ENSG00000162769	1641.4	1.51463	0.128297	11.8056	3.65022e-32	6.15429e-31
ENSG00000101384	1416.61	2.1273	0.180372	11.7939	4.19423e-32	7.05937e-31
ENSG00000166900	1295.66	-1.55739	0.13205	-11.7939	4.19523e-32	7.05937e-31
ENSG00000163704	844.607	2.04816	0.17376	11.7873	4.53891e-32	7.63023e-31
ENSG00000184640	7757.15	-1.16801	0.0991144	-11.7845	4.69238e-32	7.88055e-31
ENSG00000131018	578.534	-2.89272	0.24555	-11.7806	4.91629e-32	8.24854e-31
ENSG00000129757	1209.6	6.98113	0.59271	11.7783	5.04877e-32	8.46258e-31
ENSG00000111537	1789.51	2.04931	0.174049	11.7743	5.2932e-32	8.86366e-31
ENSG00000150593	5486.11	1.12659	0.0956985	11.7723	5.42542e-32	9.07625e-31
ENSG00000120694	6896.16	1.34892	0.114715	11.7589	6.35925e-32	1.06282e-30
ENSG00000163938	2728.67	1.36629	0.116201	11.758	6.42692e-32	1.07308e-30
ENSG00000135378	396.699	2.81369	0.239468	11.7498	7.0802e-32	1.18102e-30
ENSG00000167695	1010.99	1.91673	0.163139	11.7491	7.13777e-32	1.18947e-30
ENSG00000154760	1633.44	-1.71999	0.146406	-11.7481	7.22367e-32	1.20262e-30
ENSG00000110848	3384.66	-1.31368	0.111881	-11.7418	7.78452e-32	1.29474e-30
ENSG00000067992	4031.28	1.49031	0.126946	11.7397	7.97472e-32	1.3251e-30
ENSG00000067113	1148.7	-1.80949	0.154203	-11.7344	8.48972e-32	1.40931e-30
ENSG00000244482	1382.89	4.7834	0.407664	11.7337	8.56454e-32	1.42036e-30
ENSG00000101577	1139.67	-1.64231	0.140044	-11.7271	9.26253e-32	1.53464e-30
ENSG00000072778	8009.48	1.18318	0.100926	11.7232	9.68967e-32	1.60387e-30
ENSG00000127334	939.095	-2.37288	0.202511	-11.7173	1.0398e-31	1.71862e-30
ENSG00000138172	765.949	-1.86333	0.159025	-11.7172	1.04029e-31	1.71862e-30
ENSG00000158987	3707.98	1.41076	0.120468	11.7106	1.12423e-31	1.85552e-30
ENSG00000153283	5263.89	-1.68398	0.14386	-11.7057	1.19239e-31	1.96613e-30
ENSG00000147138	319.351	-3.01804	0.258004	-11.6976	1.31065e-31	2.15906e-30
ENSG00000035115	759.491	1.95203	0.166929	11.6938	1.37139e-31	2.25696e-30
ENSG00000158710	35111.3	0.947582	0.0811402	11.6783	1.64492e-31	2.70454e-30
ENSG00000155324	422.547	2.78271	0.238672	11.6592	2.06028e-31	3.38425e-30
ENSG00000112773	752.318	-2.07804	0.17827	-11.6567	2.12198e-31	3.48228e-30
ENSG00000040933	5163.38	-1.35122	0.115945	-11.6539	2.19083e-31	3.59184e-30
ENSG00000269556	2473.52	1.37339	0.117956	11.6433	2.48241e-31	4.06602e-30
ENSG00000175463	832.318	-2.03378	0.174826	-11.6331	2.79641e-31	4.57596e-30
ENSG00000147669	1751.76	1.43031	0.12303	11.6258	3.04896e-31	4.98449e-30
ENSG00000159388	36147.2	1.77124	0.152484	11.6159	3.42112e-31	5.58761e-30
ENSG00000163131	1378.32	-1.6623	0.143173	-11.6104	3.64825e-31	5.95294e-30
ENSG00000127481	16793.2	1.52359	0.131316	11.6025	4.00269e-31	6.5251e-30
ENSG00000174358	755.486	9.9936	0.861373	11.6019	4.02818e-31	6.56045e-30
ENSG00000121104	1487.69	-1.47895	0.127476	-11.6018	4.03321e-31	6.56245e-30
ENSG00000099194	4640.09	1.45326	0.125386	11.5903	4.61595e-31	7.50354e-30
ENSG00000172568	198.246	7.80492	0.67352	11.5883	4.72662e-31	7.67619e-30
ENSG00000138134	433.328	-2.905	0.25092	-11.5774	5.36532e-31	8.70526e-30
ENSG00000179934	1447.07	1.40453	0.121439	11.5657	6.15076e-31	9.97024e-30
ENSG00000110446	365.261	3.9359	0.340447	11.561	6.49612e-31	1.05202e-29
ENSG00000127507	306.239	5.3152	0.45985	11.5586	6.68273e-31	1.08122e-29
ENSG00000135924	5312.48	1.21723	0.105434	11.5449	7.83123e-31	1.26585e-29
ENSG00000135916	3407.49	-1.197	0.103718	-11.5409	8.2032e-31	1.32474e-29
ENSG00000162946	187.53	-3.97253	0.344459	-11.5327	9.03199e-31	1.45721e-29
ENSG00000143570	4535.26	1.21599	0.105446	11.5318	9.12251e-31	1.47044e-29
ENSG00000129534	1146.91	-1.86649	0.1619	-11.5286	9.46409e-31	1.52407e-29
ENSG00000186468	14205.5	-1.01803	0.0883808	-11.5187	1.06168e-30	1.70811e-29
ENSG00000188157	15946.5	1.10831	0.0963716	11.5004	1.31355e-30	2.11135e-29
ENSG00000157110	530.291	-2.61954	0.22781	-11.4988	1.33757e-30	2.14796e-29
ENSG00000108798	247.876	-3.31268	0.288172	-11.4955	1.38992e-30	2.22996e-29
ENSG00000112210	908.964	2.00457	0.174468	11.4896	1.48776e-30	2.3847e-29
ENSG00000089195	868.931	1.89478	0.165058	11.4795	1.673e-30	2.67913e-29
ENSG00000110934	759.842	-1.816	0.158264	-11.4745	1.77288e-30	2.83644e-29
ENSG00000108953	8676.13	1.1268	0.0982477	11.469	1.88918e-30	3.0197e-29
ENSG00000142408	313.721	6.15386	0.53679	11.4642	1.99613e-30	3.1877e-29
ENSG00000169991	3946.61	1.74303	0.152062	11.4626	2.03297e-30	3.24352e-29
ENSG00000183943	1613.24	-1.49259	0.130223	-11.4618	2.05162e-30	3.27026e-29
ENSG00000149527	300.491	-3.11497	0.27181	-11.4601	2.09235e-30	3.3321e-29
ENSG00000176171	3433.72	1.69177	0.147752	11.4501	2.34893e-30	3.73725e-29
ENSG00000180104	964.679	-1.62893	0.142295	-11.4476	2.41836e-30	3.84417e-29
ENSG00000124831	13496.7	1.11198	0.0971433	11.4468	2.44087e-30	3.87637e-29
ENSG00000109436	670.706	-2.21249	0.193433	-11.438	2.701e-30	4.28554e-29
ENSG00000235111	161.086	6.01351	0.525915	11.4344	2.81557e-30	4.46321e-29
ENSG00000125531	173.878	4.96536	0.434327	11.4323	2.8834e-30	4.56653e-29
ENSG00000177733	7041.81	1.15364	0.100949	11.4279	3.03256e-30	4.79835e-29
ENSG00000104723	694.797	3.08038	0.269551	11.4278	3.03679e-30	4.80064e-29
ENSG00000126775	1011.55	-1.87288	0.163974	-11.4218	3.25382e-30	5.13901e-29
ENSG00000073861	2742.13	-1.49786	0.131175	-11.4188	3.36775e-30	5.31408e-29
ENSG00000148158	357.442	-3.38259	0.296402	-11.4122	3.63578e-30	5.73176e-29
ENSG00000168610	23641.1	0.987786	0.0865575	11.4119	3.64645e-30	5.74333e-29
ENSG00000168175	4672.48	1.29566	0.113553	11.4102	3.71714e-30	5.84931e-29
ENSG00000131943	1782.73	1.37426	0.120462	11.4082	3.80306e-30	5.97907e-29
ENSG00000168280	543.516	-2.43808	0.213861	-11.4003	4.16535e-30	6.54268e-29
ENSG00000101665	4980.73	1.29382	0.113506	11.3987	4.24417e-30	6.6604e-29
ENSG00000177398	1540.66	6.90947	0.606413	11.394	4.48012e-30	7.02428e-29
ENSG00000152061	4312.99	1.07881	0.0946885	11.3933	4.51609e-30	7.07426e-29
ENSG00000100365	565.102	-2.06777	0.181494	-11.3931	4.52793e-30	7.08636e-29
ENSG00000165338	309.332	2.87982	0.252982	11.3835	5.05238e-30	7.89997e-29
ENSG00000229124	840.091	-1.79533	0.157817	-11.3761	5.50294e-30	8.59666e-29
ENSG00000285103	595.598	9.67434	0.850489	11.375	5.56807e-30	8.69052e-29
ENSG00000047648	207.86	-3.46248	0.304411	-11.3743	5.61332e-30	8.75322e-29
ENSG00000163754	863.154	-2.40676	0.211862	-11.36	6.61246e-30	1.03019e-28
ENSG00000177885	5887.45	1.11986	0.0986302	11.3542	7.072e-30	1.10079e-28
ENSG00000104388	1925.01	1.31984	0.116362	11.3426	8.07541e-30	1.25584e-28
ENSG00000089639	1293.45	-1.59806	0.140944	-11.3382	8.48296e-30	1.31803e-28
ENSG00000166813	320.506	3.08341	0.271966	11.3375	8.55514e-30	1.32805e-28
ENSG00000153303	420.885	4.85702	0.428619	11.3318	9.1325e-30	1.4164e-28
ENSG00000100302	419.943	-2.78846	0.246098	-11.3307	9.24622e-30	1.43275e-28
ENSG00000049759	5870.97	1.90562	0.168198	11.3296	9.36127e-30	1.44927e-28
ENSG00000145990	311.965	3.96055	0.349813	11.3219	1.02248e-29	1.58154e-28
ENSG00000244462	3930.94	1.12356	0.0992503	11.3204	1.03945e-29	1.60635e-28
ENSG00000110047	5319.74	1.67281	0.147863	11.3132	1.12852e-29	1.74244e-28
ENSG00000197536	394.435	-2.99135	0.264526	-11.3084	1.19308e-29	1.84046e-28
ENSG00000061337	166.266	-4.25546	0.376388	-11.306	1.22491e-29	1.88787e-28
ENSG00000161791	7290.91	1.15795	0.102589	11.2873	1.51563e-29	2.33386e-28
ENSG00000170348	6977.84	1.07488	0.0952627	11.2833	1.58686e-29	2.44135e-28
ENSG00000140545	319.432	-3.04115	0.269569	-11.2815	1.61905e-29	2.48866e-28
ENSG00000110719	1546.18	-1.6634	0.147489	-11.2781	1.68278e-29	2.58432e-28
ENSG00000185697	270.066	-3.09007	0.27409	-11.2739	1.76552e-29	2.70897e-28
ENSG00000152056	516.736	3.36125	0.29815	11.2737	1.77045e-29	2.71411e-28
ENSG00000125430	194.796	-3.43381	0.304888	-11.2625	2.00912e-29	3.07725e-28
ENSG00000119537	1685.23	-1.33958	0.119033	-11.2539	2.21682e-29	3.39237e-28
ENSG00000125810	2134.94	1.86462	0.165756	11.2491	2.33847e-29	3.57535e-28
ENSG00000184056	1309.92	1.61694	0.143822	11.2427	2.51689e-29	3.84474e-28
ENSG00000183486	467.743	2.67571	0.238007	11.2421	2.53239e-29	3.86498e-28
ENSG00000112576	2369.91	-1.35771	0.120843	-11.2354	2.73401e-29	4.169e-28
ENSG00000147481	211.676	-3.2084	0.285724	-11.229	2.93694e-29	4.47448e-28
ENSG00000189050	809.336	1.8174	0.161915	11.2244	3.09572e-29	4.71222e-28
ENSG00000100401	3818.21	1.62399	0.144767	11.218	3.32882e-29	5.06258e-28
ENSG00000103479	4265.91	-1.07328	0.095746	-11.2096	3.65743e-29	5.55743e-28
ENSG00000154359	983.356	2.29733	0.204965	11.2084	3.70704e-29	5.62784e-28
ENSG00000141759	1605.09	1.34863	0.120531	11.1891	4.61074e-29	6.99363e-28
ENSG00000198879	6875.83	1.15195	0.103053	11.1783	5.20849e-29	7.89336e-28
ENSG00000006007	3480.01	-1.21431	0.108699	-11.1713	5.63312e-29	8.52938e-28
ENSG00000106049	1165.19	1.53246	0.137204	11.1692	5.77058e-29	8.72983e-28
ENSG00000196843	1207.8	-1.59707	0.143048	-11.1646	6.07665e-29	9.18481e-28
ENSG00000066735	136.639	5.77091	0.517285	11.1561	6.68246e-29	1.00916e-27
ENSG00000122877	9280.53	1.26163	0.113177	11.1475	7.36781e-29	1.11169e-27
ENSG00000110448	12129	0.964555	0.0865345	11.1465	7.44953e-29	1.12303e-27
ENSG00000145365	867.415	1.94029	0.174306	11.1315	8.8145e-29	1.32765e-27
ENSG00000164323	2373.12	1.27134	0.114222	11.1304	8.92004e-29	1.34237e-27
ENSG00000128512	790.194	2.80306	0.252012	11.1227	9.72724e-29	1.46257e-27
ENSG00000141933	477.466	2.18953	0.197023	11.1131	1.08385e-28	1.62823e-27
ENSG00000147119	643.687	2.04746	0.184259	11.1118	1.09864e-28	1.64902e-27
ENSG00000119977	3948.19	1.19563	0.107624	11.1094	1.12966e-28	1.69409e-27
ENSG00000183826	1451.03	1.72438	0.15523	11.1086	1.13985e-28	1.70789e-27
ENSG00000157388	318.746	2.81429	0.253524	11.1007	1.24507e-28	1.86392e-27
ENSG00000133943	622.814	-2.17207	0.195749	-11.0962	1.30905e-28	1.958e-27
ENSG00000178607	2315.51	1.64386	0.148171	11.0944	1.33596e-28	1.99652e-27
ENSG00000177432	321.93	2.62868	0.237257	11.0795	1.57824e-28	2.35656e-27
ENSG00000100439	682.414	-1.83534	0.165676	-11.0779	1.60643e-28	2.39657e-27
ENSG00000198324	158.092	-3.92497	0.354321	-11.0774	1.61439e-28	2.40637e-27
ENSG00000196154	3522.72	-1.39535	0.126026	-11.0719	1.71716e-28	2.55733e-27
ENSG00000132326	1114.61	1.639	0.148165	11.062	1.91826e-28	2.85437e-27
ENSG00000116984	11456.3	1.37673	0.1245	11.058	2.0045e-28	2.98012e-27
ENSG00000079385	803.89	-2.14149	0.193789	-11.0506	2.177e-28	3.23379e-27
ENSG00000079257	335.481	2.48984	0.225385	11.0471	2.26503e-28	3.36165e-27
ENSG00000162419	900.34	1.65012	0.149485	11.0387	2.48592e-28	3.68631e-27
ENSG00000106397	1245.36	-1.58034	0.143307	-11.0277	2.81011e-28	4.16346e-27
ENSG00000187608	2629.66	1.53294	0.139017	11.027	2.8323e-28	4.19273e-27
ENSG00000080845	2496.57	1.4745	0.133795	11.0206	3.04143e-28	4.49845e-27
ENSG00000113282	1291.43	1.4478	0.131389	11.0192	3.08844e-28	4.56406e-27
ENSG00000141664	4633.82	1.05881	0.0960994	11.0179	3.13381e-28	4.62713e-27
ENSG00000123360	925.403	-1.69	0.153406	-11.0166	3.17974e-28	4.69093e-27
ENSG00000166128	8558.19	1.29914	0.117947	11.0146	3.25019e-28	4.79077e-27
ENSG00000153707	626.067	-2.06336	0.187354	-11.0131	3.30254e-28	4.86377e-27
ENSG00000204396	729.182	1.87156	0.169981	11.0104	3.40608e-28	5.01197e-27
ENSG00000133106	3485.81	1.20705	0.109635	11.0096	3.43415e-28	5.04896e-27
ENSG00000170275	1167.55	-1.65279	0.150131	-11.009	3.45966e-28	5.08213e-27
ENSG00000023734	3368.19	1.21462	0.110334	11.0086	3.47272e-28	5.09698e-27
ENSG00000075884	1054.83	-1.63152	0.148241	-11.0058	3.58137e-28	5.25196e-27
ENSG00000165389	939.214	1.86133	0.169127	11.0055	3.59462e-28	5.26692e-27
ENSG00000222041	2283.79	1.32567	0.120569	10.9951	4.03551e-28	5.90788e-27
ENSG00000143727	3318.61	1.2286	0.111765	10.9927	4.14509e-28	6.06316e-27
ENSG00000173918	438.854	5.09324	0.463453	10.9898	4.28022e-28	6.2555e-27
ENSG00000185627	3980.76	1.11321	0.101395	10.9789	4.82667e-28	7.04816e-27
ENSG00000174799	1124.08	1.7534	0.159732	10.9772	4.92139e-28	7.1804e-27
ENSG00000171161	2749.09	1.24803	0.113822	10.9647	5.64694e-28	8.23201e-27
ENSG00000074657	2308.83	1.25832	0.114763	10.9645	5.65822e-28	8.24149e-27
ENSG00000141543	3453.31	1.33157	0.12151	10.9585	6.04675e-28	8.79996e-27
ENSG00000168214	33449.3	1.01559	0.0927259	10.9526	6.45643e-28	9.38824e-27
ENSG00000125354	1481.9	-1.50347	0.137379	-10.944	7.10261e-28	1.03191e-26
ENSG00000165474	676.13	-2.35018	0.214779	-10.9423	7.23148e-28	1.04975e-26
ENSG00000108179	1252.68	-1.54399	0.14128	-10.9286	8.40997e-28	1.2198e-26
ENSG00000118217	3896.04	1.16242	0.106595	10.905	1.09048e-27	1.58033e-26
ENSG00000198947	4078.24	-1.21414	0.111414	-10.8976	1.18356e-27	1.71378e-26
ENSG00000211815	143.802	-4.34684	0.399052	-10.8929	1.24582e-27	1.80241e-26
ENSG00000173210	392.705	-2.71767	0.249617	-10.8874	1.32436e-27	1.91444e-26
ENSG00000197872	688.27	2.20329	0.202417	10.8849	1.35993e-27	1.96421e-26
ENSG00000100351	1775.08	-1.56971	0.144341	-10.875	1.5162e-27	2.18808e-26
ENSG00000122515	2203.49	-1.37874	0.126856	-10.8686	1.62706e-27	2.34609e-26
ENSG00000142541	41639	-0.920683	0.08476	-10.8622	1.74437e-27	2.51315e-26
ENSG00000064666	1685.62	-1.31562	0.121202	-10.8547	1.89368e-27	2.72599e-26
ENSG00000078808	13079.7	0.927319	0.0854996	10.8459	2.08605e-27	3.00039e-26
ENSG00000136367	371.617	2.82159	0.260273	10.8409	2.20367e-27	3.16693e-26
ENSG00000139496	5699.04	1.08399	0.100046	10.8349	2.35108e-27	3.37596e-26
ENSG00000116473	7284.36	-0.977691	0.0902814	-10.8294	2.49853e-27	3.5847e-26
ENSG00000186310	152.167	-4.11336	0.380845	-10.8006	3.41888e-27	4.90106e-26
ENSG00000255330	863.785	-1.92192	0.177953	-10.8002	3.43592e-27	4.92139e-26
ENSG00000196683	2249.85	-1.20227	0.111323	-10.7998	3.44906e-27	4.93611e-26
ENSG00000135114	336.405	-3.04974	0.282585	-10.7923	3.74463e-27	5.35467e-26
ENSG00000275342	347.158	2.40896	0.223357	10.7852	4.0434e-27	5.77709e-26
ENSG00000139372	2856.02	1.14318	0.106101	10.7745	4.54293e-27	6.48069e-26
ENSG00000160584	1635.15	1.89046	0.175457	10.7745	4.54337e-27	6.48069e-26
ENSG00000170291	1050.77	1.52287	0.141372	10.772	4.66644e-27	6.65073e-26
ENSG00000169129	2061.78	1.7956	0.166801	10.7649	5.03979e-27	7.17692e-26
ENSG00000068489	673.75	-1.90821	0.177308	-10.7621	5.1969e-27	7.39453e-26
ENSG00000162616	931.157	2.27947	0.211894	10.7576	5.45724e-27	7.75856e-26
ENSG00000103642	2594.07	1.30243	0.121098	10.7552	5.60374e-27	7.96026e-26
ENSG00000103489	3958.18	-1.05941	0.0985685	-10.748	6.05582e-27	8.59537e-26
ENSG00000101346	3258.79	1.50869	0.140385	10.7468	6.13798e-27	8.70481e-26
ENSG00000240972	15640.5	1.02758	0.0957053	10.7369	6.82712e-27	9.67419e-26
ENSG00000186104	915.064	1.58355	0.147533	10.7335	7.08394e-27	1.00299e-25
ENSG00000111678	1945.73	-1.50338	0.140065	-10.7334	7.09033e-27	1.00307e-25
ENSG00000146376	593.711	-2.23591	0.208412	-10.7283	7.49333e-27	1.05921e-25
ENSG00000133703	1632.33	1.56996	0.14658	10.7106	9.07532e-27	1.28178e-25
ENSG00000107263	8425.25	1.06566	0.0995081	10.7093	9.20768e-27	1.29941e-25
ENSG00000163328	201.836	-3.31153	0.309299	-10.7066	9.48061e-27	1.33683e-25
ENSG00000244257	793.806	-2.03724	0.190364	-10.7018	9.98228e-27	1.40642e-25
ENSG00000116497	1048.75	-1.69395	0.158542	-10.6845	1.20231e-26	1.69256e-25
ENSG00000035720	185.664	-3.4383	0.321918	-10.6807	1.25349e-26	1.76317e-25
ENSG00000154978	4824.87	-1.14653	0.107351	-10.6802	1.2596e-26	1.77032e-25
ENSG00000062194	6893.12	0.995682	0.0932693	10.6753	1.32768e-26	1.86449e-25
ENSG00000230606	933.939	1.97643	0.185142	10.6752	1.32969e-26	1.86579e-25
ENSG00000014641	4764.93	1.03595	0.0970882	10.6702	1.40388e-26	1.96828e-25
ENSG00000182446	4885	1.39408	0.130772	10.6604	1.55908e-26	2.18234e-25
ENSG00000133561	862.848	-1.80181	0.169018	-10.6604	1.55844e-26	2.18234e-25
ENSG00000008952	4664.97	1.2058	0.113173	10.6544	1.66278e-26	2.32559e-25
ENSG00000167553	5681.54	1.05167	0.0987535	10.6495	1.75396e-26	2.45114e-25
ENSG00000054654	1014.66	-2.38304	0.223834	-10.6464	1.81147e-26	2.52945e-25
ENSG00000177034	4117.11	-1.2109	0.11379	-10.6416	1.90867e-26	2.66301e-25
ENSG00000112419	1291.16	1.4582	0.137106	10.6356	2.03543e-26	2.83758e-25
ENSG00000108671	1832.79	1.21558	0.114335	10.6318	2.12084e-26	2.95425e-25
ENSG00000286030	166.666	-3.84923	0.362432	-10.6206	2.39113e-26	3.32808e-25
ENSG00000121858	7191.08	-1.14141	0.107474	-10.6203	2.39753e-26	3.33428e-25
ENSG00000138867	2945.45	1.19579	0.112609	10.6189	2.43293e-26	3.38079e-25
ENSG00000026652	831.841	2.09688	0.19755	10.6144	2.55364e-26	3.54567e-25
ENSG00000198189	585.835	-2.23302	0.21049	-10.6087	2.71498e-26	3.76665e-25
ENSG00000275131	518.219	-2.48386	0.234191	-10.6061	2.79126e-26	3.86936e-25
ENSG00000180549	637.452	-2.10405	0.19848	-10.6008	2.95452e-26	4.09239e-25
ENSG00000125520	529.564	-2.20045	0.207717	-10.5935	3.19349e-26	4.41984e-25
ENSG00000068366	11430.1	1.14829	0.108453	10.5879	3.3928e-26	4.69191e-25
ENSG00000120159	979.283	1.48558	0.140359	10.5842	3.52926e-26	4.87671e-25
ENSG00000186469	5118.87	-1.10093	0.104017	-10.5841	3.53223e-26	4.87691e-25
ENSG00000161267	281.816	-3.16481	0.29927	-10.5751	3.88774e-26	5.36346e-25
ENSG00000166548	279.147	-2.59308	0.245556	-10.56	4.56505e-26	6.29283e-25
ENSG00000266028	6604.75	-1.0725	0.101588	-10.5573	4.70078e-26	6.47476e-25
ENSG00000006468	1505.52	1.47067	0.139319	10.5561	4.75786e-26	6.54814e-25
ENSG00000186111	7675.61	1.09749	0.104029	10.5499	5.08669e-26	6.99511e-25
ENSG00000048740	4600.34	-1.08545	0.102953	-10.5431	5.46571e-26	7.51033e-25
ENSG00000173402	1231.53	1.64132	0.155699	10.5417	5.5516e-26	7.62228e-25
ENSG00000144199	1728.24	1.63409	0.15502	10.5412	5.57994e-26	7.65509e-25
ENSG00000168092	3072.34	1.18157	0.1121	10.5404	5.62762e-26	7.71436e-25
ENSG00000095951	3958.56	1.29809	0.123161	10.5398	5.66165e-26	7.75485e-25
ENSG00000171314	30130.7	0.826158	0.078398	10.538	5.77096e-26	7.89828e-25
ENSG00000125910	803.257	-1.82292	0.173052	-10.5339	6.02632e-26	8.24123e-25
ENSG00000237248	220.877	4.12813	0.392099	10.5283	6.39952e-26	8.74465e-25
ENSG00000105647	539.382	1.99931	0.189996	10.5229	6.77553e-26	9.25113e-25
ENSG00000172992	816.242	1.78208	0.169451	10.5168	7.22778e-26	9.8608e-25
ENSG00000147065	30905.1	0.869946	0.0828017	10.5064	8.07316e-26	1.10054e-24
ENSG00000100024	225.971	3.21108	0.305775	10.5015	8.50562e-26	1.15858e-24
ENSG00000116852	8709.37	0.980442	0.0934122	10.4959	9.02463e-26	1.2283e-24
ENSG00000136942	8040.47	-1.05452	0.100492	-10.4935	9.25421e-26	1.25856e-24
ENSG00000147251	1179.43	-1.58593	0.151208	-10.4884	9.76901e-26	1.32752e-24
ENSG00000160326	255.304	4.54879	0.433774	10.4865	9.96078e-26	1.35251e-24
ENSG00000116833	447.193	-2.27974	0.217526	-10.4803	1.06381e-25	1.44334e-24
ENSG00000163597	1634.01	1.58508	0.151311	10.4756	1.11773e-25	1.51531e-24
ENSG00000181061	1955.47	1.66816	0.159336	10.4695	1.19312e-25	1.61625e-24
ENSG00000143624	3113.02	1.36601	0.130549	10.4636	1.26928e-25	1.71807e-24
ENSG00000198125	961.163	-1.791	0.171292	-10.4558	1.37783e-25	1.86353e-24
ENSG00000106803	2070.49	1.15448	0.11045	10.4526	1.42577e-25	1.92685e-24
ENSG00000156502	922.548	-1.5941	0.152828	-10.4307	1.79632e-25	2.42574e-24
ENSG00000108219	3391.78	-1.1506	0.110372	-10.4247	1.91337e-25	2.58178e-24
ENSG00000105325	2733.74	1.65895	0.159193	10.421	1.98768e-25	2.67995e-24
ENSG00000100330	3432.76	1.12815	0.108278	10.419	2.03165e-25	2.73709e-24
ENSG00000166592	1283.13	2.03556	0.195427	10.416	2.09629e-25	2.82196e-24
ENSG00000168439	3282.72	1.07006	0.102892	10.3998	2.4854e-25	3.34316e-24
ENSG00000165775	1072.94	1.43713	0.138252	10.395	2.61231e-25	3.51113e-24
ENSG00000108262	1250.69	-1.43388	0.137964	-10.3932	2.66294e-25	3.5764e-24
ENSG00000167306	524.44	2.78934	0.268613	10.3842	2.92499e-25	3.92528e-24
ENSG00000107937	2801.28	1.29817	0.125091	10.3778	3.12924e-25	4.19611e-24
ENSG00000132507	7413.21	1.01136	0.0974911	10.3739	3.25897e-25	4.36666e-24
ENSG00000176087	2669.8	1.09503	0.105573	10.3722	3.31705e-25	4.44103e-24
ENSG00000170522	284.01	-2.99483	0.289062	-10.3605	3.74985e-25	5.01659e-24
ENSG00000137404	577.53	-1.85822	0.179406	-10.3576	3.86493e-25	5.16653e-24
ENSG00000155307	4916.93	-1.01589	0.0981253	-10.353	4.05432e-25	5.4155e-24
ENSG00000197971	1383.92	-1.62259	0.156754	-10.3512	4.13359e-25	5.5171e-24
ENSG00000261857	255.087	4.4949	0.434289	10.35	4.18355e-25	5.57947e-24
ENSG00000067208	221.017	3.39967	0.328524	10.3483	4.25862e-25	5.6752e-24
ENSG00000101367	4794.73	1.2352	0.119388	10.3462	4.35607e-25	5.80058e-24
ENSG00000126457	3201.62	1.18954	0.114997	10.3441	4.45029e-25	5.92146e-24
ENSG00000128989	9646.5	1.0618	0.102703	10.3385	4.71661e-25	6.27098e-24
ENSG00000138646	618.391	-1.98394	0.191917	-10.3375	4.76884e-25	6.33554e-24
ENSG00000168411	2476.63	1.17617	0.113821	10.3335	4.97233e-25	6.60079e-24
ENSG00000231500	26296.9	-0.992819	0.0960954	-10.3316	5.07109e-25	6.72671e-24
ENSG00000167378	1910.18	1.64311	0.159068	10.3296	5.17663e-25	6.86143e-24
ENSG00000170266	2535.28	1.33106	0.128947	10.3225	5.57387e-25	7.38227e-24
ENSG00000197969	4002.17	1.16621	0.112986	10.3217	5.62139e-25	7.43949e-24
ENSG00000124157	1500.17	14.9395	1.44815	10.3162	5.9532e-25	7.87257e-24
ENSG00000165312	966.353	-1.49434	0.144873	-10.3149	6.03636e-25	7.97643e-24
ENSG00000121742	294.14	-2.75975	0.267724	-10.3082	6.46963e-25	8.54239e-24
ENSG00000106789	165.72	-3.51822	0.341378	-10.3059	6.62559e-25	8.74162e-24
ENSG00000055070	6088.99	0.942766	0.091575	10.295	7.42067e-25	9.78314e-24
ENSG00000160050	608.583	2.17962	0.211725	10.2946	7.45504e-25	9.82093e-24
ENSG00000164163	3509.08	1.04492	0.101593	10.2854	8.20214e-25	1.07969e-23
ENSG00000102908	5745.13	1.11284	0.10821	10.284	8.31736e-25	1.09402e-23
ENSG00000154265	302.959	-2.62646	0.255467	-10.281	8.58198e-25	1.12796e-23
ENSG00000138095	8054.96	1.11874	0.108823	10.2804	8.63902e-25	1.1346e-23
ENSG00000131370	734.917	1.6569	0.161296	10.2724	9.38538e-25	1.23168e-23
ENSG00000074211	778.336	5.71909	0.55678	10.2717	9.45034e-25	1.23926e-23
ENSG00000197119	200.458	-3.51937	0.342783	-10.267	9.91999e-25	1.29986e-23
ENSG00000178035	4848.55	1.03898	0.101218	10.2648	1.01523e-24	1.32929e-23
ENSG00000156639	3537.87	1.04967	0.102275	10.2633	1.03174e-24	1.34988e-23
ENSG00000151092	1927.58	1.49562	0.145736	10.2625	1.03961e-24	1.35914e-23
ENSG00000205403	315.505	-2.72464	0.266	-10.243	1.27209e-24	1.66182e-23
ENSG00000162636	711.119	-2.15106	0.210062	-10.2401	1.31059e-24	1.71081e-23
ENSG00000103145	503.713	-2.00612	0.195918	-10.2396	1.31745e-24	1.71847e-23
ENSG00000006210	497.541	6.8975	0.67386	10.2358	1.37047e-24	1.78628e-23
ENSG00000184983	1244.97	1.47337	0.144079	10.2262	1.51387e-24	1.97169e-23
ENSG00000145414	981.776	1.50055	0.146738	10.226	1.51603e-24	1.97302e-23
ENSG00000287097	210.09	3.59386	0.351477	10.225	1.53175e-24	1.99197e-23
ENSG00000131584	834.116	-1.68509	0.164838	-10.2227	1.56967e-24	2.03974e-23
ENSG00000144711	4623.24	1.09887	0.1075	10.222	1.58026e-24	2.05196e-23
ENSG00000178445	297.661	-2.78364	0.272371	-10.22	1.61301e-24	2.09291e-23
ENSG00000070423	1771.42	1.32234	0.129406	10.2185	1.63795e-24	2.12367e-23
ENSG00000170832	2081.67	1.12718	0.110334	10.216	1.68153e-24	2.17853e-23
ENSG00000114779	1153.25	-1.35936	0.133091	-10.2138	1.72017e-24	2.22692e-23
ENSG00000168917	416.829	2.11888	0.207487	10.2121	1.74976e-24	2.26352e-23
ENSG00000181143	317.181	3.09236	0.302957	10.2073	1.83998e-24	2.37844e-23
ENSG00000114541	567.584	-1.91343	0.187581	-10.2006	1.9715e-24	2.54654e-23
ENSG00000243335	473.978	-2.12896	0.20875	-10.1986	2.01178e-24	2.59662e-23
ENSG00000113161	2994.22	1.15823	0.113583	10.1972	2.04029e-24	2.63145e-23
ENSG00000116698	5018.57	1.00567	0.0986523	10.194	2.10808e-24	2.71685e-23
ENSG00000110713	5577.87	1.03917	0.101945	10.1934	2.12162e-24	2.73226e-23
ENSG00000159433	897.207	-2.06958	0.203047	-10.1926	2.13945e-24	2.75316e-23
ENSG00000177963	3921.08	0.984952	0.0967077	10.1848	2.31754e-24	2.98012e-23
ENSG00000078269	1989.12	-1.23986	0.121775	-10.1816	2.39696e-24	3.07995e-23
ENSG00000115649	3073.9	1.09454	0.107545	10.1775	2.498e-24	3.20737e-23
ENSG00000063978	4714.2	1.23996	0.121923	10.17	2.69969e-24	3.46376e-23
ENSG00000120539	1041.59	1.44586	0.142173	10.1697	2.70666e-24	3.47012e-23
ENSG00000184349	184.533	4.97994	0.49023	10.1584	3.04149e-24	3.8965e-23
ENSG00000120093	223.88	-2.85797	0.281414	-10.1557	3.12402e-24	3.99926e-23
ENSG00000008283	934.514	1.76484	0.173824	10.153	3.21309e-24	4.11023e-23
ENSG00000137699	2703.82	3.3918	0.334198	10.1491	3.34549e-24	4.27642e-23
ENSG00000172348	270.517	-2.74759	0.270858	-10.144	3.52351e-24	4.50064e-23
ENSG00000154642	3263.74	1.12999	0.111399	10.1436	3.53847e-24	4.5164e-23
ENSG00000168675	3055.03	1.24583	0.122822	10.1434	3.5465e-24	4.5233e-23
ENSG00000220205	2512.95	-1.2685	0.125069	-10.1424	3.58351e-24	4.56712e-23
ENSG00000130340	7390.24	0.969584	0.0956009	10.142	3.59681e-24	4.58068e-23
ENSG00000157303	278.72	-2.94408	0.290353	-10.1397	3.68344e-24	4.68755e-23
ENSG00000147162	10724.6	-0.947252	0.0934419	-10.1373	3.77255e-24	4.79741e-23
ENSG00000168899	525.625	-1.93609	0.191098	-10.1314	4.00715e-24	5.09197e-23
ENSG00000177383	579.129	2.00379	0.1978	10.1304	4.05088e-24	5.14375e-23
ENSG00000143437	3049.6	-1.10781	0.109436	-10.123	4.36968e-24	5.54447e-23
ENSG00000127249	225.752	-2.83715	0.280342	-10.1203	4.49109e-24	5.69433e-23
ENSG00000167772	303.303	2.44452	0.241715	10.1132	4.8262e-24	6.11473e-23
ENSG00000078900	409.78	2.41479	0.238801	10.1121	4.88181e-24	6.18063e-23
ENSG00000204228	874.261	1.58316	0.15665	10.1064	5.1771e-24	6.54968e-23
ENSG00000263465	1064.19	-1.60957	0.15933	-10.1021	5.40673e-24	6.83517e-23
ENSG00000137965	197.144	-3.21954	0.318943	-10.0944	5.84797e-24	7.38757e-23
ENSG00000141448	551.341	1.8797	0.186322	10.0884	6.21498e-24	7.84545e-23
ENSG00000163050	555.019	-2.01287	0.199535	-10.0878	6.25382e-24	7.88869e-23
ENSG00000198242	12728.4	-0.990835	0.0982406	-10.0858	6.38462e-24	8.0478e-23
ENSG00000023171	6434.24	1.4381	0.142621	10.0833	6.54834e-24	8.24813e-23
ENSG00000128604	3858.07	1.22066	0.121133	10.077	6.98187e-24	8.78777e-23
ENSG00000139438	102.005	6.46114	0.641291	10.0752	7.1114e-24	8.94427e-23
ENSG00000171723	2096.27	1.28735	0.127776	10.075	7.12356e-24	8.95303e-23
ENSG00000142156	1051.48	6.77079	0.672304	10.071	7.42078e-24	9.31979e-23
ENSG00000136875	1764.15	1.31631	0.130768	10.0659	7.81325e-24	9.80555e-23
ENSG00000197183	817.243	1.64195	0.163337	10.0525	8.95333e-24	1.12281e-22
ENSG00000087494	612.902	-2.02965	0.201972	-10.0492	9.26323e-24	1.16083e-22
ENSG00000133321	444.417	-2.37983	0.236828	-10.0488	9.30318e-24	1.16499e-22
ENSG00000135899	1012.6	-1.41482	0.140873	-10.0432	9.84299e-24	1.2317e-22
ENSG00000127022	22748.8	0.955181	0.0951438	10.0393	1.02364e-23	1.27999e-22
ENSG00000128283	159.378	5.14694	0.512693	10.039	1.02675e-23	1.28295e-22
ENSG00000176973	1477.39	-1.71029	0.170408	-10.0365	1.05378e-23	1.31578e-22
ENSG00000162413	10981.7	1.60303	0.159735	10.0355	1.06421e-23	1.32783e-22
ENSG00000284691	257.871	-2.86212	0.285777	-10.0152	1.30694e-23	1.62951e-22
ENSG00000132963	1948.83	1.12398	0.112255	10.0127	1.34032e-23	1.66993e-22
ENSG00000124942	102179	-1.19392	0.119311	-10.0068	1.42318e-23	1.77188e-22
ENSG00000179051	4852.06	1.15795	0.115755	10.0035	1.47083e-23	1.82988e-22
ENSG00000183426	633.076	-2.04602	0.204618	-9.99922	1.53596e-23	1.90953e-22
ENSG00000163947	738.787	-1.80271	0.180296	-9.99865	1.54483e-23	1.91918e-22
ENSG00000196419	9510.25	0.882432	0.0882596	9.99814	1.5528e-23	1.92768e-22
ENSG00000175115	6236.25	0.971207	0.0971558	9.9964	1.58044e-23	1.96059e-22
ENSG00000227671	889.329	-1.62522	0.162647	-9.99234	1.64655e-23	2.04113e-22
ENSG00000186376	311	-2.74277	0.274575	-9.98916	1.70014e-23	2.10605e-22
ENSG00000198576	642.4	10.4297	1.04413	9.98891	1.70448e-23	2.10991e-22
ENSG00000090554	319.834	-2.22398	0.222747	-9.98433	1.78504e-23	2.20804e-22
ENSG00000003400	405.102	-2.25779	0.226213	-9.98081	1.84952e-23	2.28615e-22
ENSG00000213741	6805.68	-1.0441	0.104613	-9.98064	1.85264e-23	2.28838e-22
ENSG00000108523	2297.47	-1.17041	0.117304	-9.97756	1.91101e-23	2.35878e-22
ENSG00000136536	5604.54	1.03794	0.104136	9.96709	2.12354e-23	2.61923e-22
ENSG00000165895	505.619	2.97359	0.298629	9.95748	2.33916e-23	2.88312e-22
ENSG00000159842	1413.57	-1.58642	0.159351	-9.95555	2.3849e-23	2.93739e-22
ENSG00000010030	445.454	-2.28707	0.22985	-9.95027	2.51503e-23	3.09546e-22
ENSG00000186001	2603.46	1.77405	0.178323	9.9485	2.56025e-23	3.14887e-22
ENSG00000151327	1312.38	1.29809	0.130595	9.93978	2.79434e-23	3.43432e-22
ENSG00000168546	125.603	5.9385	0.597623	9.93687	2.87736e-23	3.53384e-22
ENSG00000259834	338.568	-2.21272	0.222772	-9.93264	3.00201e-23	3.6843e-22
ENSG00000179598	629.44	-1.78981	0.180359	-9.9236	3.2869e-23	4.03107e-22
ENSG00000129116	775.004	-1.99815	0.201444	-9.91915	3.43658e-23	4.21165e-22
ENSG00000119655	755.261	-1.99172	0.20082	-9.91796	3.47805e-23	4.25944e-22
ENSG00000127318	255.895	-3.68685	0.371782	-9.91671	3.5219e-23	4.31007e-22
ENSG00000163297	2401.46	-1.19385	0.120417	-9.91428	3.60831e-23	4.41269e-22
ENSG00000183458	576.107	-2.01415	0.203255	-9.90947	3.78656e-23	4.62739e-22
ENSG00000127955	742.47	1.62818	0.164481	9.89889	4.20933e-23	5.14039e-22
ENSG00000142784	3450.05	1.05752	0.10684	9.89811	4.24199e-23	5.17661e-22
ENSG00000100647	4923.98	-0.953285	0.0963186	-9.89721	4.2806e-23	5.22003e-22
ENSG00000089248	1105.21	-1.46054	0.147574	-9.89701	4.2892e-23	5.22682e-22
ENSG00000114745	2372.11	1.11577	0.112739	9.89686	4.29537e-23	5.23064e-22
ENSG00000106733	462.676	-1.89322	0.191316	-9.89579	4.3419e-23	5.28356e-22
ENSG00000104998	1386.61	-1.49795	0.151394	-9.89441	4.4019e-23	5.3528e-22
ENSG00000115866	6225.62	0.896044	0.0905752	9.89282	4.47253e-23	5.43485e-22
ENSG00000180644	7305.01	1.08698	0.109919	9.88887	4.65238e-23	5.64941e-22
ENSG00000144426	1375.68	1.28808	0.1303	9.88549	4.81222e-23	5.83939e-22
ENSG00000076641	11297.5	-1.15822	0.117179	-9.8842	4.87474e-23	5.91109e-22
ENSG00000259479	1108.11	1.56395	0.158241	9.88334	4.91654e-23	5.95759e-22
ENSG00000127946	2051.52	1.43324	0.145039	9.8818	4.99275e-23	6.04568e-22
ENSG00000111052	1589.43	-1.22027	0.123547	-9.87698	5.23859e-23	6.33891e-22
ENSG00000100902	4921.72	1.16845	0.118434	9.8659	5.85091e-23	7.07488e-22
ENSG00000072786	4552.7	-1.01271	0.102658	-9.86489	5.9101e-23	7.14144e-22
ENSG00000188897	108.398	5.6737	0.575187	9.86409	5.95703e-23	7.1931e-22
ENSG00000135596	1266.24	-1.34444	0.136317	-9.86263	6.04452e-23	7.29363e-22
ENSG00000097021	1005.45	-1.79098	0.181636	-9.86024	6.18983e-23	7.46375e-22
ENSG00000286065	316.48	-2.74972	0.278969	-9.85675	6.40912e-23	7.72277e-22
ENSG00000100714	1639.3	-1.54005	0.156269	-9.85511	6.51443e-23	7.84418e-22
ENSG00000158258	226.654	2.95961	0.300364	9.85343	6.6246e-23	7.97126e-22
ENSG00000130304	186.929	-3.10634	0.315345	-9.85061	6.81279e-23	8.19199e-22
ENSG00000114942	3773.79	-0.99865	0.10141	-9.84761	7.01922e-23	8.43432e-22
ENSG00000170027	7953.17	0.876794	0.0890378	9.84743	7.03193e-23	8.44371e-22
ENSG00000170540	6864.92	-1.06017	0.107671	-9.84644	7.10161e-23	8.52144e-22
ENSG00000138617	320.1	-2.32989	0.236706	-9.84298	7.35019e-23	8.81358e-22
ENSG00000198826	1245.18	-1.49745	0.152172	-9.84052	7.53234e-23	9.02571e-22
ENSG00000109107	4061.46	-1.15999	0.117917	-9.83733	7.77487e-23	9.30986e-22
ENSG00000059769	683.91	2.03718	0.207348	9.82495	8.79217e-23	1.05207e-21
ENSG00000158373	212.709	3.62684	0.369473	9.81626	9.58307e-23	1.14591e-21
ENSG00000211455	1654.32	1.25826	0.128185	9.81596	9.61177e-23	1.14855e-21
ENSG00000105852	169.771	3.34918	0.34128	9.81357	9.84273e-23	1.17533e-21
ENSG00000116977	7882.18	-1.4654	0.149338	-9.81264	9.93332e-23	1.18533e-21
ENSG00000080819	1364.85	-1.366	0.139236	-9.81071	1.01255e-22	1.20742e-21
ENSG00000035687	1997.16	-1.12039	0.11428	-9.8039	1.08323e-22	1.29081e-21
ENSG00000229644	690.601	1.8134	0.184975	9.80349	1.08765e-22	1.29518e-21
ENSG00000101608	6972.94	-0.984447	0.100466	-9.79883	1.13892e-22	1.3553e-21
ENSG00000113231	344.095	-2.78687	0.284413	-9.79867	1.14074e-22	1.35653e-21
ENSG00000152518	7129.6	1.38746	0.141621	9.79699	1.1599e-22	1.37837e-21
ENSG00000169621	270.808	2.516	0.256917	9.79305	1.20608e-22	1.43225e-21
ENSG00000104643	1203.33	1.40273	0.143241	9.79277	1.20935e-22	1.43514e-21
ENSG00000064419	3289.42	0.963895	0.0984357	9.79213	1.21701e-22	1.44325e-21
ENSG00000168944	2605.9	1.0235	0.104582	9.78658	1.28566e-22	1.52361e-21
ENSG00000175166	4763.34	1.08183	0.110554	9.78558	1.29847e-22	1.53772e-21
ENSG00000082458	650.838	-2.20161	0.225052	-9.78266	1.33655e-22	1.58174e-21
ENSG00000100297	1761.95	-1.1863	0.121314	-9.7787	1.38987e-22	1.64371e-21
ENSG00000143365	308.708	6.16332	0.630911	9.76891	1.53084e-22	1.80918e-21
ENSG00000181523	581.325	-1.98498	0.20325	-9.7662	1.5724e-22	1.85703e-21
ENSG00000233927	4597.6	-0.978086	0.100174	-9.76385	1.6093e-22	1.89931e-21
ENSG00000121753	170.072	4.50729	0.461771	9.76087	1.6572e-22	1.9545e-21
ENSG00000179104	341.509	-2.19472	0.225075	-9.75107	1.82532e-22	2.15131e-21
ENSG00000163902	4658.74	0.943522	0.0967785	9.74929	1.85763e-22	2.18789e-21
ENSG00000197321	199.575	3.45075	0.354569	9.73224	2.197e-22	2.58582e-21
ENSG00000058056	967.807	1.9829	0.203789	9.73019	2.24176e-22	2.63671e-21
ENSG00000109736	13099.1	0.968481	0.0995367	9.72989	2.24845e-22	2.64277e-21
ENSG00000133067	181.449	3.43133	0.352851	9.72458	2.36878e-22	2.78231e-21
ENSG00000148840	1786.04	1.28322	0.13198	9.72288	2.40867e-22	2.82724e-21
ENSG00000053371	1326.45	1.33004	0.136868	9.71768	2.53489e-22	2.97337e-21
ENSG00000136682	851.975	1.55225	0.159848	9.71081	2.71187e-22	3.17879e-21
ENSG00000130726	7935.42	0.993912	0.102367	9.70926	2.75332e-22	3.22518e-21
ENSG00000156671	2944.69	1.20673	0.1243	9.70824	2.78096e-22	3.25534e-21
ENSG00000105483	1809.06	-1.24748	0.128499	-9.70804	2.7864e-22	3.2595e-21
ENSG00000177374	665.978	-5.91445	0.609447	-9.70462	2.88147e-22	3.36843e-21
ENSG00000177098	509.666	1.97608	0.203657	9.703	2.92752e-22	3.41993e-21
ENSG00000136830	3642.26	-1.11048	0.114499	-9.69858	3.05727e-22	3.56909e-21
ENSG00000168016	1239.42	-2.26705	0.233871	-9.69363	3.20924e-22	3.74396e-21
ENSG00000177889	3087.02	1.21991	0.125883	9.6908	3.2993e-22	3.84643e-21
ENSG00000161813	1451.9	1.3878	0.143237	9.68888	3.36189e-22	3.91675e-21
ENSG00000116266	3300.69	1.0297	0.106289	9.68781	3.39733e-22	3.95536e-21
ENSG00000175662	1727.11	1.74385	0.180015	9.68722	3.417e-22	3.97558e-21
ENSG00000143318	277.063	2.72327	0.281198	9.6845	3.50911e-22	4.08e-21
ENSG00000112787	4453.67	1.59163	0.164369	9.68328	3.55131e-22	4.12628e-21
ENSG00000130222	2640.12	1.92634	0.198941	9.68299	3.56146e-22	4.13527e-21
ENSG00000261114	148.035	3.75956	0.3883	9.68211	3.59228e-22	4.16826e-21
ENSG00000164164	4641.58	1.21878	0.125919	9.6791	3.69955e-22	4.28984e-21
ENSG00000130598	216.69	4.27729	0.441979	9.6776	3.75437e-22	4.35047e-21
ENSG00000142534	20134.8	-0.886477	0.0916076	-9.67689	3.7803e-22	4.37758e-21
ENSG00000136758	8876.14	0.927084	0.0958298	9.67427	3.87832e-22	4.48807e-21
ENSG00000184574	591.995	-1.75307	0.181212	-9.67419	3.88166e-22	4.48892e-21
ENSG00000173702	1449.22	14.0216	1.44979	9.67147	3.98594e-22	4.60643e-21
ENSG00000143190	2082.51	1.49804	0.154929	9.66922	4.07471e-22	4.70585e-21
ENSG00000133302	767.273	-1.82933	0.189383	-9.65947	4.48191e-22	5.17265e-21
ENSG00000165732	4491.51	1.0038	0.103948	9.65679	4.60044e-22	5.30591e-21
ENSG00000151502	1126.22	-1.40463	0.145481	-9.65505	4.67914e-22	5.39306e-21
ENSG00000100592	1958.61	-1.6916	0.175327	-9.64825	5.00023e-22	5.75929e-21
ENSG00000226942	107.658	-4.93516	0.511743	-9.64384	5.22e-22	6.0084e-21
ENSG00000164828	6733.96	1.25474	0.130116	9.64321	5.25197e-22	6.04117e-21
ENSG00000138279	4092.71	0.955224	0.0991162	9.63742	5.55666e-22	6.38738e-21
ENSG00000109861	3182.94	-1.17594	0.122102	-9.63079	5.92726e-22	6.80884e-21
ENSG00000267074	134.86	-3.77979	0.392501	-9.63	5.97305e-22	6.85687e-21
ENSG00000141258	877.215	-1.93697	0.201153	-9.62934	6.01152e-22	6.89644e-21
ENSG00000182095	3331.58	1.06572	0.110683	9.62864	6.05276e-22	6.93913e-21
ENSG00000242372	2353.82	1.087	0.11295	9.62368	6.35151e-22	7.27679e-21
ENSG00000091527	6576.98	0.897874	0.0933122	9.62225	6.44039e-22	7.37371e-21
ENSG00000135272	13025.7	1.00036	0.104016	9.61731	6.75732e-22	7.73144e-21
ENSG00000104936	832.323	-1.65953	0.172623	-9.61361	7.00505e-22	8.00955e-21
ENSG00000111752	1236.45	1.54879	0.161223	9.60654	7.50283e-22	8.57303e-21
ENSG00000160932	2283.47	-1.16346	0.121127	-9.60532	7.5925e-22	8.66974e-21
ENSG00000145780	3585.18	1.14086	0.11879	9.60405	7.68617e-22	8.77088e-21
ENSG00000136141	1937.57	1.10981	0.115603	9.60014	7.98377e-22	9.10445e-21
ENSG00000165650	3064.44	1.24595	0.129798	9.59917	8.05895e-22	9.18411e-21
ENSG00000122025	557.563	2.2661	0.236102	9.59795	8.15464e-22	9.28702e-21
ENSG00000110031	3277.18	-1.0032	0.104574	-9.59323	8.53682e-22	9.71584e-21
ENSG00000184840	4368.59	0.907918	0.0947248	9.58479	9.26423e-22	1.05368e-20
ENSG00000197019	742.71	2.19797	0.229367	9.58274	9.4503e-22	1.07413e-20
ENSG00000113946	125.602	4.28169	0.446956	9.57967	9.73585e-22	1.10586e-20
ENSG00000111837	109.667	4.54403	0.474445	9.57757	9.93566e-22	1.12781e-20
ENSG00000100387	1399.96	1.28644	0.134364	9.5743	1.02546e-21	1.16325e-20
ENSG00000143401	7954.94	0.907305	0.0949021	9.56044	1.17261e-21	1.32929e-20
ENSG00000099834	409.12	9.9283	1.03862	9.55908	1.18804e-21	1.3459e-20
ENSG00000235831	3890.18	-1.21576	0.127185	-9.55899	1.18917e-21	1.34629e-20
ENSG00000163568	313.295	-2.40947	0.252077	-9.55847	1.19513e-21	1.35216e-20
ENSG00000104964	6377.45	-0.898324	0.0939964	-9.55701	1.21211e-21	1.37047e-20
ENSG00000127561	2611.11	1.08251	0.113309	9.55358	1.25286e-21	1.41561e-20
ENSG00000213020	524.859	1.96278	0.2055	9.55125	1.28142e-21	1.44693e-20
ENSG00000136878	1607.25	-1.35067	0.141602	-9.53848	1.44939e-21	1.63553e-20
ENSG00000125107	13002.9	0.855474	0.0896899	9.53813	1.45431e-21	1.64001e-20
ENSG00000087088	1727.23	-1.24923	0.130975	-9.53791	1.45747e-21	1.64249e-20
ENSG00000078687	510.512	1.82699	0.191613	9.53477	1.50211e-21	1.69169e-20
ENSG00000161921	213.395	3.26485	0.342523	9.53176	1.54636e-21	1.74038e-20
ENSG00000161021	3018.81	1.0162	0.106697	9.52425	1.66242e-21	1.86979e-20
ENSG00000113716	2235.46	-1.16238	0.122062	-9.52282	1.68534e-21	1.89433e-20
ENSG00000111642	12794.8	0.890531	0.0935405	9.52028	1.72717e-21	1.94008e-20
ENSG00000075651	381.302	-2.36076	0.248304	-9.50755	1.95214e-21	2.19136e-20
ENSG00000161013	1790.98	-1.26608	0.133168	-9.50739	1.95499e-21	2.19312e-20
ENSG00000176022	1436.2	1.47994	0.155717	9.504	2.01976e-21	2.26432e-20
ENSG00000174282	2476.85	-1.12432	0.118331	-9.50152	2.06848e-21	2.31742e-20
ENSG00000151150	1465.04	-1.18619	0.124927	-9.49501	2.20182e-21	2.46521e-20
ENSG00000134419	17917	-0.913046	0.0961657	-9.49451	2.21258e-21	2.47564e-20
ENSG00000250337	413.11	-2.07451	0.218504	-9.49412	2.22083e-21	2.48326e-20
ENSG00000104738	1681.02	-1.58376	0.166878	-9.49048	2.29962e-21	2.5697e-20
ENSG00000173706	2498.95	-1.40935	0.148612	-9.48338	2.4617e-21	2.74903e-20
ENSG00000165209	401.893	-2.06215	0.217454	-9.48314	2.46752e-21	2.75375e-20
ENSG00000069535	467.712	-2.36153	0.24922	-9.47567	2.65054e-21	2.95609e-20
ENSG00000087008	1260.06	1.72954	0.182528	9.47546	2.65591e-21	2.96015e-20
ENSG00000187091	306.464	-2.87329	0.303457	-9.4685	2.83885e-21	3.16201e-20
ENSG00000134897	715.71	-1.83449	0.194046	-9.45386	3.26567e-21	3.63506e-20
ENSG00000005175	1434.13	1.36893	0.144813	9.45303	3.29155e-21	3.66151e-20
ENSG00000041988	1156.83	1.61463	0.170808	9.45289	3.29599e-21	3.66408e-20
ENSG00000103064	8091.75	0.895314	0.0947583	9.44839	3.44084e-21	3.82263e-20
ENSG00000094631	2229.82	1.40597	0.148818	9.44761	3.46665e-21	3.84883e-20
ENSG00000168802	3313.63	1.14657	0.12141	9.4438	3.59483e-21	3.98857e-20
ENSG00000122565	4420.42	-0.905308	0.0958669	-9.44339	3.6092e-21	4.00194e-20
ENSG00000118276	269.685	2.65305	0.281011	9.44112	3.68826e-21	4.08697e-20
ENSG00000087253	413.256	-2.30112	0.243746	-9.44066	3.70436e-21	4.10218e-20
ENSG00000113448	5078.13	-0.919497	0.097423	-9.4382	3.79256e-21	4.19714e-20
ENSG00000162980	3365.24	1.32644	0.140562	9.43669	3.84742e-21	4.25512e-20
ENSG00000196189	2144.38	1.20859	0.128094	9.4352	3.90243e-21	4.3132e-20
ENSG00000163513	2678.55	-1.1381	0.120762	-9.42434	4.32835e-21	4.78089e-20
ENSG00000177600	7008.91	-1.02428	0.10882	-9.41263	4.83877e-21	5.34125e-20
ENSG00000160216	3576.05	1.01671	0.108042	9.41034	4.94535e-21	5.45539e-20
ENSG00000163412	398.584	-2.22762	0.2368	-9.40718	5.09617e-21	5.61818e-20
ENSG00000160685	3162.22	-1.05032	0.111653	-9.407	5.10499e-21	5.6243e-20
ENSG00000138670	1533.86	1.60428	0.170545	9.40677	5.11615e-21	5.63299e-20
ENSG00000173209	663.96	-1.57766	0.167745	-9.4051	5.19789e-21	5.71934e-20
ENSG00000116871	2447.39	-1.11396	0.118572	-9.39481	5.73221e-21	6.30324e-20
ENSG00000085063	11893.6	0.869932	0.09265	9.38944	6.03201e-21	6.62867e-20
ENSG00000108107	14338.9	-0.784678	0.0836148	-9.38444	6.32536e-21	6.94661e-20
ENSG00000119335	14451	0.83735	0.0892393	9.3832	6.40032e-21	7.02446e-20
ENSG00000095139	8380.41	0.832785	0.0887592	9.38252	6.44157e-21	7.06522e-20
ENSG00000037897	299.505	2.54344	0.27118	9.37916	6.65024e-21	7.28945e-20
ENSG00000169946	181.74	4.79961	0.511782	9.37824	6.7085e-21	7.34864e-20
ENSG00000090776	717.279	1.5711	0.167539	9.37755	6.75221e-21	7.39182e-20
ENSG00000182197	1774.62	1.16545	0.124317	9.3748	6.93049e-21	7.58218e-20
ENSG00000139323	1432.4	-1.17493	0.12533	-9.37469	6.93812e-21	7.58571e-20
ENSG00000089250	146.809	5.76428	0.615099	9.37129	7.16487e-21	7.82865e-20
ENSG00000128335	1597.33	-1.30855	0.13965	-9.37021	7.23888e-21	7.9045e-20
ENSG00000147408	1962.14	-1.37536	0.146824	-9.36742	7.43268e-21	8.11099e-20
ENSG00000072135	734.97	-1.5123	0.161461	-9.36638	7.50657e-21	8.18644e-20
ENSG00000125772	2339.7	1.23819	0.132304	9.35869	8.07319e-21	8.7988e-20
ENSG00000100784	948.016	-1.54502	0.165091	-9.3586	8.07967e-21	8.8003e-20
ENSG00000153250	1107.61	-1.36127	0.14561	-9.34875	8.86865e-21	9.65355e-20
ENSG00000167693	418.468	3.83897	0.410684	9.34776	8.9527e-21	9.73889e-20
ENSG00000120659	211.546	2.64005	0.282454	9.34682	9.03228e-21	9.81925e-20
ENSG00000197208	123.004	5.09116	0.544981	9.3419	9.4621e-21	1.028e-19
ENSG00000106070	275.031	-2.48348	0.265859	-9.34132	9.51396e-21	1.03299e-19
ENSG00000120805	2866.26	1.19558	0.128158	9.32899	1.06886e-20	1.15979e-19
ENSG00000181467	1711.75	1.19067	0.127634	9.32881	1.07069e-20	1.16105e-19
ENSG00000103187	831.677	2.08837	0.223879	9.32812	1.07766e-20	1.16787e-19
ENSG00000162885	1257.38	1.31778	0.14133	9.32416	1.11867e-20	1.21155e-19
ENSG00000179954	168.196	6.23181	0.668521	9.3218	1.14383e-20	1.23802e-19
ENSG00000251322	245.435	3.03768	0.326007	9.31784	1.18734e-20	1.28431e-19
ENSG00000165072	157.399	-3.72783	0.400095	-9.31736	1.19274e-20	1.28934e-19
ENSG00000177721	174.271	-3.35865	0.360481	-9.31715	1.19507e-20	1.29105e-19
ENSG00000164104	3411.56	-1.00706	0.108106	-9.31551	1.21371e-20	1.31037e-19
ENSG00000139668	1498.65	-1.37014	0.14714	-9.31184	1.25641e-20	1.35562e-19
ENSG00000260231	120.533	3.97618	0.427114	9.30941	1.28547e-20	1.3861e-19
ENSG00000166949	2402.56	-1.25154	0.134472	-9.30708	1.31398e-20	1.41596e-19
ENSG00000057252	838.425	-2.12498	0.228383	-9.30444	1.34705e-20	1.45069e-19
ENSG00000154124	4298.19	1.17239	0.126006	9.30422	1.34981e-20	1.45275e-19
ENSG00000130193	257.754	-2.56054	0.275225	-9.30346	1.35946e-20	1.46222e-19
ENSG00000178209	22393.9	-0.850164	0.0914274	-9.29879	1.42049e-20	1.52692e-19
ENSG00000132463	4618.03	0.989581	0.106478	9.29373	1.48977e-20	1.60039e-19
ENSG00000228168	1008.1	1.36572	0.146978	9.29196	1.51471e-20	1.62617e-19
ENSG00000120963	1489.06	1.17516	0.126482	9.29111	1.52693e-20	1.63826e-19
ENSG00000187474	145.083	-3.18644	0.343121	-9.28664	1.5924e-20	1.70744e-19
ENSG00000141293	2288.1	-1.01094	0.108876	-9.2853	1.61258e-20	1.72801e-19
ENSG00000141068	1771.78	-1.38285	0.14895	-9.284	1.63228e-20	1.74803e-19
ENSG00000007080	1121.1	1.29644	0.139701	9.28015	1.69247e-20	1.81137e-19
ENSG00000160408	2041.18	-1.26234	0.136201	-9.26822	1.89286e-20	2.02457e-19
ENSG00000230537	99.4615	-4.54128	0.49011	-9.26583	1.93562e-20	2.06902e-19
ENSG00000171858	3669.22	-0.996245	0.107531	-9.26474	1.95544e-20	2.08892e-19
ENSG00000110888	218.694	-3.01724	0.325777	-9.26168	2.01245e-20	2.14848e-19
ENSG00000143499	263.171	-2.31137	0.249758	-9.25445	2.15338e-20	2.29751e-19
ENSG00000136040	989.734	1.33131	0.143866	9.25377	2.16706e-20	2.31068e-19
ENSG00000116489	11733.5	0.769507	0.083158	9.25356	2.17144e-20	2.31392e-19
ENSG00000180096	1690.3	-1.22242	0.132144	-9.25066	2.23121e-20	2.37614e-19
ENSG00000118242	942.057	1.34946	0.145884	9.25025	2.23974e-20	2.38375e-19
ENSG00000168970	340.945	-2.31757	0.250722	-9.2436	2.38337e-20	2.53505e-19
ENSG00000034510	23951	0.824041	0.0891517	9.24314	2.39364e-20	2.54441e-19
ENSG00000184164	658.688	1.63433	0.176849	9.2414	2.43287e-20	2.58451e-19
ENSG00000026950	3183.04	-1.12711	0.121969	-9.24095	2.44311e-20	2.59379e-19
ENSG00000170004	9765.7	0.937246	0.101439	9.23946	2.47735e-20	2.62852e-19
ENSG00000280106	184.355	2.90513	0.314467	9.23826	2.50529e-20	2.65653e-19
ENSG00000275302	16302.7	-2.79514	0.30307	-9.22274	2.89596e-20	3.06889e-19
ENSG00000152689	2047.24	4.06431	0.440883	9.21857	3.01095e-20	3.18879e-19
ENSG00000196139	379.826	2.05641	0.223365	9.20652	3.36858e-20	3.56536e-19
ENSG00000198055	1125.12	1.4096	0.153285	9.19597	3.71635e-20	3.93103e-19
ENSG00000188229	5376.87	1.05023	0.114254	9.19209	3.85285e-20	4.07291e-19
ENSG00000119688	862.817	-1.49397	0.162621	-9.18684	4.04566e-20	4.27411e-19
ENSG00000133961	3037.55	0.994711	0.108431	9.1737	4.57077e-20	4.82591e-19
ENSG00000134899	3013.55	-1.11068	0.1211	-9.17157	4.66184e-20	4.91905e-19
ENSG00000130517	676.877	-1.70934	0.186539	-9.16348	5.02505e-20	5.29906e-19
ENSG00000128573	193.04	-2.88348	0.31471	-9.16236	5.07742e-20	5.35101e-19
ENSG00000149256	502.96	2.66014	0.290381	9.16086	5.14869e-20	5.4228e-19
ENSG00000134996	3590.17	-0.93452	0.102043	-9.1581	5.28182e-20	5.55962e-19
ENSG00000113303	169.966	4.65501	0.508699	9.15083	5.65003e-20	5.94357e-19
ENSG00000073417	1171.9	1.73732	0.189933	9.14701	5.85331e-20	6.15365e-19
ENSG00000198919	471.247	-1.97355	0.215893	-9.14135	6.16803e-20	6.48057e-19
ENSG00000094916	6041.72	0.93103	0.101936	9.13344	6.63558e-20	6.96757e-19
ENSG00000147130	881.366	-1.69936	0.186124	-9.13028	6.83209e-20	7.16954e-19
ENSG00000171302	2645.06	1.06562	0.116763	9.1263	7.08778e-20	7.43332e-19
ENSG00000103490	125.118	-3.74923	0.411384	-9.11372	7.96048e-20	8.34349e-19
ENSG00000122779	775.161	1.43543	0.157512	9.11314	8.00324e-20	8.38045e-19
ENSG00000160094	197.288	-2.90643	0.318928	-9.11311	8.00546e-20	8.38045e-19
ENSG00000165704	1949.39	1.32939	0.146229	9.09118	9.79726e-20	1.02499e-18
ENSG00000129003	8519.52	0.956238	0.105249	9.08546	1.03262e-19	1.07967e-18
ENSG00000124785	596.378	-1.65063	0.181706	-9.08408	1.0458e-19	1.09279e-18
ENSG00000163539	2388.34	1.22141	0.134524	9.07954	1.09039e-19	1.1387e-18
ENSG00000155463	2579.78	-1.0127	0.111576	-9.0763	1.12325e-19	1.1723e-18
ENSG00000100207	2695.02	0.947577	0.104457	9.07147	1.17423e-19	1.22477e-18
ENSG00000177954	18304.3	-0.887142	0.0978396	-9.06731	1.21994e-19	1.27167e-18
ENSG00000132639	2133.56	1.37165	0.151313	9.06495	1.24661e-19	1.29791e-18
ENSG00000175938	823.401	-1.41765	0.156388	-9.06495	1.24662e-19	1.29791e-18
ENSG00000196116	1871.05	1.18792	0.131076	9.06285	1.27087e-19	1.32236e-18
ENSG00000144231	1497.72	1.14911	0.126857	9.05831	1.32492e-19	1.37777e-18
ENSG00000050730	174.367	3.60001	0.397437	9.05806	1.32791e-19	1.38005e-18
ENSG00000101558	5579.35	0.89194	0.098499	9.05533	1.3616e-19	1.41421e-18
ENSG00000170802	842.204	-1.38259	0.152792	-9.04884	1.44501e-19	1.49993e-18
ENSG00000120686	3890.66	1.18088	0.130511	9.04814	1.45421e-19	1.50858e-18
ENSG00000197780	807.514	1.63214	0.180396	9.04756	1.46198e-19	1.51482e-18
ENSG00000131797	233.281	2.50306	0.276655	9.04759	1.4616e-19	1.51482e-18
ENSG00000181826	535.62	-1.84458	0.203888	-9.04706	1.46875e-19	1.52092e-18
ENSG00000140526	2826.39	-1.35014	0.149237	-9.04696	1.46998e-19	1.52128e-18
ENSG00000108946	14080.9	0.782849	0.0865549	9.04454	1.50298e-19	1.5545e-18
ENSG00000123562	5026.44	1.09953	0.121634	9.03965	1.5718e-19	1.6247e-18
ENSG00000151422	1782.34	1.40408	0.155434	9.03324	1.66661e-19	1.72166e-18
ENSG00000033627	859.755	1.54978	0.171621	9.03025	1.71276e-19	1.76828e-18
ENSG00000153531	254.745	5.71356	0.632937	9.02705	1.76362e-19	1.81969e-18
ENSG00000196739	401.639	3.31949	0.367848	9.02408	1.81211e-19	1.86861e-18
ENSG00000150637	4208.71	-0.911157	0.100987	-9.02253	1.83803e-19	1.8942e-18
ENSG00000100092	3155	-1.32844	0.14734	-9.01615	1.94822e-19	2.00656e-18
ENSG00000119917	346.705	-2.9966	0.332659	-9.00803	2.09799e-19	2.15953e-18
ENSG00000117090	4102.36	1.00048	0.111086	9.00638	2.12969e-19	2.19085e-18
ENSG00000150275	3444.43	-1.13364	0.125912	-9.00347	2.18701e-19	2.24847e-18
ENSG00000206341	809.09	1.42063	0.15791	8.99647	2.33101e-19	2.39509e-18
ENSG00000265206	298.136	-2.27923	0.25337	-8.99566	2.34814e-19	2.41126e-18
ENSG00000175048	1187.59	-1.61515	0.179595	-8.99327	2.39977e-19	2.4628e-18
ENSG00000185201	2313.62	-1.1252	0.125151	-8.99072	2.45606e-19	2.51907e-18
ENSG00000143162	1836.84	1.31473	0.146309	8.986	2.564e-19	2.62822e-18
ENSG00000123595	1104.75	1.43534	0.159748	8.98501	2.58719e-19	2.65041e-18
ENSG00000068724	1934.89	-1.13183	0.12604	-8.97995	2.70885e-19	2.77339e-18
ENSG00000146232	1759.82	1.19346	0.132954	8.97648	2.79573e-19	2.86064e-18
ENSG00000182950	192.965	7.86622	0.876601	8.97355	2.87111e-19	2.93603e-18
ENSG00000197912	2784.26	0.979772	0.109265	8.9669	3.04969e-19	3.1168e-18
ENSG00000008282	1024.37	1.46959	0.163939	8.96425	3.1241e-19	3.19095e-18
ENSG00000130590	340.39	-2.50061	0.279241	-8.95504	3.3962e-19	3.46682e-18
ENSG00000126709	307.13	-2.29143	0.256153	-8.94554	3.70128e-19	3.77601e-18
ENSG00000140284	570.951	-1.64627	0.184073	-8.94358	3.7675e-19	3.84129e-18
ENSG00000085998	1496.69	1.25393	0.140211	8.94318	3.78138e-19	3.85316e-18
ENSG00000092847	2658.6	1.07696	0.120429	8.94264	3.79974e-19	3.86958e-18
ENSG00000103569	1240.34	7.60014	0.85076	8.93335	4.13281e-19	4.20629e-18
ENSG00000198933	494.81	-1.9602	0.219532	-8.92897	4.29993e-19	4.3738e-18
ENSG00000018625	2125.36	11.8356	1.32591	8.92638	4.40158e-19	4.47455e-18
ENSG00000113328	2547.38	-1.22931	0.137742	-8.92469	4.46963e-19	4.54104e-18
ENSG00000197142	1250.87	-1.60112	0.179452	-8.9223	4.56704e-19	4.63728e-18
ENSG00000170961	723.66	4.68456	0.525177	8.91996	4.66463e-19	4.73359e-18
ENSG00000013523	342.274	-2.46779	0.276668	-8.91968	4.67623e-19	4.74256e-18
ENSG00000130830	205.604	-2.82043	0.316241	-8.9186	4.72231e-19	4.78648e-18
ENSG00000146083	2194.9	-1.06243	0.119134	-8.91791	4.75166e-19	4.81339e-18
ENSG00000106605	901.302	1.53912	0.17259	8.91778	4.75724e-19	4.81622e-18
ENSG00000129493	645.081	2.16607	0.243011	8.91345	4.94672e-19	5.0051e-18
ENSG00000241553	3006.48	0.927138	0.104124	8.90419	5.37754e-19	5.43782e-18
ENSG00000109079	1983.02	1.15266	0.129465	8.90327	5.42236e-19	5.47992e-18
ENSG00000063438	218.845	-2.7319	0.307052	-8.89719	5.72785e-19	5.78526e-18
ENSG00000166147	1680.45	1.17353	0.131902	8.89699	5.73823e-19	5.79235e-18
ENSG00000109572	1516.72	-1.22861	0.138153	-8.89312	5.94187e-19	5.9944e-18
ENSG00000154310	294.47	-2.83933	0.319305	-8.89224	5.98891e-19	6.03832e-18
ENSG00000237181	491.38	1.669	0.187698	8.89196	6.00397e-19	6.04997e-18
ENSG00000169905	2182.56	1.23464	0.138863	8.89106	6.05298e-19	6.09579e-18
ENSG00000136709	3188.88	1.15883	0.130346	8.89042	6.08811e-19	6.12758e-18
ENSG00000277701	822.857	2.20434	0.248051	8.88661	6.30039e-19	6.33753e-18
ENSG00000095209	626.345	1.7674	0.199065	8.87851	6.77629e-19	6.81226e-18
ENSG00000213983	1221.43	-1.40829	0.158707	-8.87351	7.08747e-19	7.12094e-18
ENSG00000138640	376.94	-2.0505	0.231113	-8.87226	7.16777e-19	7.19743e-18
ENSG00000161847	3808.39	0.884936	0.099752	8.87136	7.2259e-19	7.25157e-18
ENSG00000091592	1975.75	-1.69219	0.190752	-8.87112	7.24133e-19	7.26283e-18
ENSG00000169083	1434.22	-1.32886	0.149834	-8.8689	7.38741e-19	7.40503e-18
ENSG00000179862	419.99	-2.45018	0.276278	-8.86853	7.4117e-19	7.42506e-18
ENSG00000180596	101.111	5.82952	0.657477	8.86651	7.54749e-19	7.5567e-18
ENSG00000100426	2093.08	0.971656	0.109693	8.85791	8.15249e-19	8.1577e-18
ENSG00000117597	2551.12	0.928699	0.104869	8.85576	8.31164e-19	8.31212e-18
ENSG00000106992	150.331	-3.27372	0.370259	-8.84171	9.42614e-19	9.42122e-18
ENSG00000100027	572.739	-1.77956	0.201334	-8.83884	9.67167e-19	9.66102e-18
ENSG00000017483	1014.59	1.45097	0.164273	8.83272	1.02157e-18	1.01985e-17
ENSG00000166441	13361.1	-0.809169	0.0916199	-8.8318	1.03002e-18	1.02769e-17
ENSG00000198792	4215.6	0.923343	0.104564	8.8304	1.04298e-18	1.04002e-17
ENSG00000102572	6555.26	-0.832121	0.0942452	-8.82931	1.05321e-18	1.04962e-17
ENSG00000135480	850.372	-1.36083	0.154204	-8.82484	1.09615e-18	1.09178e-17
ENSG00000089692	6720.05	-0.788422	0.0893491	-8.82406	1.10386e-18	1.09883e-17
ENSG00000231925	14721.1	0.85566	0.0969891	8.82223	1.12204e-18	1.11563e-17
ENSG00000156232	1331.97	1.757	0.199155	8.82227	1.1216e-18	1.11563e-17
ENSG00000122591	1595.35	-1.15861	0.13134	-8.82147	1.12971e-18	1.12261e-17
ENSG00000173272	709.697	-1.5235	0.172724	-8.82041	1.14042e-18	1.1326e-17
ENSG00000171956	215.789	-2.6263	0.297856	-8.81734	1.17212e-18	1.16341e-17
ENSG00000169908	672.837	2.62444	0.297845	8.81144	1.23548e-18	1.22532e-17
ENSG00000115295	449.954	-2.01881	0.229113	-8.8114	1.23592e-18	1.22532e-17
ENSG00000144827	1427.8	1.17648	0.133543	8.80975	1.25428e-18	1.24282e-17
ENSG00000105642	188.067	6.88403	0.781577	8.80787	1.27545e-18	1.26306e-17
ENSG00000066279	1391.38	-1.43505	0.162977	-8.80525	1.30566e-18	1.29224e-17
ENSG00000273151	128.533	-3.49141	0.396661	-8.80199	1.34411e-18	1.32953e-17
ENSG00000105193	11351.3	-0.82216	0.0934097	-8.80165	1.34816e-18	1.33276e-17
ENSG00000146834	1713.05	1.04142	0.118323	8.80145	1.35059e-18	1.3344e-17
ENSG00000198963	447.226	-1.75385	0.199283	-8.80078	1.35871e-18	1.34165e-17
ENSG00000186665	490.908	1.61122	0.183211	8.79432	1.43922e-18	1.42035e-17
ENSG00000205746	410.386	-2.14681	0.244554	-8.77849	1.65679e-18	1.63412e-17
ENSG00000127554	867.797	1.75206	0.199604	8.77768	1.66875e-18	1.64498e-17
ENSG00000073605	736.757	-1.67846	0.191423	-8.76836	1.81292e-18	1.78607e-17
ENSG00000113194	2455.89	1.06562	0.121555	8.76656	1.84208e-18	1.81377e-17
ENSG00000020633	12088.3	-0.781674	0.0891765	-8.76548	1.85987e-18	1.82992e-17
ENSG00000100417	524.611	-1.58987	0.181379	-8.76543	1.86062e-18	1.82992e-17
ENSG00000198574	500.237	-1.82828	0.208693	-8.76062	1.94187e-18	1.90875e-17
ENSG00000120254	678.191	1.81173	0.206805	8.76055	1.94306e-18	1.90883e-17
ENSG00000186767	287.281	-2.22005	0.253488	-8.75802	1.98713e-18	1.95101e-17
ENSG00000104856	2526.25	0.959783	0.109593	8.75769	1.99298e-18	1.95564e-17
ENSG00000100307	2588.12	-1.19888	0.136911	-8.75661	2.01203e-18	1.97321e-17
ENSG00000230701	127.933	8.02956	0.917	8.75634	2.01702e-18	1.97697e-17
ENSG00000135074	10375.7	-1.0678	0.121993	-8.75295	2.07848e-18	2.03606e-17
ENSG00000115956	146.239	3.50502	0.400454	8.75262	2.08457e-18	2.04087e-17
ENSG00000170606	4019.05	0.993961	0.113563	8.75254	2.08595e-18	2.04106e-17
ENSG00000126705	843.926	-1.33277	0.152397	-8.74539	2.2225e-18	2.17343e-17
ENSG00000173598	2848.8	0.975169	0.111521	8.74426	2.24481e-18	2.19401e-17
ENSG00000117479	325.052	1.96825	0.225145	8.74217	2.28673e-18	2.23371e-17
ENSG00000131389	8110.65	0.971211	0.111121	8.74016	2.32786e-18	2.2726e-17
ENSG00000135372	2803.92	0.970132	0.111028	8.73769	2.3792e-18	2.3214e-17
ENSG00000016391	1390.52	-1.14404	0.130953	-8.73629	2.40895e-18	2.3491e-17
ENSG00000238105	219.975	-2.57582	0.294964	-8.73263	2.48808e-18	2.42489e-17
ENSG00000197622	9592.49	0.773807	0.0886671	8.72711	2.61264e-18	2.54485e-17
ENSG00000019991	164.314	3.04302	0.349076	8.71737	2.8473e-18	2.77186e-17
ENSG00000160791	111.328	-4.20681	0.482602	-8.71693	2.85844e-18	2.78113e-17
ENSG00000185507	1217.61	1.18622	0.136103	8.71562	2.8916e-18	2.8118e-17
ENSG00000106351	1371.62	-1.26604	0.14531	-8.7127	2.96714e-18	2.88363e-17
ENSG00000172936	804.175	-1.51345	0.17373	-8.71151	2.99849e-18	2.91246e-17
ENSG00000145349	1683.33	1.30141	0.14954	8.70275	3.23929e-18	3.14457e-17
ENSG00000287483	101.568	4.41697	0.507576	8.70208	3.2585e-18	3.16144e-17
ENSG00000079332	3395.29	1.26482	0.145375	8.70042	3.30665e-18	3.20635e-17
ENSG00000105855	149.598	7.08506	0.814772	8.69576	3.44511e-18	3.33873e-17
ENSG00000196369	2400.91	-0.943285	0.108519	-8.69238	3.54932e-18	3.43779e-17
ENSG00000205560	400.409	-2.00253	0.230636	-8.68266	3.86624e-18	3.74265e-17
ENSG00000188338	419.322	3.74361	0.431212	8.68162	3.90184e-18	3.77499e-17
ENSG00000160325	279.669	3.02049	0.347949	8.68082	3.92915e-18	3.79928e-17
ENSG00000149573	181.008	-2.88966	0.332907	-8.6801	3.95406e-18	3.82122e-17
ENSG00000165071	790.015	-1.46504	0.168888	-8.67462	4.1492e-18	4.00756e-17
ENSG00000104140	691.739	2.14267	0.247106	8.67103	4.2822e-18	4.1337e-17
ENSG00000130813	674.766	-1.47578	0.1702	-8.67087	4.28833e-18	4.1373e-17
ENSG00000068796	7262.48	-0.901297	0.103952	-8.67032	4.3092e-18	4.15511e-17
ENSG00000156136	1264.74	-1.11582	0.128748	-8.66666	4.44994e-18	4.28841e-17
ENSG00000084623	3993.94	0.852169	0.0983336	8.66611	4.47143e-18	4.30672e-17
ENSG00000205730	660.231	-1.62557	0.187582	-8.66591	4.47926e-18	4.31185e-17
ENSG00000140497	2150.86	-1.00043	0.115581	-8.65568	4.90002e-18	4.71425e-17
ENSG00000276805	319.425	2.03359	0.234963	8.65491	4.93319e-18	4.74352e-17
ENSG00000147533	3015.25	1.09618	0.126705	8.65141	5.0866e-18	4.8883e-17
ENSG00000185624	16125.8	0.853503	0.0986633	8.65066	5.12018e-18	4.91783e-17
ENSG00000075975	1499.68	1.09868	0.12701	8.65038	5.13283e-18	4.92723e-17
ENSG00000125812	1114.12	1.64129	0.189759	8.64929	5.1819e-18	4.97156e-17
ENSG00000115415	4042.38	-1.2125	0.140282	-8.64329	5.46189e-18	5.23728e-17
ENSG00000166226	2570.13	0.99208	0.114783	8.64308	5.47188e-18	5.24393e-17
ENSG00000106617	1237.96	1.32741	0.153598	8.6421	5.51889e-18	5.28605e-17
ENSG00000121578	1402.83	1.25687	0.145659	8.62887	6.19621e-18	5.9315e-17
ENSG00000127328	662.107	1.51013	0.175082	8.62524	6.39567e-18	6.11903e-17
ENSG00000139793	1678.61	-1.1216	0.130056	-8.62403	6.46358e-18	6.18057e-17
ENSG00000169220	347.982	-2.64685	0.307144	-8.61761	6.83652e-18	6.53356e-17
ENSG00000135269	1335.83	-1.46837	0.170498	-8.61225	7.16401e-18	6.84274e-17
ENSG00000180992	590.926	1.48755	0.172743	8.61136	7.21988e-18	6.89228e-17
ENSG00000153093	227.288	4.37136	0.507639	8.61115	7.23281e-18	6.90081e-17
ENSG00000160007	4601.57	-0.84017	0.0975786	-8.61019	7.29411e-18	6.95544e-17
ENSG00000120913	519.891	-1.90888	0.221713	-8.60967	7.32693e-18	6.98287e-17
ENSG00000171101	149.357	-3.01225	0.349892	-8.6091	7.36377e-18	7.0141e-17
ENSG00000178562	396.252	2.56741	0.298298	8.60686	7.50911e-18	7.14859e-17
ENSG00000101182	2976.05	0.922724	0.107239	8.60438	7.67334e-18	7.3009e-17
ENSG00000169245	166.365	-4.55887	0.52987	-8.60375	7.71534e-18	7.33681e-17
ENSG00000167208	311.701	-2.04942	0.238229	-8.60272	7.7847e-18	7.39868e-17
ENSG00000101294	2404.13	0.985646	0.114575	8.6026	7.79287e-18	7.40236e-17
ENSG00000168615	1072.51	1.30176	0.151435	8.59616	8.2431e-18	7.82572e-17
ENSG00000018408	1132.56	1.24553	0.144923	8.5944	8.36992e-18	7.94174e-17
ENSG00000271933	109.012	4.59227	0.534473	8.59215	8.53597e-18	8.09485e-17
ENSG00000196313	5301.15	0.83847	0.0975962	8.59122	8.60541e-18	8.1562e-17
ENSG00000105983	2200.26	1.29892	0.151208	8.59025	8.67788e-18	8.22037e-17
ENSG00000227061	139.741	3.48558	0.406053	8.58406	9.15817e-18	8.67058e-17
ENSG00000158122	843.396	1.36703	0.159296	8.58167	9.35087e-18	8.84815e-17
ENSG00000064687	329.335	-1.9588	0.228262	-8.58137	9.37511e-18	8.86622e-17
ENSG00000090447	154.684	-3.07573	0.35862	-8.57657	9.77402e-18	9.23841e-17
ENSG00000127080	844.287	1.38848	0.161898	8.57625	9.80195e-18	9.25972e-17
ENSG00000251201	709.065	1.60872	0.187607	8.57493	9.9147e-18	9.3611e-17
ENSG00000123933	898.961	-1.45093	0.169224	-8.57406	9.98966e-18	9.42672e-17
ENSG00000014914	278.714	3.1749	0.370386	8.57187	1.0182e-17	9.60294e-17
ENSG00000102452	237.875	3.32851	0.388426	8.56922	1.04191e-17	9.82119e-17
ENSG00000185880	3615.63	1.06807	0.124657	8.56808	1.05224e-17	9.91313e-17
ENSG00000162777	417.034	-2.00805	0.234394	-8.56699	1.06228e-17	1.00023e-16
ENSG00000147324	4115.8	-1.03414	0.120738	-8.5652	1.07893e-17	1.01535e-16
ENSG00000159069	2816.45	-0.941526	0.109932	-8.56462	1.08432e-17	1.01987e-16
ENSG00000127585	663.824	-1.47407	0.172122	-8.56413	1.08899e-17	1.0237e-16
ENSG00000119632	546.318	-1.58634	0.185249	-8.56329	1.09689e-17	1.03057e-16
ENSG00000214814	89.675	5.7764	0.674622	8.56243	1.10518e-17	1.03778e-16
ENSG00000286393	317.396	12.5603	1.46694	8.56229	1.10645e-17	1.03841e-16
ENSG00000120868	911.664	-1.82468	0.213357	-8.55221	1.20756e-17	1.13269e-16
ENSG00000050426	1912	-1.00257	0.117243	-8.55123	1.21783e-17	1.1417e-16
ENSG00000099250	322.932	2.26969	0.265465	8.54984	1.23255e-17	1.15487e-16
ENSG00000090520	1356.1	1.15491	0.135111	8.54786	1.25395e-17	1.17429e-16
ENSG00000101265	2244.65	1.04446	0.122199	8.5472	1.26107e-17	1.18031e-16
ENSG00000196693	173.246	-2.65009	0.310209	-8.5429	1.30894e-17	1.22445e-16
ENSG00000044115	8023.14	0.798027	0.0934389	8.54063	1.33488e-17	1.24803e-16
ENSG00000082701	2922.71	1.06317	0.12454	8.53674	1.38063e-17	1.29011e-16
ENSG00000069493	9510.44	0.782974	0.0917295	8.53568	1.39334e-17	1.30128e-16
ENSG00000132718	8082.88	0.816828	0.0957026	8.53506	1.40081e-17	1.30755e-16
ENSG00000137767	6133.34	0.970567	0.11374	8.53319	1.4237e-17	1.32819e-16
ENSG00000121057	630.478	-1.80443	0.211515	-8.53099	1.45097e-17	1.3529e-16
ENSG00000180573	265.567	2.83282	0.332137	8.52906	1.4754e-17	1.37494e-16
ENSG00000179761	246.591	4.07689	0.478221	8.52513	1.52641e-17	1.4217e-16
ENSG00000015532	3945.08	1.10458	0.129588	8.52375	1.54466e-17	1.43793e-16
ENSG00000170919	1505.93	1.37335	0.161175	8.52087	1.58358e-17	1.47336e-16
ENSG00000107862	4459.96	0.933831	0.109645	8.51683	1.63977e-17	1.52482e-16
ENSG00000146674	20805.3	0.760028	0.0892471	8.51599	1.65167e-17	1.53506e-16
ENSG00000053372	990.863	1.5157	0.178026	8.51393	1.68142e-17	1.56102e-16
ENSG00000145832	273.083	12.5692	1.4763	8.51399	1.68052e-17	1.56102e-16
ENSG00000151229	649.84	1.53728	0.180611	8.51155	1.71625e-17	1.5925e-16
ENSG00000065150	3547.81	0.989473	0.116255	8.5112	1.72137e-17	1.59639e-16
ENSG00000165264	723.871	1.42612	0.167598	8.50919	1.75158e-17	1.62353e-16
ENSG00000155313	1512.74	-1.38729	0.163087	-8.50643	1.79371e-17	1.66169e-16
ENSG00000175768	874.111	1.28987	0.15165	8.50556	1.80715e-17	1.67324e-16
ENSG00000184990	1506.92	1.11303	0.130869	8.5049	1.81749e-17	1.68191e-16
ENSG00000146192	191.226	-2.90446	0.341513	-8.5047	1.82066e-17	1.68394e-16
ENSG00000168758	3514.19	1.02399	0.120413	8.50399	1.83189e-17	1.69342e-16
ENSG00000148660	563.508	-1.51221	0.177865	-8.50202	1.86327e-17	1.7215e-16
ENSG00000145335	337.782	-2.07955	0.244824	-8.49408	1.99502e-17	1.84224e-16
ENSG00000164070	155.621	3.02475	0.356191	8.49193	2.03232e-17	1.87568e-16
ENSG00000037637	1645.51	1.33504	0.157233	8.4908	2.05217e-17	1.89299e-16
ENSG00000151883	860.249	-1.54514	0.182028	-8.48846	2.09394e-17	1.93048e-16
ENSG00000120727	4016.29	0.824763	0.0971747	8.48742	2.11278e-17	1.94681e-16
ENSG00000165891	1549.73	-1.22166	0.144044	-8.48121	2.22868e-17	2.0525e-16
ENSG00000070540	381.72	-1.75678	0.207302	-8.47452	2.36052e-17	2.17276e-16
ENSG00000239779	2029.7	1.03467	0.122153	8.47029	2.44782e-17	2.25191e-16
ENSG00000168014	1179.83	1.60516	0.189663	8.46321	2.60118e-17	2.39172e-16
ENSG00000123411	4738.33	0.918345	0.108535	8.46124	2.64551e-17	2.43119e-16
ENSG00000052126	355.809	-1.84683	0.218274	-8.46109	2.64901e-17	2.43311e-16
ENSG00000143494	674.207	5.29219	0.626012	8.45381	2.81955e-17	2.58837e-16
ENSG00000131437	2132.84	1.20221	0.142268	8.45027	2.90623e-17	2.66652e-16
ENSG00000142327	1729.78	-1.31801	0.155984	-8.44964	2.9219e-17	2.67947e-16
ENSG00000113263	10212.6	1.08127	0.127997	8.44768	2.97145e-17	2.72346e-16
ENSG00000064547	252.832	-2.25598	0.267201	-8.44301	3.0927e-17	2.83308e-16
ENSG00000173599	271.433	2.27371	0.269305	8.44291	3.09543e-17	2.83408e-16
ENSG00000132432	1674.74	0.995375	0.117911	8.44175	3.12624e-17	2.86077e-16
ENSG00000185361	424.457	-1.71238	0.202994	-8.43562	3.29463e-17	3.01326e-16
ENSG00000140598	1749.51	1.10862	0.131435	8.43476	3.31872e-17	3.03368e-16
ENSG00000184730	250.672	-2.23942	0.265582	-8.43215	3.39363e-17	3.10051e-16
ENSG00000172661	523.863	-1.69149	0.200658	-8.4297	3.46552e-17	3.16451e-16
ENSG00000143924	2764.56	-0.925008	0.109754	-8.42805	3.51487e-17	3.20788e-16
ENSG00000170442	271.584	-2.12558	0.252359	-8.42284	3.67467e-17	3.35195e-16
ENSG00000125868	2494.33	0.954107	0.113361	8.41655	3.87749e-17	3.53508e-16
ENSG00000181019	331.215	-2.1863	0.259788	-8.41569	3.90578e-17	3.55899e-16
ENSG00000089041	216.608	-2.64936	0.31485	-8.41467	3.93992e-17	3.5882e-16
ENSG00000171992	386.013	2.05966	0.244846	8.41207	4.02849e-17	3.66693e-16
ENSG00000120705	4716.33	0.803868	0.0955639	8.41183	4.03649e-17	3.67226e-16
ENSG00000123143	2763.29	-0.90835	0.108022	-8.4089	4.13864e-17	3.76322e-16
ENSG00000122224	127.618	-3.66942	0.436385	-8.40867	4.14699e-17	3.76882e-16
ENSG00000168028	33534.3	-0.70747	0.0841387	-8.40838	4.15698e-17	3.7759e-16
ENSG00000159314	785.768	-1.63528	0.194497	-8.40776	4.17921e-17	3.7941e-16
ENSG00000189180	1443.25	1.19181	0.141844	8.40224	4.38023e-17	3.9745e-16
ENSG00000108771	485.805	-1.6334	0.194426	-8.40112	4.42249e-17	4.01073e-16
ENSG00000133059	2881.39	0.917206	0.109303	8.39144	4.80239e-17	4.35297e-16
ENSG00000005812	4092.33	1.02257	0.121876	8.39026	4.85051e-17	4.39428e-16
ENSG00000107331	3273.04	-2.69617	0.321395	-8.38897	4.90414e-17	4.44052e-16
ENSG00000137628	1040.84	-1.69798	0.202444	-8.38739	4.97065e-17	4.49839e-16
ENSG00000048392	8529.54	0.792012	0.09444	8.38641	5.01226e-17	4.53366e-16
ENSG00000171530	1985.19	0.942836	0.112548	8.3772	5.42029e-17	4.90015e-16
ENSG00000239911	302.029	2.16049	0.257936	8.37608	5.47198e-17	4.94429e-16
ENSG00000135828	1095.65	-1.35529	0.161865	-8.37294	5.6196e-17	5.07502e-16
ENSG00000104412	1326.26	1.07824	0.12884	8.36888	5.81706e-17	5.25059e-16
ENSG00000204642	6002.35	0.753666	0.0901041	8.36439	6.04245e-17	5.45118e-16
ENSG00000090054	2825.25	1.21328	0.14511	8.36107	6.21505e-17	5.60395e-16
ENSG00000105220	23907	-0.999166	0.11955	-8.35775	6.39265e-17	5.76108e-16
ENSG00000026103	4367.54	0.919648	0.110053	8.35638	6.46734e-17	5.82534e-16
ENSG00000168310	1944.32	-1.02482	0.122648	-8.3558	6.49895e-17	5.85075e-16
ENSG00000135318	755.243	-1.85099	0.221525	-8.35567	6.50636e-17	5.85436e-16
ENSG00000144791	3490.73	1.04832	0.125471	8.35507	6.53929e-17	5.88092e-16
ENSG00000086300	2415.37	-1.07225	0.128358	-8.35354	6.62476e-17	5.95468e-16
ENSG00000027697	1658.01	1.20384	0.144136	8.35207	6.70767e-17	6.02606e-16
ENSG00000079616	1318.34	-1.15137	0.137884	-8.35033	6.8072e-17	6.11229e-16
ENSG00000150403	1454.2	1.06837	0.127965	8.34898	6.88543e-17	6.17931e-16
ENSG00000276293	1944.66	-1.11341	0.133372	-8.34816	6.93357e-17	6.21927e-16
ENSG00000087087	3043.52	0.99175	0.11886	8.34384	7.1919e-17	6.44764e-16
ENSG00000130935	2066.01	1.02085	0.122354	8.34346	7.21461e-17	6.46463e-16
ENSG00000165025	1483.18	-1.62595	0.194988	-8.33871	7.51043e-17	6.72621e-16
ENSG00000164346	2955.8	-1.05705	0.126821	-8.33497	7.75169e-17	6.93866e-16
ENSG00000184007	3563.02	0.851342	0.102164	8.33313	7.87335e-17	7.04391e-16
ENSG00000123338	4248.8	-0.929715	0.111588	-8.3317	7.96914e-17	7.12591e-16
ENSG00000140743	1506.66	1.2834	0.154094	8.32869	8.17406e-17	7.30536e-16
ENSG00000187922	554.445	4.41017	0.52956	8.32799	8.22239e-17	7.34474e-16
ENSG00000177707	858.921	1.22623	0.147258	8.32711	8.28421e-17	7.39613e-16
ENSG00000213614	1221.76	-1.11332	0.133734	-8.32488	8.44145e-17	7.5326e-16
ENSG00000114353	9562.59	-0.780374	0.0937528	-8.32374	8.52293e-17	7.60138e-16
ENSG00000185736	89.1946	-4.35433	0.523249	-8.32172	8.66945e-17	7.72805e-16
ENSG00000151012	229.922	-2.95375	0.354966	-8.3212	8.70762e-17	7.75806e-16
ENSG00000156052	723.465	-1.64323	0.197497	-8.32029	8.77472e-17	7.81381e-16
ENSG00000187720	422.661	-1.7339	0.208469	-8.31727	9.00133e-17	8.01146e-16
ENSG00000129562	3482.93	0.94567	0.113703	8.31699	9.02246e-17	8.02613e-16
ENSG00000283228	503.693	1.76962	0.212805	8.31566	9.12428e-17	8.11252e-16
ENSG00000117155	530.633	1.536	0.184843	8.30977	9.5884e-17	8.52077e-16
ENSG00000175265	3935.03	-0.96279	0.115864	-8.30967	9.59712e-17	8.52412e-16
ENSG00000162542	559.266	1.50039	0.180574	8.30899	9.65231e-17	8.56872e-16
ENSG00000174437	9801.85	0.789806	0.0950742	8.30726	9.79406e-17	8.69009e-16
ENSG00000136147	1350.72	1.07972	0.129974	8.30719	9.79923e-17	8.69019e-16
ENSG00000147003	85.1287	3.9936	0.480776	8.30657	9.85063e-17	8.73129e-16
ENSG00000146197	253.76	2.52847	0.304443	8.30522	9.96334e-17	8.82665e-16
ENSG00000115053	13947.7	0.698006	0.0840544	8.30422	1.00474e-16	8.89658e-16
ENSG00000120063	11915.4	0.902589	0.108739	8.30051	1.03665e-16	9.17437e-16
ENSG00000138686	582.835	1.66219	0.200293	8.2988	1.05168e-16	9.30259e-16
ENSG00000105376	365.551	2.22033	0.267597	8.29729	1.06514e-16	9.41684e-16
ENSG00000140382	1241.85	-1.12449	0.135553	-8.29558	1.08058e-16	9.54843e-16
ENSG00000205744	1163.36	-1.1786	0.142145	-8.29154	1.11791e-16	9.87328e-16
ENSG00000168329	101.807	4.29034	0.517615	8.28867	1.14523e-16	1.01094e-15
ENSG00000166025	1563.08	-1.18911	0.143464	-8.28854	1.14647e-16	1.01151e-15
ENSG00000110321	30548.5	0.682587	0.0823638	8.28746	1.15688e-16	1.02018e-15
ENSG00000253831	286.523	2.1449	0.258819	8.28725	1.15896e-16	1.02148e-15
ENSG00000163823	78.9392	-4.42595	0.534166	-8.28572	1.17392e-16	1.03414e-15
ENSG00000107738	2307.27	1.02116	0.123247	8.28554	1.17575e-16	1.03522e-15
ENSG00000197057	111.425	4.50767	0.544055	8.28532	1.17793e-16	1.03662e-15
ENSG00000152137	170.077	2.62857	0.317458	8.28007	1.23107e-16	1.08283e-15
ENSG00000180616	77.537	5.8337	0.705123	8.2733	1.30296e-16	1.14548e-15
ENSG00000233093	225.308	-2.18031	0.263615	-8.27082	1.33045e-16	1.16905e-15
ENSG00000173200	233.086	-2.25806	0.273103	-8.26818	1.36023e-16	1.19461e-15
ENSG00000224531	848.715	1.49547	0.180882	8.26764	1.36636e-16	1.19938e-15
ENSG00000169783	341.156	7.09376	0.858806	8.26003	1.45639e-16	1.27776e-15
ENSG00000055211	1400.59	1.0197	0.123463	8.25915	1.46713e-16	1.28652e-15
ENSG00000283554	1004.71	1.35326	0.163852	8.25906	1.46828e-16	1.28687e-15
ENSG00000169241	796.077	1.28128	0.155242	8.25346	1.53877e-16	1.34797e-15
ENSG00000204282	307.076	-1.98278	0.240304	-8.25113	1.56902e-16	1.37377e-15
ENSG00000109184	344.596	-1.84951	0.224233	-8.24815	1.60862e-16	1.40773e-15
ENSG00000118181	16670.2	-0.703008	0.085246	-8.24681	1.62673e-16	1.42285e-15
ENSG00000184743	2389.28	0.887553	0.10764	8.24555	1.64402e-16	1.43725e-15
ENSG00000197122	501.352	1.73901	0.210916	8.24505	1.65095e-16	1.44257e-15
ENSG00000168079	136.061	7.60925	0.923111	8.24305	1.67881e-16	1.46617e-15
ENSG00000102226	2323.81	1.07175	0.13006	8.24039	1.71649e-16	1.49832e-15
ENSG00000159216	2873.84	-0.888858	0.107871	-8.23997	1.72249e-16	1.5028e-15
ENSG00000089327	4113.19	-0.827808	0.100476	-8.23886	1.73854e-16	1.51603e-15
ENSG00000102189	1274.1	1.3429	0.163053	8.23595	1.78141e-16	1.55263e-15
ENSG00000177595	450.587	-1.73403	0.210653	-8.23166	1.84633e-16	1.60839e-15
ENSG00000142686	488.551	-1.54804	0.188071	-8.23115	1.85425e-16	1.61448e-15
ENSG00000100226	4509.01	0.993792	0.120765	8.22915	1.88539e-16	1.64077e-15
ENSG00000036672	130.121	5.0154	0.609924	8.22299	1.98488e-16	1.72648e-15
ENSG00000111012	178.141	2.77725	0.337758	8.22259	1.99147e-16	1.73133e-15
ENSG00000277089	173.621	-2.50263	0.3044	-8.22153	2.0093e-16	1.74595e-15
ENSG00000115226	168.549	7.29364	0.887709	8.21626	2.09954e-16	1.82344e-15
ENSG00000056736	1829.59	-1.07775	0.131199	-8.21459	2.12899e-16	1.84809e-15
ENSG00000197021	1416.83	1.11048	0.135222	8.21232	2.16961e-16	1.8824e-15
ENSG00000186432	3822.18	1.114	0.135745	8.20654	2.27644e-16	1.9741e-15
ENSG00000127124	574.364	1.57179	0.19164	8.20178	2.36858e-16	2.05297e-15
ENSG00000052802	2349.28	1.16278	0.141858	8.19675	2.46975e-16	2.13958e-15
ENSG00000070190	868.802	-1.22306	0.149284	-8.19284	2.55138e-16	2.20919e-15
ENSG00000138835	270.144	-2.83873	0.346519	-8.19213	2.56644e-16	2.22111e-15
ENSG00000163132	107.339	6.30055	0.769157	8.1915	2.57994e-16	2.23167e-15
ENSG00000061938	1400.66	-1.0932	0.133482	-8.18991	2.61416e-16	2.26014e-15
ENSG00000111726	1984.58	1.17899	0.143959	8.18976	2.61749e-16	2.26188e-15
ENSG00000133612	1098.3	-1.27899	0.156189	-8.18876	2.63923e-16	2.27952e-15
ENSG00000063587	726.618	-1.38608	0.169274	-8.18837	2.64788e-16	2.28585e-15
ENSG00000173193	3818.86	-0.934121	0.114153	-8.18307	2.76706e-16	2.38754e-15
ENSG00000139899	186.092	-2.45622	0.300232	-8.18108	2.81317e-16	2.42611e-15
ENSG00000154358	244.715	-2.48827	0.304236	-8.17875	2.86804e-16	2.47219e-15
[truncated: 15,232 more rows]

## Sheet: 360_DP_vs_Blue_results
	baseMean	log2FoldChange	lfcSE	stat	pvalue	padj
ENSG00000143184	47884.6	-4.76967	0.118299	-40.3188	0	0
ENSG00000102760	10230.1	-5.4324	0.10854	-50.0498	0	0
ENSG00000197249	5447.7	5.86071	0.134006	43.7346	0	0
ENSG00000173702	1449.22	-6.80928	0.191695	-35.5215	2.2896e-276	9.1836e-273
ENSG00000178597	1999.94	5.36	0.160765	33.3405	9.99758e-244	3.20802e-240
ENSG00000137699	2703.82	5.93953	0.178884	33.2033	9.6527e-242	2.58113e-238
ENSG00000080573	1971.93	4.74934	0.14481	32.797	6.50513e-236	1.49098e-232
ENSG00000179593	2196.34	4.71035	0.146697	32.1094	3.255e-226	6.5279e-223
ENSG00000169429	3135.51	-4.85216	0.156467	-31.0108	3.85941e-211	6.88005e-208
ENSG00000125084	11332.9	-3.07658	0.112093	-27.4466	7.61894e-166	1.22238e-162
ENSG00000100311	1717.77	3.76594	0.139937	26.9116	1.606e-159	2.34242e-156
ENSG00000137868	2637.42	3.97608	0.147993	26.8667	5.38889e-159	7.20494e-156
ENSG00000177398	1540.66	3.76297	0.142582	26.3917	1.70594e-153	2.10539e-150
ENSG00000159167	2279.9	-3.7634	0.144137	-26.11	2.81017e-150	3.22045e-147
ENSG00000116299	1248.57	-3.8774	0.153774	-25.2149	2.75147e-140	2.94298e-137
ENSG00000189221	793.06	6.90768	0.288737	23.9238	1.7332e-126	1.73797e-123
ENSG00000103569	1240.34	3.83495	0.166015	23.1001	4.62189e-118	4.36198e-115
ENSG00000162267	1349.76	4.53823	0.198956	22.8103	3.62411e-115	3.23029e-112
ENSG00000244482	1382.89	4.34402	0.190725	22.7764	7.86219e-115	6.639e-112
ENSG00000104055	2069.92	2.87688	0.126474	22.7467	1.54768e-114	1.24155e-111
ENSG00000080511	699.475	4.33936	0.194873	22.2676	7.62183e-110	5.82308e-107
ENSG00000060982	12316.6	-2.01812	0.0907149	-22.2468	1.21152e-109	8.83531e-107
ENSG00000100453	6505.96	-2.60883	0.117956	-22.117	2.17083e-108	1.5143e-105
ENSG00000129244	16173.7	1.99746	0.0903448	22.1093	2.57329e-108	1.72024e-105
ENSG00000088826	946.027	-3.56441	0.161332	-22.0936	3.64182e-108	2.33717e-105
ENSG00000196188	589.331	5.28825	0.239582	22.0729	5.76236e-108	3.55582e-105
ENSG00000188687	2601.46	3.69675	0.167553	22.0631	7.15297e-108	4.25045e-105
ENSG00000123358	37993.2	-2.58926	0.118396	-21.8695	5.06835e-106	2.90416e-103
ENSG00000100342	5183.35	2.29009	0.106596	21.4838	2.20622e-102	1.22057e-99
ENSG00000117322	585.459	5.33188	0.25257	21.1105	6.37212e-99	3.40781e-96
ENSG00000125735	1139.76	-3.4514	0.164146	-21.0264	3.76282e-98	1.94744e-95
ENSG00000175899	788.918	4.02921	0.192258	20.9573	1.60971e-97	8.0707e-95
ENSG00000204580	1931.5	3.44957	0.165956	20.786	5.79419e-96	2.81703e-93
ENSG00000204577	1597.48	3.96358	0.192191	20.6231	1.70292e-94	8.03576e-92
ENSG00000134802	2415.48	-2.34453	0.113951	-20.575	4.59896e-94	2.10816e-91
ENSG00000142949	11884.9	2.55671	0.125965	20.2971	1.36473e-91	6.08216e-89
ENSG00000081181	3344.22	-2.6483	0.130797	-20.2474	3.74595e-91	1.62433e-88
ENSG00000158769	3890.44	2.64033	0.130924	20.1669	1.91421e-90	8.08199e-88
ENSG00000101350	14705.8	-1.84436	0.0930277	-19.8259	1.77856e-87	7.31671e-85
ENSG00000113448	5078.13	-1.99952	0.101365	-19.7259	1.29275e-86	5.05877e-84
ENSG00000124157	1500.17	-2.58835	0.13121	-19.7268	1.26992e-86	5.05877e-84
ENSG00000107742	3006.71	2.6724	0.139666	19.1342	1.31022e-81	5.00504e-79
ENSG00000277969	1111.69	-3.31853	0.173899	-19.083	3.49395e-81	1.30365e-78
ENSG00000169908	672.837	4.10757	0.216055	19.0117	1.36481e-80	4.97661e-78
ENSG00000065526	15425.6	-1.70943	0.0906976	-18.8476	3.07332e-79	1.09574e-76
ENSG00000140481	574.881	4.15066	0.220346	18.837	3.75459e-79	1.30953e-76
ENSG00000101439	1376.77	2.59735	0.139124	18.6693	8.79221e-78	3.00132e-75
ENSG00000130287	711.673	4.91846	0.264783	18.5754	5.08078e-77	1.69825e-74
ENSG00000128656	2874.69	-2.38823	0.128951	-18.5204	1.41352e-76	4.62828e-74
ENSG00000139626	13460.9	1.56376	0.0844809	18.5103	1.70595e-76	5.47405e-74
ENSG00000115414	4692.27	-2.01654	0.108977	-18.5043	1.9068e-76	5.99857e-74
ENSG00000077984	4889.39	-2.6056	0.141225	-18.4499	5.2238e-76	1.61174e-73
ENSG00000138185	16848.2	-2.10689	0.114887	-18.3388	4.0567e-75	1.22803e-72
ENSG00000168758	3514.19	2.14489	0.117134	18.3115	6.70528e-75	1.99221e-72
ENSG00000010278	976.379	2.98169	0.163183	18.2721	1.38091e-74	4.02824e-72
ENSG00000010810	6119.22	-1.95784	0.107265	-18.2524	1.97838e-74	5.66807e-72
ENSG00000239998	416.033	5.00548	0.274443	18.2387	2.54419e-74	7.16122e-72
ENSG00000095015	2072.16	-2.01516	0.11134	-18.0992	3.23424e-73	8.94657e-71
ENSG00000143185	3357.46	-5.98692	0.331385	-18.0664	5.8654e-73	1.59499e-70
ENSG00000273604	1614.38	-2.4404	0.135094	-18.0644	6.07609e-73	1.62475e-70
ENSG00000179934	1447.07	-2.25082	0.125861	-17.8834	1.58952e-71	4.18071e-69
ENSG00000172673	2634.87	2.96119	0.166444	17.7909	8.31875e-71	2.15268e-68
ENSG00000149346	17903.3	-1.58857	0.0892966	-17.7898	8.4757e-71	2.15848e-68
ENSG00000157483	4909.73	-2.08103	0.117666	-17.6859	5.38674e-70	1.35039e-67
ENSG00000151224	349.521	5.76668	0.327518	17.6072	2.16925e-69	5.35439e-67
ENSG00000049768	571.729	-3.87036	0.220458	-17.556	5.35038e-69	1.30063e-66
ENSG00000162849	3353.34	-2.24502	0.129156	-17.3822	1.1248e-67	2.69348e-65
ENSG00000163513	2678.55	-2.22253	0.128495	-17.2967	4.98494e-67	1.17615e-64
ENSG00000044115	8023.14	-1.62749	0.094213	-17.2746	7.3075e-67	1.69915e-64
ENSG00000105401	7865.56	-1.55706	0.090295	-17.2442	1.23735e-66	2.836e-64
ENSG00000206190	682.394	3.64333	0.211372	17.2366	1.4111e-66	3.18868e-64
ENSG00000187922	554.445	3.75	0.217938	17.2067	2.36395e-66	5.26766e-64
ENSG00000122861	3496.39	2.09391	0.122251	17.128	9.17674e-66	2.01687e-63
ENSG00000163873	448.833	4.8049	0.282112	17.0319	4.76514e-65	1.03313e-62
ENSG00000030419	2719.42	-2.28315	0.134763	-16.942	2.2055e-64	4.718e-62
ENSG00000111181	1217.21	2.8683	0.17027	16.8456	1.13057e-63	2.38669e-61
HTLVplus	529661	-1.60382	0.0952696	-16.8345	1.36275e-63	2.83947e-61
ENSG00000142156	1051.48	3.11753	0.185559	16.8008	2.40894e-63	4.95501e-61
ENSG00000162924	17884.5	-1.44523	0.0863182	-16.7431	6.36109e-63	1.29187e-60
ENSG00000181467	1711.75	-2.18891	0.131334	-16.6667	2.28739e-62	4.58736e-60
ENSG00000204539	434.382	7.91807	0.478457	16.5492	1.6227e-61	3.21415e-59
ENSG00000189319	3773.96	1.85507	0.113023	16.4131	1.54109e-60	3.01527e-58
ENSG00000185650	15363.2	-1.49861	0.0917124	-16.3404	5.09542e-60	9.84952e-58
ENSG00000205336	15816	1.72856	0.106256	16.268	1.66624e-59	3.18252e-57
ENSG00000154473	10622.4	-1.57279	0.0975313	-16.126	1.67633e-58	3.16411e-56
ENSG00000074211	778.336	3.43533	0.215809	15.9184	4.72082e-57	8.80708e-55
ENSG00000113389	412.809	4.57943	0.288051	15.898	6.54274e-57	1.20657e-54
ENSG00000103044	496.165	4.26504	0.270333	15.777	4.48115e-56	8.16994e-54
ENSG00000164543	2593.82	-1.99117	0.126689	-15.7169	1.15803e-55	2.08759e-53
ENSG00000103522	4885.93	-1.81383	0.115872	-15.6537	3.1365e-55	5.59134e-53
ENSG00000230606	933.939	2.56606	0.164166	15.6309	4.48394e-55	7.90553e-53
ENSG00000198216	2618.66	2.48179	0.159375	15.572	1.12843e-54	1.96789e-52
ENSG00000125845	18774.5	-1.54753	0.0994562	-15.56	1.36188e-54	2.34946e-52
ENSG00000130775	1031.92	2.75627	0.177496	15.5286	2.22023e-54	3.78951e-52
ENSG00000187122	316.349	5.79203	0.376102	15.4002	1.63236e-53	2.75679e-51
ENSG00000057704	255.706	5.82464	0.380574	15.3049	7.09288e-53	1.1854e-50
ENSG00000112419	1291.16	-2.11098	0.138726	-15.2169	2.72989e-52	4.51529e-50
ENSG00000140853	4293.02	1.5819	0.104229	15.1771	5.01199e-52	8.20535e-50
ENSG00000101849	1127.91	-2.37629	0.156791	-15.1558	6.93819e-52	1.12441e-49
ENSG00000105141	332.978	4.56289	0.301808	15.1185	1.22206e-51	1.96067e-49
ENSG00000000971	11325.3	-1.40155	0.0931735	-15.0424	3.87126e-51	6.14955e-49
ENSG00000197616	804.579	3.40327	0.227267	14.9748	1.07327e-50	1.68819e-48
ENSG00000134470	1592.52	2.53668	0.16975	14.9436	1.71494e-50	2.67131e-48
ENSG00000188338	419.322	3.25235	0.21772	14.9382	1.85882e-50	2.86759e-48
ENSG00000186350	6675.15	-1.34718	0.0904281	-14.8978	3.4056e-50	5.20376e-48
ENSG00000186191	421.833	3.78904	0.254749	14.8736	4.89047e-50	7.40214e-48
ENSG00000204389	33837	-1.50606	0.102027	-14.7614	2.59886e-49	3.89684e-47
ENSG00000171033	3410.02	-1.46915	0.0997893	-14.7225	4.61948e-49	6.86249e-47
ENSG00000135241	3779.75	-1.50868	0.102853	-14.6683	1.0291e-48	1.51476e-46
ENSG00000198836	23464.4	-1.31945	0.0903789	-14.5991	2.8476e-48	4.15336e-46
ENSG00000125505	7735.45	1.78765	0.122568	14.585	3.49914e-48	5.05768e-46
ENSG00000118432	329.124	4.3289	0.296888	14.5809	3.71576e-48	5.32283e-46
ENSG00000219438	437.666	3.13285	0.215445	14.5413	6.63464e-48	9.42001e-46
ENSG00000139289	5742.56	-1.5277	0.105336	-14.5031	1.15812e-47	1.6299e-45
ENSG00000023171	6434.24	-2.07412	0.143244	-14.4796	1.62992e-47	2.27395e-45
ENSG00000265190	1068.91	2.64409	0.182722	14.4706	1.85907e-47	2.57129e-45
ENSG00000049759	5870.97	2.36881	0.164901	14.365	8.57474e-47	1.17584e-44
ENSG00000125266	4001.31	-2.05959	0.143542	-14.3484	1.0901e-46	1.48217e-44
ENSG00000162545	297.752	4.06392	0.284342	14.2924	2.44219e-46	3.29264e-44
ENSG00000185507	1217.61	-2.0026	0.140194	-14.2845	2.73502e-46	3.65672e-44
ENSG00000113263	10212.6	-1.83344	0.128589	-14.2581	3.9904e-46	5.29108e-44
ENSG00000198125	961.163	-2.98471	0.209577	-14.2416	5.05679e-46	6.65009e-44
ENSG00000070404	24463.1	1.45901	0.102493	14.2352	5.53695e-46	7.22235e-44
ENSG00000152518	7129.6	-2.02247	0.142188	-14.2239	6.51273e-46	8.42663e-44
ENSG00000196132	227.437	6.39153	0.450934	14.174	1.32762e-45	1.70402e-43
ENSG00000184012	270.021	3.71726	0.262408	14.1659	1.48856e-45	1.89543e-43
ENSG00000146674	20805.3	1.25632	0.0888497	14.1398	2.15782e-45	2.72599e-43
ENSG00000166974	1062.32	-2.29688	0.162875	-14.1021	3.68702e-45	4.62145e-43
ENSG00000156531	2956.14	-1.70584	0.121248	-14.069	5.88582e-45	7.32032e-43
ENSG00000117228	1102.09	2.33111	0.167228	13.9397	3.63482e-44	4.48593e-42
ENSG00000228168	1008.1	-2.10196	0.151472	-13.8768	8.75395e-44	1.07212e-41
ENSG00000223949	281.919	4.68092	0.338024	13.8479	1.31024e-43	1.59253e-41
ENSG00000154978	4824.87	1.48393	0.107387	13.8185	1.9719e-43	2.36158e-41
ENSG00000088367	323.896	3.38137	0.244699	13.8185	1.9724e-43	2.36158e-41
ENSG00000285188	199.989	5.45194	0.394581	13.817	2.01222e-43	2.39142e-41
ENSG00000169967	12236.2	-1.28734	0.0932099	-13.8112	2.18072e-43	2.57261e-41
ENSG00000165507	1438.64	3.00238	0.217551	13.8008	2.51984e-43	2.95097e-41
ENSG00000140379	268.64	-4.35745	0.316042	-13.7876	3.02813e-43	3.52053e-41
ENSG00000175130	1013.26	2.22403	0.161357	13.7833	3.21308e-43	3.70869e-41
ENSG00000276600	213.104	4.68115	0.340608	13.7435	5.56923e-43	6.38234e-41
ENSG00000127329	887.128	-2.08746	0.152072	-13.7268	7.0127e-43	7.97955e-41
ENSG00000117266	1215.21	2.11296	0.15435	13.6894	1.17505e-42	1.32764e-40
ENSG00000170017	4839.14	1.37404	0.100962	13.6094	3.51891e-42	3.94807e-40
ENSG00000170113	2689.8	-1.54492	0.113727	-13.5845	4.94925e-42	5.51429e-40
ENSG00000196743	1697.18	1.74629	0.128571	13.5823	5.09894e-42	5.64189e-40
ENSG00000184613	1339.63	-2.06617	0.152196	-13.5758	5.57518e-42	6.12658e-40
ENSG00000169499	3911.66	-1.3774	0.101697	-13.5442	8.57809e-42	9.36237e-40
ENSG00000197283	4854.85	1.96096	0.14588	13.4423	3.41617e-41	3.70332e-39
ENSG00000106771	4913.5	-1.36477	0.101699	-13.4197	4.63351e-41	4.98926e-39
ENSG00000133112	171212	-1.30711	0.0975694	-13.3967	6.32018e-41	6.76006e-39
ENSG00000142002	2774.41	1.50162	0.113025	13.2857	2.80189e-40	2.97705e-38
ENSG00000134954	15138.1	-1.18439	0.0894569	-13.2398	5.16752e-40	5.45445e-38
ENSG00000141068	1771.78	1.96766	0.148701	13.2324	5.704e-40	5.98137e-38
ENSG00000160796	3381.4	1.66035	0.125552	13.2244	6.34259e-40	6.60783e-38
ENSG00000106266	909.552	2.60857	0.197612	13.2005	8.71899e-40	9.025e-38
ENSG00000264230	326.393	4.45262	0.338677	13.1471	1.7687e-39	1.81904e-37
ENSG00000171310	5105.5	-1.51362	0.115207	-13.1383	1.98656e-39	2.03009e-37
ENSG00000167618	2214.38	-1.51736	0.115654	-13.1199	2.53335e-39	2.57247e-37
ENSG00000174485	8471.24	-1.26245	0.0962612	-13.1148	2.70867e-39	2.7332e-37
ENSG00000027869	12616.4	-1.48177	0.11306	-13.1061	3.03757e-39	3.04592e-37
ENSG00000059804	29891.9	-1.41605	0.108084	-13.1013	3.23608e-39	3.22482e-37
ENSG00000136848	370.85	-3.50048	0.267348	-13.0933	3.59408e-39	3.55947e-37
ENSG00000103064	8091.75	-1.23927	0.0949859	-13.0469	6.62108e-39	6.51709e-37
ENSG00000116183	474.068	9.82903	0.753962	13.0365	7.58524e-39	7.42059e-37
ENSG00000144827	1427.8	-1.76222	0.135957	-12.9616	2.02089e-38	1.96504e-36
ENSG00000182463	3164.03	-1.35227	0.104449	-12.9467	2.45158e-38	2.36947e-36
ENSG00000073712	733.873	2.46638	0.190833	12.9243	3.28394e-38	3.15495e-36
ENSG00000070756	109658	-1.00555	0.0780768	-12.879	5.91164e-38	5.64561e-36
ENSG00000130787	412.065	3.31666	0.258133	12.8486	8.7548e-38	8.31136e-36
ENSG00000128284	917.764	2.04025	0.159176	12.8176	1.30706e-37	1.23356e-35
ENSG00000134109	9997.24	-1.18557	0.0925622	-12.8084	1.47227e-37	1.38135e-35
ENSG00000171724	216.309	5.05693	0.400028	12.6415	1.24722e-36	1.16339e-34
ENSG00000163840	1286.53	2.02245	0.160348	12.6129	1.79385e-36	1.66361e-34
ENSG00000169116	6485.07	-1.38349	0.10984	-12.5955	2.23404e-36	2.05994e-34
ENSG00000134460	52762.5	-1.29859	0.103392	-12.5599	3.50764e-36	3.2158e-34
ENSG00000107485	10362.4	-1.08103	0.086344	-12.5201	5.79929e-36	5.28658e-34
ENSG00000076043	550.386	-2.33433	0.186763	-12.4989	7.5713e-36	6.86294e-34
ENSG00000175920	1647.15	1.85775	0.14864	12.4984	7.6195e-36	6.86782e-34
ENSG00000149289	4196.67	-1.32451	0.106219	-12.4696	1.0942e-35	9.80747e-34
ENSG00000168389	468.648	-2.4019	0.192786	-12.4589	1.25054e-35	1.11465e-33
ENSG00000198879	6875.83	-1.28706	0.103357	-12.4526	1.35362e-35	1.19986e-33
ENSG00000133048	168.383	5.90769	0.474452	12.4516	1.3702e-35	1.20789e-33
ENSG00000104140	691.739	2.64585	0.212585	12.4461	1.46857e-35	1.28752e-33
ENSG00000147065	30905.1	-1.03063	0.0828952	-12.4329	1.73267e-35	1.51081e-33
ENSG00000145907	7298.76	-1.33418	0.107451	-12.4167	2.12164e-35	1.83998e-33
ENSG00000131398	672.868	3.03016	0.244998	12.3681	3.89009e-35	3.35552e-33
ENSG00000109452	1786.63	-1.81971	0.147227	-12.3599	4.30871e-35	3.69674e-33
ENSG00000143333	1510.64	-1.79123	0.145039	-12.3499	4.87424e-35	4.1597e-33
ENSG00000123384	14882.5	-1.36003	0.110138	-12.3485	4.96459e-35	4.21439e-33
ENSG00000175264	256.895	4.97438	0.403167	12.3383	5.63667e-35	4.75973e-33
ENSG00000130066	4319.63	-1.35564	0.109979	-12.3263	6.53639e-35	5.49057e-33
ENSG00000169884	1120.8	-1.92769	0.156396	-12.3257	6.58631e-35	5.50369e-33
ENSG00000151240	478.174	3.29915	0.267767	12.321	6.98633e-35	5.8077e-33
ENSG00000277701	822.857	2.75583	0.224015	12.302	8.83836e-35	7.30941e-33
ENSG00000267206	288.333	3.25304	0.264448	12.3013	8.91649e-35	7.33621e-33
ENSG00000241106	289.536	3.08541	0.251559	12.2652	1.39345e-34	1.14064e-32
ENSG00000177409	1460.4	1.78701	0.14583	12.2541	1.59803e-34	1.30146e-32
ENSG00000260916	2179.67	-1.39708	0.114098	-12.2446	1.79515e-34	1.45461e-32
ENSG00000006576	3541.15	-1.3306	0.108771	-12.233	2.07056e-34	1.66935e-32
ENSG00000169508	877.27	-1.88451	0.154304	-12.2129	2.65157e-34	2.12709e-32
ENSG00000254470	1860.76	1.61019	0.132786	12.1263	7.66481e-34	6.11812e-32
ENSG00000198734	453.51	-2.67353	0.220495	-12.1251	7.77544e-34	6.1757e-32
ENSG00000196839	866.887	1.97985	0.163632	12.0994	1.06446e-33	8.41291e-32
ENSG00000163697	2164.93	-1.72479	0.143121	-12.0513	1.90854e-33	1.50101e-31
ENSG00000115758	5408.79	-1.42253	0.118252	-12.0296	2.48314e-33	1.94339e-31
ENSG00000101109	15836.6	-1.08274	0.0900255	-12.027	2.5622e-33	1.99553e-31
ENSG00000130844	3328.71	-1.96299	0.163247	-12.0247	2.6359e-33	2.04301e-31
ENSG00000162105	410.004	3.71745	0.309208	12.0225	2.70686e-33	2.08792e-31
ENSG00000078589	493.71	-2.98728	0.24883	-12.0053	3.33294e-33	2.55855e-31
ENSG00000175121	370.514	-3.02466	0.252245	-11.991	3.9613e-33	3.02643e-31
ENSG00000124831	13496.7	-1.16449	0.0972803	-11.9704	5.07758e-33	3.86088e-31
ENSG00000135148	2276.02	1.4027	0.117383	11.9497	6.5143e-33	4.92998e-31
ENSG00000123908	5871.16	-1.12578	0.0946062	-11.8997	1.18776e-32	8.94665e-31
ENSG00000196664	1242.29	-2.19149	0.184926	-11.8506	2.13567e-32	1.60115e-30
ENSG00000055208	12583.8	-1.06661	0.0900244	-11.848	2.20439e-32	1.64499e-30
ENSG00000007237	777.021	2.10298	0.178089	11.8086	3.52389e-32	2.61747e-30
ENSG00000125772	2339.7	-1.57405	0.133444	-11.7955	4.11515e-32	3.04255e-30
ENSG00000154429	1360.29	-1.6295	0.138155	-11.7947	4.15692e-32	3.05934e-30
ENSG00000137266	765.182	2.3456	0.198885	11.7937	4.20434e-32	3.08011e-30
ENSG00000120332	170.183	4.81849	0.408736	11.7888	4.46111e-32	3.25337e-30
ENSG00000164626	956.686	-1.83928	0.156539	-11.7496	7.09227e-32	5.1488e-30
ENSG00000137200	2727.65	1.45883	0.124254	11.7407	7.88281e-32	5.69693e-30
ENSG00000179862	419.99	3.225	0.275245	11.7169	1.04465e-31	7.51588e-30
ENSG00000242265	1409.64	-1.88047	0.160633	-11.7066	1.17894e-31	8.44417e-30
ENSG00000068078	414.731	2.88196	0.246539	11.6897	1.43959e-31	1.02652e-29
ENSG00000108576	593.143	2.3142	0.198296	11.6704	1.80592e-31	1.28204e-29
ENSG00000167693	418.468	2.85582	0.244803	11.6658	1.90609e-31	1.3472e-29
ENSG00000183741	7569.22	1.26796	0.108959	11.637	2.67258e-31	1.88065e-29
ENSG00000157514	4434.99	1.48013	0.127238	11.6328	2.80808e-31	1.96737e-29
ENSG00000006210	497.541	2.27937	0.196067	11.6255	3.05882e-31	2.13373e-29
ENSG00000135048	3041.41	-1.70936	0.147196	-11.6128	3.54832e-31	2.46447e-29
ENSG00000184489	3208.6	1.42367	0.123019	11.5728	5.65824e-31	3.91297e-29
ENSG00000077097	13699.7	-0.958803	0.0829352	-11.5609	6.50521e-31	4.47938e-29
ENSG00000197063	3173.76	1.79807	0.1556	11.5558	6.90155e-31	4.73198e-29
ENSG00000071127	20886.2	-0.978928	0.0847191	-11.555	6.96653e-31	4.75621e-29
ENSG00000074800	73016	-0.915484	0.079486	-11.5175	1.0763e-30	7.317e-29
ENSG00000113532	3488.06	-1.42319	0.123951	-11.4818	1.62815e-30	1.1022e-28
ENSG00000132906	778.293	-1.87236	0.163526	-11.4499	2.35418e-30	1.58699e-28
ENSG00000184385	148.417	4.73596	0.413985	11.4399	2.64083e-30	1.77278e-28
ENSG00000196526	12165.1	-1.03299	0.0903293	-11.4358	2.76915e-30	1.85118e-28
ENSG00000120875	30682.9	-0.989408	0.086528	-11.4345	2.81007e-30	1.87074e-28
ENSG00000198420	3404.48	-1.19721	0.105075	-11.3938	4.48843e-30	2.97572e-28
ENSG00000128335	1597.33	1.58912	0.139632	11.3807	5.21587e-30	3.43891e-28
ENSG00000197859	206.68	7.67197	0.674133	11.3805	5.22996e-30	3.43891e-28
ENSG00000182179	1112.38	1.96969	0.173307	11.3653	6.22195e-30	4.07449e-28
ENSG00000158457	11412.8	1.14481	0.100824	11.3546	7.03894e-30	4.59076e-28
ENSG00000076641	11297.5	-1.34172	0.118176	-11.3535	7.12143e-30	4.62576e-28
ENSG00000135245	6877.32	-1.17607	0.103733	-11.3374	8.56236e-30	5.5393e-28
ENSG00000172115	5771.65	-1.2966	0.114381	-11.3358	8.72465e-30	5.62162e-28
ENSG00000118257	3331.15	1.76222	0.155965	11.2988	1.33023e-29	8.53688e-28
ENSG00000115306	1169.7	-1.74918	0.155422	-11.2544	2.20321e-29	1.4083e-27
ENSG00000134333	49478.4	-0.901452	0.0801035	-11.2536	2.22362e-29	1.41571e-27
ENSG00000166181	6252.55	-1.00329	0.0893258	-11.2318	2.84632e-29	1.80499e-27
ENSG00000126003	8261.49	-1.27783	0.113864	-11.2224	3.16604e-29	1.99984e-27
ENSG00000231925	14721.1	1.08131	0.0965276	11.2021	3.98248e-29	2.50568e-27
ENSG00000125347	3933.81	1.29082	0.11548	11.1779	5.23427e-29	3.28041e-27
ENSG00000008283	934.514	1.77163	0.158521	11.176	5.34383e-29	3.33604e-27
ENSG00000172568	198.246	-3.62862	0.325089	-11.1619	6.2628e-29	3.89459e-27
ENSG00000185022	2442.71	1.75601	0.157391	11.157	6.61837e-29	4.09981e-27
ENSG00000112514	3710.86	1.26308	0.113388	11.1395	8.05881e-29	4.9729e-27
ENSG00000140450	616.696	2.12057	0.190544	11.129	9.05975e-29	5.56914e-27
ENSG00000138061	8839.88	1.15059	0.103709	11.0943	1.33678e-28	8.18602e-27
ENSG00000182158	1769.76	-1.34655	0.121521	-11.0808	1.55533e-28	9.48811e-27
ENSG00000164649	1970.67	-1.39613	0.126305	-11.0536	2.10633e-28	1.28007e-26
ENSG00000146242	221.262	3.62048	0.327625	11.0507	2.17602e-28	1.31744e-26
ENSG00000143669	14811.7	-0.915203	0.0828632	-11.0447	2.32426e-28	1.4019e-26
ENSG00000142599	2051.79	-1.89413	0.171534	-11.0423	2.38841e-28	1.43519e-26
ENSG00000091592	1975.75	2.09964	0.191055	10.9897	4.28244e-28	2.56371e-26
ENSG00000136810	12481.3	-1.03475	0.0942435	-10.9796	4.79194e-28	2.85806e-26
ENSG00000166589	358.814	2.56037	0.233215	10.9786	4.84416e-28	2.87851e-26
ENSG00000144749	2426.29	-1.53036	0.140001	-10.9311	8.18755e-28	4.84727e-26
ENSG00000156299	432.395	2.55129	0.233561	10.9234	8.90742e-28	5.25407e-26
ENSG00000133026	3657.42	-1.24566	0.114156	-10.9119	1.01154e-27	5.94473e-26
ENSG00000131389	8110.65	-1.21549	0.111455	-10.9057	1.08247e-27	6.33837e-26
ENSG00000185518	600.335	1.933	0.177913	10.8648	1.69534e-27	9.89089e-26
ENSG00000140022	131.677	5.45114	0.502317	10.852	1.9514e-27	1.13436e-25
ENSG00000071553	3189.53	1.22293	0.112714	10.8498	1.99826e-27	1.1574e-25
ENSG00000164828	6733.96	1.39845	0.129066	10.8351	2.3465e-27	1.35422e-25
ENSG00000112576	2369.91	1.30577	0.121205	10.7733	4.60412e-27	2.64762e-25
ENSG00000196739	401.639	2.91149	0.271589	10.7202	8.17998e-27	4.68713e-25
ENSG00000170525	2951.17	-1.29242	0.120885	-10.6913	1.11803e-26	6.38352e-25
ENSG00000184719	130.965	4.63523	0.434097	10.6779	1.29204e-26	7.35091e-25
ENSG00000153395	2409.15	-1.47779	0.138406	-10.6772	1.3017e-26	7.37968e-25
ENSG00000069493	9510.44	-0.981689	0.0920659	-10.6629	1.51806e-26	8.57596e-25
ENSG00000082512	2076.07	-1.58158	0.148406	-10.6571	1.61619e-26	9.09831e-25
ENSG00000042493	1297.1	1.91714	0.180105	10.6446	1.84793e-26	1.03665e-24
ENSG00000146859	1213.56	1.4294	0.13435	10.6393	1.95499e-26	1.09289e-24
ENSG00000143727	3318.61	-1.1923	0.112288	-10.6183	2.45035e-26	1.36505e-24
ENSG00000100100	807.645	2.23228	0.210326	10.6134	2.58122e-26	1.43298e-24
ENSG00000065989	3642.63	-1.14423	0.107948	-10.5998	2.98569e-26	1.6518e-24
ENSG00000068650	2602.47	-1.50657	0.142386	-10.5809	3.65561e-26	2.01549e-24
ENSG00000164211	29091.6	-0.972037	0.0920346	-10.5616	4.48747e-26	2.46565e-24
ENSG00000108924	304.979	3.22532	0.305631	10.553	4.92008e-26	2.69412e-24
ENSG00000112297	8278.61	-1.26064	0.119595	-10.5409	5.59531e-26	3.05344e-24
ENSG00000077585	5666.69	-1.16532	0.110567	-10.5395	5.67902e-26	3.08862e-24
ENSG00000135766	2469.55	-1.39403	0.132377	-10.5308	6.23355e-26	3.37875e-24
ENSG00000027075	4057.47	-1.46101	0.138862	-10.5213	6.89251e-26	3.72335e-24
ENSG00000131873	5332.34	-1.14501	0.108839	-10.5202	6.9701e-26	3.75263e-24
ENSG00000145730	4329.79	-1.28245	0.122024	-10.5098	7.78192e-26	4.17569e-24
ENSG00000174946	2618.66	-1.58722	0.151247	-10.4942	9.18548e-26	4.91239e-24
ENSG00000170266	2535.28	1.30746	0.124824	10.4745	1.13184e-25	6.03295e-24
ENSG00000166402	185.416	4.78153	0.456646	10.471	1.17431e-25	6.2386e-24
ENSG00000184007	3563.02	-1.08127	0.103277	-10.4696	1.19198e-25	6.31157e-24
ENSG00000206560	3276.3	-1.26326	0.120846	-10.4535	1.41223e-25	7.45325e-24
ENSG00000089692	6720.05	-0.944122	0.0907451	-10.4041	2.3746e-25	1.24912e-23
ENSG00000206077	215.464	3.51334	0.338019	10.3939	2.64322e-25	1.38587e-23
ENSG00000006555	715.4	1.91277	0.184354	10.3756	3.20289e-25	1.67385e-23
ENSG00000168477	395.651	3.02225	0.291668	10.3619	3.69447e-25	1.92448e-23
ENSG00000135077	2569.62	-1.31746	0.127472	-10.3353	4.87915e-25	2.53337e-23
ENSG00000166165	2942.87	1.4136	0.136972	10.3203	5.70151e-25	2.95081e-23
ENSG00000113504	241.801	2.99698	0.290828	10.305	6.6914e-25	3.45199e-23
ENSG00000171368	3383.97	1.55346	0.15078	10.3029	6.83945e-25	3.51706e-23
ENSG00000115415	4042.38	1.44483	0.140411	10.29	7.81547e-25	4.00612e-23
ENSG00000155719	407.463	2.85025	0.277171	10.2834	8.37564e-25	4.27958e-23
ENSG00000155380	5560.79	-1.0836	0.105665	-10.2551	1.12223e-24	5.71589e-23
ENSG00000123411	4738.33	-1.11841	0.109094	-10.2518	1.16127e-24	5.89603e-23
ENSG00000123130	1517.57	-1.31552	0.128384	-10.2468	1.22379e-24	6.19385e-23
ENSG00000099875	8005.04	1.05869	0.103387	10.2401	1.3104e-24	6.61132e-23
ENSG00000185627	3980.76	-1.04101	0.101721	-10.234	1.39668e-24	7.02455e-23
ENSG00000116237	3243.9	1.18414	0.115762	10.2291	1.46851e-24	7.36274e-23
ENSG00000275342	347.158	-2.31047	0.226205	-10.2141	1.71516e-24	8.57261e-23
ENSG00000119508	8609.33	-1.27716	0.125287	-10.1939	2.11069e-24	1.05167e-22
ENSG00000105810	25680.1	-0.962758	0.0945202	-10.1857	2.29619e-24	1.14056e-22
ENSG00000232810	4075.94	-1.1264	0.110623	-10.1823	2.37886e-24	1.17798e-22
ENSG00000101104	293.739	-2.57266	0.252935	-10.1712	2.66545e-24	1.31583e-22
ENSG00000123612	555.955	2.10147	0.206789	10.1624	2.91731e-24	1.43575e-22
ENSG00000166592	1283.13	1.87216	0.184386	10.1535	3.19756e-24	1.56886e-22
ENSG00000168264	5044.08	-1.28221	0.126289	-10.1529	3.21626e-24	1.57322e-22
ENSG00000175215	3086.49	1.19028	0.117477	10.132	3.98279e-24	1.94225e-22
ENSG00000157600	2786.78	-1.29598	0.127988	-10.1258	4.24458e-24	2.06364e-22
ENSG00000133789	1185.03	1.36924	0.135634	10.0952	5.80384e-24	2.8132e-22
ENSG00000130600	239.296	2.9321	0.290767	10.084	6.5023e-24	3.14226e-22
ENSG00000129245	4003.59	0.989396	0.0985283	10.0418	9.98843e-24	4.81245e-22
ENSG00000181788	8890.08	-1.10519	0.110423	-10.0087	1.39583e-23	6.70498e-22
ENSG00000139514	7595.5	-0.920182	0.0921171	-9.98927	1.69831e-23	8.10941e-22
ENSG00000189325	128.996	4.43482	0.443952	9.9894	1.69608e-23	8.10941e-22
ENSG00000100336	856.685	1.64687	0.165131	9.97308	1.99929e-23	9.51827e-22
ENSG00000089050	1137.6	-1.47886	0.148509	-9.95804	2.32592e-23	1.10406e-21
ENSG00000169871	6003.02	1.05935	0.106388	9.95742	2.34062e-23	1.10775e-21
ENSG00000153234	8228.46	-1.57203	0.158003	-9.94936	2.53819e-23	1.19773e-21
ENSG00000116741	3374.08	-1.39596	0.140566	-9.93102	3.05129e-23	1.43563e-21
ENSG00000198792	4215.6	1.0239	0.103117	9.92949	3.09843e-23	1.45354e-21
ENSG00000119321	1349.57	-1.44605	0.145768	-9.92024	3.39926e-23	1.59002e-21
ENSG00000099804	4289.55	-1.02207	0.103112	-9.91225	3.68254e-23	1.71752e-21
ENSG00000181333	170.794	4.31206	0.43535	9.90481	3.96717e-23	1.84491e-21
ENSG00000169442	2787.66	1.4365	0.145101	9.90002	4.16171e-23	1.92978e-21
ENSG00000121594	2779.05	1.13907	0.11512	9.89465	4.39142e-23	2.03043e-21
ENSG00000132688	311.104	3.22868	0.326832	9.8787	5.14984e-23	2.37425e-21
ENSG00000162980	3365.24	-1.39194	0.141007	-9.87145	5.53607e-23	2.53973e-21
ENSG00000106003	1840.77	1.30039	0.131734	9.87137	5.54042e-23	2.53973e-21
ENSG00000102144	37221.2	-0.957634	0.0971243	-9.85989	6.2119e-23	2.83942e-21
ENSG00000169783	341.156	2.16886	0.220034	9.85695	6.39621e-23	2.91536e-21
ENSG00000138152	120.778	6.59056	0.668752	9.85502	6.52045e-23	2.96357e-21
ENSG00000116991	2229.57	1.36711	0.138998	9.83549	7.91827e-23	3.58872e-21
ENSG00000182054	541.228	2.05529	0.208976	9.83505	7.95277e-23	3.5942e-21
ENSG00000112473	2859.36	1.34974	0.137287	9.8315	8.23852e-23	3.71289e-21
ENSG00000164674	9097.62	-0.967884	0.0984638	-9.82985	8.37441e-23	3.76356e-21
ENSG00000112977	2569.23	-1.08983	0.110974	-9.82063	9.17647e-23	4.11249e-21
ENSG00000183048	256.217	2.77869	0.283478	9.80213	1.10232e-22	4.92638e-21
ENSG00000164684	456.714	-2.73713	0.280398	-9.76159	1.64551e-22	7.33349e-21
ENSG00000184922	16977.4	-0.867815	0.0889927	-9.75153	1.81708e-22	8.07568e-21
ENSG00000064601	1765.47	1.41268	0.145374	9.71756	2.53796e-22	1.12484e-20
ENSG00000002822	992.42	1.51972	0.156491	9.71124	2.70032e-22	1.1935e-20
ENSG00000117450	7867.56	-1.21137	0.124857	-9.70212	2.9531e-22	1.30164e-20
ENSG00000124406	1234.96	1.69036	0.174241	9.70125	2.97816e-22	1.30908e-20
ENSG00000173581	416.118	1.97086	0.203197	9.69925	3.03721e-22	1.33139e-20
ENSG00000180884	1307.83	-1.51091	0.155943	-9.68883	3.36352e-22	1.47042e-20
ENSG00000159128	133.725	3.87088	0.399544	9.68824	3.38298e-22	1.47491e-20
ENSG00000179295	7510.62	-0.889036	0.0918093	-9.68351	3.54336e-22	1.54064e-20
ENSG00000173281	1408.76	-1.25717	0.129978	-9.67219	3.95813e-22	1.71633e-20
ENSG00000006468	1505.52	-1.34993	0.139629	-9.66793	4.12626e-22	1.78441e-20
ENSG00000060237	18997.8	-0.858929	0.0888585	-9.66626	4.19443e-22	1.80902e-20
ENSG00000108691	262.346	4.60623	0.476874	9.65922	4.49255e-22	1.9324e-20
ENSG00000162654	1148.45	1.54881	0.16053	9.64807	5.00896e-22	2.14877e-20
ENSG00000112773	752.318	1.79472	0.186038	9.64703	5.0601e-22	2.16491e-20
ENSG00000119408	2944.81	-1.16997	0.121403	-9.63708	5.57486e-22	2.3788e-20
ENSG00000080200	6025.45	-1.29033	0.134004	-9.62905	6.02825e-22	2.56544e-20
ENSG00000108963	1179.52	1.81301	0.188501	9.61805	6.70878e-22	2.84751e-20
ENSG00000118503	31248.5	-0.966054	0.100494	-9.61309	7.04067e-22	2.98049e-20
ENSG00000119917	346.705	3.20299	0.333364	9.60808	7.39132e-22	3.12069e-20
ENSG00000109943	4225.08	-1.7361	0.180958	-9.59397	8.47626e-22	3.56938e-20
ENSG00000100911	2774.96	1.60155	0.166987	9.59086	8.73538e-22	3.66886e-20
ENSG00000133321	444.417	2.28121	0.238251	9.57479	1.02065e-21	4.27554e-20
ENSG00000178950	5190.31	-0.898566	0.0938963	-9.56977	1.07146e-21	4.4767e-20
ENSG00000250264	1058.74	1.98395	0.207881	9.54367	1.37867e-21	5.74528e-20
ENSG00000169894	4025.02	1.0872	0.114205	9.51975	1.73595e-21	7.21543e-20
ENSG00000153815	1473.46	-1.1909	0.125242	-9.50877	1.92936e-21	7.99861e-20
ENSG00000096433	3640.69	0.971973	0.102293	9.50186	2.06169e-21	8.52518e-20
ENSG00000204267	6104.99	1.11714	0.117685	9.49264	2.25248e-21	9.29017e-20
ENSG00000136720	1675.84	1.29321	0.136251	9.49136	2.28042e-21	9.38128e-20
ENSG00000166920	235.394	2.6079	0.274833	9.48903	2.33202e-21	9.56902e-20
ENSG00000103222	5775.33	-0.908785	0.0958017	-9.48611	2.39826e-21	9.81572e-20
ENSG00000063601	2989.69	-1.15962	0.122315	-9.48063	2.52745e-21	1.03182e-19
ENSG00000054179	180.382	3.09723	0.326867	9.4755	2.65479e-21	1.08105e-19
ENSG00000072274	9299.53	-1.19178	0.125891	-9.46672	2.88757e-21	1.17287e-19
ENSG00000186197	3769.1	-1.08698	0.114932	-9.4576	3.15106e-21	1.27666e-19
ENSG00000087460	11993.3	-0.939397	0.0994084	-9.44987	3.39248e-21	1.37101e-19
ENSG00000182732	358.818	2.30732	0.244322	9.44378	3.59555e-21	1.44942e-19
ENSG00000102755	181.415	-4.1582	0.441086	-9.42719	4.21222e-21	1.69376e-19
ENSG00000102245	2595.31	-1.28047	0.135903	-9.42196	4.42741e-21	1.77583e-19
ENSG00000135486	23265.8	-0.949373	0.100775	-9.42074	4.47921e-21	1.79213e-19
ENSG00000116729	1415.14	-1.65404	0.175772	-9.41016	4.95379e-21	1.97708e-19
ENSG00000187908	2969.4	-1.27479	0.135555	-9.40423	5.2412e-21	2.08659e-19
ENSG00000139116	2680.91	-1.01684	0.108186	-9.39895	5.51093e-21	2.18855e-19
ENSG00000262246	2031.63	1.2861	0.136935	9.39201	5.88658e-21	2.33196e-19
ENSG00000031081	4888.68	-1.34475	0.143297	-9.38434	6.33101e-21	2.50184e-19
ENSG00000205268	2732.74	-1.10529	0.118004	-9.36651	7.497e-21	2.95533e-19
ENSG00000107679	512.413	2.25139	0.240613	9.3569	8.21105e-21	3.22887e-19
ENSG00000094841	1215.13	-1.64294	0.176013	-9.33418	1.01772e-20	3.99225e-19
ENSG00000183688	1887.98	1.28717	0.138087	9.32142	1.14795e-20	4.49212e-19
ENSG00000213654	6263.89	0.924551	0.0992159	9.31857	1.1792e-20	4.60319e-19
ENSG00000060558	8749.39	-0.878237	0.0942601	-9.31717	1.19488e-20	4.65307e-19
ENSG00000103342	5437.02	-0.872095	0.0937282	-9.30451	1.34608e-20	5.22918e-19
ENSG00000172935	88.4126	4.63014	0.497923	9.29891	1.41899e-20	5.49909e-19
ENSG00000131196	2946.88	-1.42917	0.153781	-9.29353	1.49258e-20	5.77036e-19
ENSG00000137501	1032.7	-1.66864	0.17968	-9.28673	1.59104e-20	6.1362e-19
ENSG00000112655	173.563	3.31136	0.356843	9.27962	1.70086e-20	6.54403e-19
ENSG00000162645	5267.38	1.1113	0.119769	9.27865	1.71639e-20	6.588e-19
ENSG00000124126	11143.2	-0.813654	0.0876965	-9.27806	1.72588e-20	6.60861e-19
ENSG00000100060	1458.89	1.21681	0.131493	9.25382	2.16602e-20	8.27418e-19
ENSG00000139567	130.603	4.23657	0.457917	9.25183	2.20682e-20	8.41003e-19
ENSG00000178922	933.115	1.66238	0.179868	9.2422	2.41487e-20	9.18107e-19
ENSG00000160293	427.074	2.11672	0.229165	9.23663	2.54377e-20	9.6483e-19
ENSG00000168807	1660.61	-1.47051	0.159693	-9.20834	3.31201e-20	1.25325e-18
ENSG00000123191	345.099	2.54109	0.276101	9.20347	3.4658e-20	1.30836e-18
ENSG00000100422	2006.28	-1.16729	0.126857	-9.20164	3.52514e-20	1.32569e-18
ENSG00000152894	1375.7	1.18753	0.129058	9.20155	3.52823e-20	1.32569e-18
ENSG00000144560	1933.99	-1.04933	0.114171	-9.19089	3.89621e-20	1.46053e-18
ENSG00000050344	2080.15	-1.27502	0.138821	-9.18464	4.12919e-20	1.54426e-18
ENSG00000162729	13134.8	0.981095	0.106912	9.17662	4.44842e-20	1.65978e-18
ENSG00000127824	7249.76	-1.06534	0.116116	-9.17479	4.52454e-20	1.68426e-18
ENSG00000206538	6189.73	-1.01729	0.11091	-9.1722	4.63461e-20	1.72124e-18
ENSG00000089902	4255.23	-0.98087	0.107171	-9.15237	5.56993e-20	2.06383e-18
ENSG00000073921	3768.05	-0.917548	0.100277	-9.15017	5.68456e-20	2.10145e-18
ENSG00000048740	4600.34	-0.962505	0.105197	-9.14955	5.71729e-20	2.10869e-18
ENSG00000109320	7000.41	-0.95118	0.104173	-9.13076	6.80217e-20	2.4977e-18
ENSG00000155363	715.644	1.7369	0.190225	9.13074	6.80314e-20	2.4977e-18
ENSG00000116984	11456.3	-1.13554	0.124473	-9.12283	7.31861e-20	2.68082e-18
ENSG00000110799	739.08	1.98605	0.217747	9.12092	7.44902e-20	2.72237e-18
ENSG00000115590	211.03	2.55609	0.28052	9.11198	8.08949e-20	2.94972e-18
ENSG00000108878	102.208	4.25425	0.467029	9.10916	8.30185e-20	3.02029e-18
ENSG00000100528	1600.61	-1.15233	0.126611	-9.10135	8.92128e-20	3.2383e-18
ENSG00000177119	5081.96	-0.927737	0.101955	-9.09951	9.07426e-20	3.2864e-18
ENSG00000083457	5364.64	-1.19047	0.130871	-9.09658	9.3222e-20	3.36859e-18
ENSG00000285417	98.9101	4.82359	0.531028	9.08348	1.05155e-19	3.79127e-18
ENSG00000053747	147.246	4.07667	0.449118	9.07707	1.1154e-19	4.01243e-18
ENSG00000121075	892.88	1.54147	0.169964	9.06937	1.19707e-19	4.2966e-18
ENSG00000118733	80.7191	5.72623	0.631851	9.06263	1.27341e-19	4.56041e-18
ENSG00000181827	3847.75	-0.894618	0.0989435	-9.0417	1.54249e-19	5.51174e-18
ENSG00000077380	2564.59	-1.07368	0.118938	-9.02729	1.75982e-19	6.27436e-18
ENSG00000185519	1147.68	1.24198	0.137669	9.02152	1.85504e-19	6.59917e-18
ENSG00000107957	5373.84	-0.860021	0.0956222	-8.99394	2.38517e-19	8.46631e-18
ENSG00000116824	7739.15	-0.893514	0.099379	-8.99097	2.45063e-19	8.67944e-18
ENSG00000102879	6172.46	0.959505	0.106788	8.98514	2.58414e-19	9.13215e-18
ENSG00000028137	18019.5	-0.749013	0.0833964	-8.98136	2.67438e-19	9.43028e-18
ENSG00000156804	1525.87	1.30565	0.145412	8.97898	2.73277e-19	9.61503e-18
ENSG00000102096	3227.34	1.13155	0.126061	8.97621	2.80247e-19	9.83869e-18
ENSG00000106546	3994.78	0.96087	0.107125	8.96962	2.97528e-19	1.04226e-17
ENSG00000242125	661.649	1.56168	0.174156	8.96715	3.04275e-19	1.06357e-17
ENSG00000267278	2035.41	-1.11863	0.124811	-8.96264	3.16997e-19	1.10563e-17
ENSG00000112941	2084.7	-1.09024	0.121995	-8.93679	4.00654e-19	1.39438e-17
ENSG00000198959	165.181	4.75073	0.53218	8.92692	4.38045e-19	1.52121e-17
ENSG00000138496	1145.86	1.40975	0.157927	8.92658	4.39362e-19	1.52249e-17
ENSG00000119655	755.261	1.80092	0.201889	8.92035	4.64811e-19	1.6072e-17
ENSG00000101017	369.867	1.92648	0.216008	8.91855	4.72415e-19	1.62998e-17
ENSG00000125170	2737.67	1.19995	0.134692	8.90885	5.15664e-19	1.77539e-17
ENSG00000135862	1587.15	1.27603	0.143271	8.90645	5.26929e-19	1.81029e-17
ENSG00000261795	137.306	7.94319	0.892929	8.89566	5.80729e-19	1.99086e-17
ENSG00000182568	2279.53	-1.34635	0.151375	-8.89414	5.88746e-19	2.01404e-17
ENSG00000142798	421.738	2.58823	0.291063	8.89235	5.98291e-19	2.04234e-17
ENSG00000233276	1825.51	1.1199	0.12611	8.88028	6.66923e-19	2.27178e-17
ENSG00000143801	173.934	3.17793	0.358438	8.86605	7.57835e-19	2.576e-17
ENSG00000177105	7344.67	-0.800378	0.0903521	-8.85844	8.11401e-19	2.75224e-17
ENSG00000184743	2389.28	-0.959513	0.108325	-8.85769	8.16906e-19	2.76507e-17
ENSG00000092345	91.7622	4.35192	0.491601	8.85254	8.55484e-19	2.88955e-17
ENSG00000160593	8009.83	-0.779884	0.0881241	-8.84984	8.76454e-19	2.95417e-17
ENSG00000156515	6729.71	-0.93973	0.10629	-8.84119	9.47006e-19	3.18528e-17
ENSG00000189233	355.147	-2.36208	0.267436	-8.83234	1.02511e-18	3.44078e-17
ENSG00000168297	1364.56	-1.3141	0.149024	-8.81799	1.16528e-18	3.90309e-17
ENSG00000129292	1557.96	-1.08032	0.122546	-8.81563	1.19009e-18	3.97788e-17
ENSG00000176658	2798.07	-0.934193	0.10609	-8.80565	1.301e-18	4.33955e-17
ENSG00000092010	5181.79	0.846659	0.0962141	8.79974	1.37129e-18	4.5645e-17
ENSG00000172183	521.279	1.79744	0.204331	8.79672	1.40874e-18	4.67947e-17
ENSG00000213928	753.315	1.47845	0.168104	8.79484	1.43254e-18	4.74871e-17
ENSG00000139278	3528.42	-1.00306	0.114101	-8.79098	1.48268e-18	4.90475e-17
ENSG00000038427	297.273	2.72052	0.309574	8.78795	1.5232e-18	5.02844e-17
ENSG00000117594	185.513	3.38403	0.385283	8.78322	1.58862e-18	5.23365e-17
ENSG00000147443	1672.12	-1.19401	0.136032	-8.77745	1.67226e-18	5.49788e-17
ENSG00000157193	1232.15	1.178	0.134515	8.75738	1.9984e-18	6.55671e-17
ENSG00000118260	2759.3	-1.12325	0.128349	-8.75149	2.10554e-18	6.89415e-17
ENSG00000111859	2909.06	-0.997263	0.114007	-8.74741	2.18312e-18	7.13359e-17
ENSG00000100258	1306.32	1.14445	0.130992	8.73683	2.39746e-18	7.81806e-17
ENSG00000140396	4801.82	-1.00317	0.114877	-8.7326	2.48879e-18	8.09943e-17
ENSG00000055917	7022.88	-0.779945	0.0893562	-8.72849	2.58084e-18	8.38198e-17
ENSG00000122884	7973.43	-0.925225	0.106189	-8.71304	2.95842e-18	9.58887e-17
ENSG00000154370	2013.61	1.19016	0.136859	8.69621	3.43143e-18	1.10996e-16
ENSG00000229921	921.382	-1.28253	0.147575	-8.69071	3.60179e-18	1.16272e-16
ENSG00000118640	1390.63	1.10064	0.126707	8.6865	3.73783e-18	1.20421e-16
ENSG00000102970	8941.38	4.68822	0.540143	8.6796	3.97166e-18	1.27698e-16
ENSG00000119522	1550.35	-1.29643	0.149465	-8.67376	4.18078e-18	1.34153e-16
ENSG00000101197	179.205	3.12331	0.360192	8.67125	4.27409e-18	1.36873e-16
ENSG00000105851	1483.46	-1.30186	0.15044	-8.65371	4.98537e-18	1.59333e-16
ENSG00000110076	283.533	2.75282	0.31851	8.6428	5.48503e-18	1.74954e-16
ENSG00000110400	4937.84	0.86942	0.100677	8.63577	5.83337e-18	1.85696e-16
ENSG00000140465	173.147	4.14006	0.47959	8.63249	6.00311e-18	1.90721e-16
ENSG00000155265	314.409	2.34261	0.271505	8.62823	6.23095e-18	1.97568e-16
ENSG00000184897	4876.86	-1.07276	0.124342	-8.62754	6.26854e-18	1.98368e-16
ENSG00000023445	41973.5	-0.712931	0.082655	-8.62538	6.38803e-18	2.01751e-16
ENSG00000213064	4378.09	-1.38737	0.160853	-8.62505	6.40665e-18	2.01942e-16
ENSG00000151468	84.6046	4.3329	0.502473	8.62316	6.51329e-18	2.049e-16
ENSG00000162711	155.865	3.6733	0.425994	8.6229	6.52773e-18	2.04953e-16
ENSG00000158109	1404.94	1.28364	0.148978	8.61627	6.91697e-18	2.1675e-16
ENSG00000198873	786.765	-1.4194	0.164916	-8.60682	7.51158e-18	2.34924e-16
ENSG00000187800	75.5625	4.86059	0.564997	8.60287	7.77484e-18	2.42684e-16
ENSG00000137309	3644.48	0.974272	0.113367	8.59399	8.40002e-18	2.61689e-16
ENSG00000186480	5852.15	-0.809799	0.0943314	-8.58462	9.1139e-18	2.83379e-16
ENSG00000118596	200.909	-3.07187	0.357918	-8.5826	9.27538e-18	2.87842e-16
ENSG00000163082	10075.9	-0.718465	0.08383	-8.5705	1.03033e-17	3.19125e-16
ENSG00000242779	194.491	2.58781	0.302055	8.56734	1.05902e-17	3.27378e-16
ENSG00000162885	1257.38	-1.20923	0.141211	-8.56327	1.09714e-17	3.38509e-16
ENSG00000173918	438.854	1.99322	0.23286	8.55974	1.13125e-17	3.48364e-16
ENSG00000126767	4568.78	1.03967	0.121502	8.55678	1.16068e-17	3.56743e-16
ENSG00000124762	16019.6	0.819868	0.0958422	8.55435	1.1853e-17	3.63613e-16
ENSG00000276085	520.569	1.8593	0.217427	8.55136	1.21642e-17	3.72448e-16
ENSG00000167656	73.8245	5.58021	0.652929	8.54643	1.2696e-17	3.87989e-16
ENSG00000277632	31864	-1.22055	0.143061	-8.53169	1.4423e-17	4.39929e-16
ENSG00000133935	1268.51	1.12324	0.131767	8.52439	1.53613e-17	4.6766e-16
ENSG00000152409	4123.28	-1.3321	0.156485	-8.51262	1.70044e-17	5.16703e-16
ENSG00000280303	475.04	-1.80281	0.21194	-8.50624	1.79663e-17	5.449e-16
ENSG00000177034	4117.11	-0.988414	0.116209	-8.5055	1.80807e-17	5.47334e-16
ENSG00000132274	3604.44	0.897869	0.105596	8.50285	1.84993e-17	5.58951e-16
ENSG00000135127	526.325	-1.65539	0.194906	-8.49325	2.00932e-17	6.0597e-16
ENSG00000187688	1320.21	1.15569	0.136247	8.48234	2.20715e-17	6.64382e-16
ENSG00000166128	8558.19	-1.00076	0.117995	-8.48138	2.2254e-17	6.6862e-16
ENSG00000168874	92.8025	4.01541	0.473453	8.48111	2.23064e-17	6.68943e-16
ENSG00000198910	1400.98	1.83371	0.216279	8.47844	2.28241e-17	6.83189e-16
ENSG00000163219	841.905	-1.32846	0.156809	-8.47185	2.41536e-17	7.21639e-16
ENSG00000107731	126.62	3.68888	0.437173	8.43805	3.22689e-17	9.62308e-16
ENSG00000115267	2872.19	1.111	0.131757	8.43221	3.39188e-17	1.00964e-15
ENSG00000177426	1227.41	-1.20596	0.143054	-8.4301	3.45371e-17	1.02614e-15
ENSG00000169083	1434.22	-1.32415	0.157109	-8.42824	3.50904e-17	1.04065e-15
ENSG00000197536	394.435	2.26182	0.268478	8.42461	3.61951e-17	1.07143e-15
ENSG00000034677	6473.97	-1.00711	0.119567	-8.42299	3.66981e-17	1.08432e-15
ENSG00000184497	81.0236	4.98827	0.592314	8.42165	3.71204e-17	1.09478e-15
ENSG00000173572	133.046	4.41564	0.524419	8.42005	3.76329e-17	1.10786e-15
ENSG00000182162	2012.03	-1.00889	0.120064	-8.403	4.35232e-17	1.27891e-15
ENSG00000128512	790.194	-2.09098	0.248865	-8.40207	4.38674e-17	1.28667e-15
ENSG00000275302	16302.7	-2.55992	0.304695	-8.4016	4.40423e-17	1.28944e-15
ENSG00000133059	2881.39	-0.923115	0.109887	-8.40059	4.44249e-17	1.29828e-15
ENSG00000154451	1691.89	1.18574	0.141193	8.398	4.5413e-17	1.32474e-15
ENSG00000111640	124232	-0.845886	0.100859	-8.38684	4.99368e-17	1.45406e-15
ENSG00000130024	1720.03	-0.984092	0.117414	-8.38141	5.22994e-17	1.52009e-15
ENSG00000116691	6525.57	-0.835206	0.0996542	-8.38104	5.24611e-17	1.52204e-15
ENSG00000065534	460.08	1.94793	0.232467	8.37939	5.32048e-17	1.54083e-15
ENSG00000100908	354.3	1.90288	0.227183	8.37598	5.47666e-17	1.5832e-15
ENSG00000172009	1573.05	1.12556	0.134401	8.37465	5.53863e-17	1.59823e-15
ENSG00000130363	1111.12	1.37959	0.164776	8.37252	5.6397e-17	1.62448e-15
ENSG00000196376	114.66	4.16559	0.497941	8.36563	5.97949e-17	1.71926e-15
ENSG00000018625	2125.36	1.43126	0.17121	8.35964	6.29076e-17	1.80553e-15
ENSG00000181396	749.028	-1.35356	0.162106	-8.34985	6.8347e-17	1.95814e-15
ENSG00000150093	8534.11	-0.815923	0.0977398	-8.34791	6.94817e-17	1.9871e-15
ENSG00000153993	91.0797	6.62759	0.794032	8.34676	7.01639e-17	2.00304e-15
ENSG00000282033	86.3878	6.40674	0.767943	8.34273	7.25964e-17	2.0688e-15
ENSG00000188677	2876.8	-0.925908	0.111116	-8.33277	7.89721e-17	2.24651e-15
ENSG00000196878	717.918	1.52919	0.183685	8.32508	8.42703e-17	2.39298e-15
ENSG00000159216	2873.84	-0.9254	0.111251	-8.31816	8.93414e-17	2.5325e-15
ENSG00000224531	848.715	-1.51929	0.182664	-8.31742	8.99009e-17	2.54386e-15
ENSG00000262801	221.759	3.78988	0.455685	8.31687	9.03138e-17	2.55105e-15
ENSG00000164877	205.292	3.43766	0.414319	8.29713	1.06657e-16	3.0074e-15
ENSG00000135272	13025.7	-0.863423	0.104094	-8.29463	1.08927e-16	3.06602e-15
ENSG00000119318	6920.82	-0.792827	0.0956249	-8.29101	1.12291e-16	3.15517e-15
ENSG00000171223	54166.1	0.70028	0.0844652	8.29076	1.12528e-16	3.15628e-15
ENSG00000116017	4459.37	0.899303	0.108573	8.28291	1.20203e-16	3.35398e-15
ENSG00000105376	365.551	1.93606	0.233735	8.28312	1.19991e-16	3.35398e-15
ENSG00000184985	93.3596	4.23608	0.511423	8.28293	1.20181e-16	3.35398e-15
ENSG00000102471	6051.6	-0.81395	0.0982819	-8.28179	1.2134e-16	3.37983e-15
ENSG00000268205	814.002	1.39745	0.168796	8.27892	1.24298e-16	3.45623e-15
ENSG00000155926	3615.84	-1.39037	0.168079	-8.27211	1.31611e-16	3.65324e-15
ENSG00000102312	703.002	1.53611	0.185886	8.26373	1.41191e-16	3.91239e-15
ENSG00000119715	582.103	1.46719	0.177572	8.26247	1.42692e-16	3.94716e-15
ENSG00000281332	505.893	1.55053	0.187703	8.26054	1.45016e-16	4.00453e-15
ENSG00000181638	453.988	2.40067	0.290673	8.25903	1.46866e-16	4.04865e-15
ENSG00000066933	1495.58	-1.14215	0.138529	-8.24484	1.65377e-16	4.55114e-15
ENSG00000197969	4002.17	-0.931919	0.113091	-8.24046	1.71551e-16	4.71294e-15
ENSG00000102290	193.433	-3.43239	0.416861	-8.23391	1.81206e-16	4.96968e-15
ENSG00000100568	1179.93	-1.18424	0.14403	-8.22216	1.99866e-16	5.47209e-15
ENSG00000270149	362.045	2.15584	0.262435	8.21477	2.12565e-16	5.80988e-15
ENSG00000244462	3930.94	-0.814708	0.099223	-8.21088	2.19575e-16	5.99127e-15
ENSG00000250571	234.161	2.45303	0.29877	8.21045	2.20368e-16	6.0027e-15
ENSG00000130449	2149.78	-0.945675	0.115212	-8.20814	2.24634e-16	6.10853e-15
ENSG00000121753	170.072	-3.78339	0.46124	-8.20266	2.35134e-16	6.38324e-15
ENSG00000177189	7096.39	-0.846227	0.103207	-8.1993	2.41783e-16	6.54975e-15
ENSG00000137502	1415.89	-1.60545	0.195807	-8.19915	2.42085e-16	6.54975e-15
ENSG00000287784	101.079	3.43015	0.418618	8.194	2.52686e-16	6.82508e-15
ENSG00000050405	946.043	-1.67386	0.204403	-8.18903	2.63331e-16	7.10065e-15
ENSG00000179134	3764.38	0.852732	0.104171	8.1859	2.7028e-16	7.27579e-15
ENSG00000099250	322.932	1.83792	0.224545	8.1851	2.72078e-16	7.31194e-15
ENSG00000163590	1744.23	-1.21901	0.148998	-8.18139	2.80582e-16	7.52786e-15
ENSG00000184588	3341.22	-0.970915	0.118691	-8.18023	2.83312e-16	7.58842e-15
ENSG00000151835	5034.9	-1.09154	0.133465	-8.17851	2.87387e-16	7.68472e-15
ENSG00000168754	73.748	4.67054	0.571392	8.17397	2.98411e-16	7.96623e-15
ENSG00000143772	1063.76	1.37667	0.168472	8.1715	3.0458e-16	8.11741e-15
ENSG00000174938	157.853	2.90127	0.355389	8.16365	3.25049e-16	8.64857e-15
ENSG00000125148	2698.95	-1.27953	0.156918	-8.15416	3.51621e-16	9.34007e-15
ENSG00000172456	398.155	1.88981	0.231969	8.14682	3.73634e-16	9.9084e-15
ENSG00000087008	1260.06	-1.48862	0.18275	-8.14565	3.77245e-16	9.98766e-15
ENSG00000111145	1495.56	-1.20254	0.147644	-8.14486	3.79733e-16	1.0037e-14
ENSG00000106366	18868.4	1.05828	0.130003	8.14045	3.93827e-16	1.03924e-14
ENSG00000116176	147.553	3.21233	0.394638	8.13995	3.95446e-16	1.0418e-14
ENSG00000133619	178.829	2.75457	0.338456	8.13863	3.99772e-16	1.05147e-14
ENSG00000103489	3958.18	-0.821162	0.100918	-8.13689	4.05573e-16	1.06498e-14
ENSG00000103591	2565.27	-1.16182	0.142843	-8.1335	4.17077e-16	1.0934e-14
ENSG00000100600	114.444	4.24575	0.522975	8.11845	4.72189e-16	1.23586e-14
ENSG00000104419	14829.8	0.836956	0.103176	8.11193	4.98205e-16	1.30182e-14
ENSG00000119862	150.814	3.26568	0.402962	8.1042	5.30959e-16	1.38515e-14
ENSG00000197892	1913.58	-0.939362	0.116073	-8.09284	5.82896e-16	1.51818e-14
ENSG00000168214	33449.3	-0.750382	0.0927361	-8.09158	5.88944e-16	1.53144e-14
ENSG00000145293	1672.63	-1.03678	0.128234	-8.0851	6.21125e-16	1.61251e-14
ENSG00000159840	5248.47	-0.78542	0.0971958	-8.0808	6.43423e-16	1.6677e-14
ENSG00000265681	22186.7	-0.771186	0.0954658	-8.07813	6.57649e-16	1.70183e-14
ENSG00000014914	278.714	2.36736	0.293164	8.07521	6.73609e-16	1.74032e-14
ENSG00000108771	485.805	1.57654	0.195301	8.07233	6.89719e-16	1.77908e-14
ENSG00000164733	24199.4	-0.669782	0.0829901	-8.07062	6.99415e-16	1.80119e-14
ENSG00000079215	51.9982	5.50179	0.681911	8.0682	7.13442e-16	1.83437e-14
ENSG00000166825	777.191	1.81227	0.224746	8.06364	7.40566e-16	1.90106e-14
ENSG00000197355	668.034	1.48699	0.184742	8.04904	8.34427e-16	2.13859e-14
ENSG00000149428	18395.2	0.783692	0.0974828	8.03929	9.03614e-16	2.31221e-14
ENSG00000168334	14469.8	-0.815091	0.101395	-8.03877	9.07412e-16	2.31824e-14
ENSG00000130522	25985.6	-0.75171	0.0935445	-8.03585	9.29307e-16	2.3704e-14
ENSG00000185115	1804.86	-0.9584	0.119619	-8.01207	1.12792e-15	2.87244e-14
ENSG00000089327	4113.19	-0.819875	0.102407	-8.00602	1.18479e-15	3.01248e-14
ENSG00000170892	581.197	1.39901	0.174814	8.00287	1.21553e-15	3.08576e-14
ENSG00000116678	1152.31	1.13025	0.141244	8.00214	1.2228e-15	3.09929e-14
ENSG00000197535	1503.92	-1.00819	0.126015	-8.00053	1.23886e-15	3.13505e-14
ENSG00000171246	149.889	4.5729	0.572243	7.99118	1.33657e-15	3.37699e-14
ENSG00000140406	623.696	-1.46646	0.183562	-7.98892	1.36126e-15	3.43397e-14
ENSG00000156508	741095	-0.63671	0.0797387	-7.98495	1.40578e-15	3.53952e-14
ENSG00000165983	999.31	-1.24239	0.155594	-7.9848	1.40751e-15	3.53952e-14
ENSG00000051523	2041.3	-0.995295	0.124658	-7.98419	1.41449e-15	3.55149e-14
ENSG00000090060	9884.55	-0.862072	0.107999	-7.98224	1.43696e-15	3.60229e-14
ENSG00000141664	4633.82	-0.76894	0.0963707	-7.97898	1.47545e-15	3.69299e-14
ENSG00000189180	1443.25	-1.13789	0.142656	-7.97643	1.50622e-15	3.76415e-14
ENSG00000069849	5514.85	-0.944104	0.118437	-7.97134	1.56965e-15	3.91047e-14
ENSG00000100092	3155	1.17764	0.147733	7.97139	1.56904e-15	3.91047e-14
ENSG00000074416	6017.35	0.93059	0.11675	7.97081	1.57633e-15	3.92104e-14
ENSG00000114861	1802.09	-1.02617	0.128762	-7.96948	1.59346e-15	3.95751e-14
ENSG00000143851	8314.72	-0.704686	0.0884648	-7.96572	1.64262e-15	4.07329e-14
ENSG00000145734	2222.66	-0.903285	0.113431	-7.96327	1.67548e-15	4.14837e-14
ENSG00000198933	494.81	1.76749	0.221987	7.96216	1.69064e-15	4.17944e-14
ENSG00000168243	502.593	-1.97957	0.248672	-7.96057	1.71243e-15	4.22681e-14
ENSG00000111424	4145.64	-1.30298	0.163747	-7.95726	1.75889e-15	4.33481e-14
ENSG00000114841	387.947	1.80682	0.227311	7.94867	1.88519e-15	4.63896e-14
ENSG00000107651	1568.04	1.21385	0.152751	7.94658	1.91735e-15	4.71087e-14
ENSG00000168734	71.2211	5.55231	0.699133	7.94171	1.99419e-15	4.89216e-14
ENSG00000143147	85.2936	3.65588	0.461303	7.92511	2.27942e-15	5.58336e-14
ENSG00000104635	9135.75	-0.736228	0.0929055	-7.92448	2.29104e-15	5.60326e-14
ENSG00000196924	87553.8	0.743965	0.093896	7.92328	2.31322e-15	5.6489e-14
ENSG00000118418	1542.11	-0.998407	0.126086	-7.91847	2.40447e-15	5.8628e-14
ENSG00000053371	1326.45	-1.08671	0.137242	-7.91817	2.41041e-15	5.86838e-14
ENSG00000157570	1419.4	-1.45728	0.184061	-7.91737	2.42577e-15	5.89684e-14
ENSG00000153303	420.885	2.14112	0.27073	7.90869	2.60107e-15	6.3134e-14
ENSG00000253837	216.084	2.47087	0.313104	7.89152	2.98518e-15	7.23477e-14
ENSG00000110092	179.541	-2.45484	0.311195	-7.88843	3.06018e-15	7.40535e-14
ENSG00000197976	2037.54	1.16319	0.147468	7.88775	3.07689e-15	7.43457e-14
ENSG00000105329	4628.79	-0.813628	0.103188	-7.88492	3.14737e-15	7.59345e-14
ENSG00000225663	601.546	-1.3769	0.174655	-7.88355	3.18219e-15	7.66592e-14
ENSG00000182199	3840.84	-0.994551	0.126203	-7.88058	3.25868e-15	7.83841e-14
ENSG00000121579	3516.63	-0.805825	0.102279	-7.87871	3.30788e-15	7.94486e-14
ENSG00000177239	2319.32	0.874166	0.111084	7.8694	3.56349e-15	8.54598e-14
ENSG00000125637	6725.05	-0.772455	0.0982097	-7.86537	3.68016e-15	8.81261e-14
ENSG00000144724	2344.52	-0.911171	0.116073	-7.84997	4.16142e-15	9.95021e-14
ENSG00000157593	1877.03	0.992621	0.126565	7.84275	4.40772e-15	1.05234e-13
ENSG00000173546	474.441	1.55326	0.198198	7.83689	4.61829e-15	1.10098e-13
ENSG00000233695	168.055	2.84814	0.363569	7.83382	4.73249e-15	1.12653e-13
ENSG00000149527	300.491	2.15971	0.275829	7.82988	4.88353e-15	1.16076e-13
ENSG00000105650	66.4018	4.26549	0.545077	7.82547	5.05757e-15	1.20035e-13
ENSG00000160209	1940.2	-0.994388	0.127092	-7.82416	5.11047e-15	1.21111e-13
ENSG00000104626	1065.76	-1.32732	0.169724	-7.82046	5.26311e-15	1.24545e-13
ENSG00000254401	327.417	1.76424	0.225748	7.81505	5.49395e-15	1.29816e-13
ENSG00000133872	8899.75	-0.786716	0.100819	-7.80328	6.03203e-15	1.4232e-13
ENSG00000183421	61.5903	5.07857	0.65135	7.79699	6.33988e-15	1.49364e-13
ENSG00000183722	1584.11	-0.968857	0.124302	-7.79438	6.47271e-15	1.5227e-13
ENSG00000077157	1016.63	-1.38049	0.177178	-7.79157	6.61831e-15	1.55467e-13
ENSG00000166197	4201.06	-0.90119	0.115933	-7.77339	7.64128e-15	1.79235e-13
ENSG00000030582	1717.01	0.975729	0.125585	7.76946	7.88184e-15	1.84608e-13
ENSG00000264522	1717.46	-1.05412	0.135682	-7.76902	7.9096e-15	1.84988e-13
ENSG00000135905	4783.75	-0.878484	0.113199	-7.76051	8.45903e-15	1.9755e-13
ENSG00000105974	1706.87	1.11904	0.144257	7.75725	8.67894e-15	2.02391e-13
ENSG00000141655	5295.55	-0.774285	0.0998282	-7.75617	8.75336e-15	2.0383e-13
ENSG00000160255	5977.46	-0.930455	0.120101	-7.74724	9.39122e-15	2.18366e-13
ENSG00000163635	2717.1	-0.854868	0.11037	-7.74549	9.52175e-15	2.21081e-13
ENSG00000064309	275.974	2.04161	0.263654	7.74352	9.66996e-15	2.24198e-13
ENSG00000169860	127.189	3.10849	0.401488	7.74242	9.7541e-15	2.25822e-13
ENSG00000275993	493.639	-1.60042	0.206794	-7.73921	1.00034e-14	2.31261e-13
ENSG00000101265	2244.65	0.925466	0.119709	7.73097	1.06727e-14	2.46377e-13
ENSG00000256043	320.385	1.93984	0.251059	7.72662	1.10437e-14	2.54575e-13
ENSG00000088726	93.9681	5.64714	0.730973	7.72552	1.11399e-14	2.56426e-13
ENSG00000151116	1002.12	-1.32103	0.171064	-7.72245	1.1411e-14	2.62291e-13
ENSG00000171723	2096.27	0.958806	0.124162	7.72222	1.14317e-14	2.62389e-13
ENSG00000211747	2382.46	-1.08378	0.140411	-7.71863	1.17585e-14	2.69506e-13
ENSG00000085382	722.716	-1.31908	0.171139	-7.70768	1.28128e-14	2.9325e-13
ENSG00000264668	82.7272	4.46808	0.580125	7.70194	1.34017e-14	3.06293e-13
ENSG00000138600	2624.51	-0.87906	0.114309	-7.6902	1.46906e-14	3.35271e-13
ENSG00000110324	11488.8	-0.720828	0.0937695	-7.68723	1.50356e-14	3.42658e-13
ENSG00000149541	946.642	1.23381	0.16053	7.6859	1.51923e-14	3.45738e-13
ENSG00000142168	2648.08	-0.815291	0.106103	-7.68397	1.54237e-14	3.50506e-13
ENSG00000130396	7845.24	-0.720472	0.0938533	-7.67658	1.63397e-14	3.70798e-13
ENSG00000153233	2902.16	-0.968689	0.126202	-7.67572	1.64487e-14	3.72745e-13
ENSG00000154734	1291.84	-1.4372	0.187575	-7.66199	1.83073e-14	4.14278e-13
ENSG00000139629	301.826	-2.05875	0.268968	-7.65426	1.9443e-14	4.39357e-13
ENSG00000166562	4201.65	-0.741259	0.0969173	-7.64837	2.03544e-14	4.59306e-13
ENSG00000283554	1004.71	-1.25861	0.164576	-7.64758	2.04793e-14	4.61474e-13
ENSG00000183943	1613.24	-1.05324	0.137757	-7.64566	2.07884e-14	4.67782e-13
ENSG00000154096	543.029	2.33773	0.305853	7.64329	2.11733e-14	4.75777e-13
ENSG00000144802	2370.85	-1.10063	0.144006	-7.64289	2.12394e-14	4.76042e-13
ENSG00000153574	750.81	-1.20505	0.157669	-7.64286	2.12444e-14	4.76042e-13
ENSG00000240972	15640.5	-0.731461	0.0957326	-7.64067	2.16093e-14	4.83542e-13
ENSG00000013374	4284.86	0.971614	0.127235	7.63635	2.23464e-14	4.99339e-13
ENSG00000100997	1895.34	-0.948723	0.124303	-7.63233	2.30549e-14	5.14455e-13
ENSG00000084112	3721.47	-1.24329	0.163065	-7.62448	2.45019e-14	5.45983e-13
ENSG00000159842	1413.57	1.22365	0.160506	7.6237	2.46511e-14	5.48546e-13
ENSG00000197956	5325.25	0.744868	0.097821	7.6146	2.64501e-14	5.87764e-13
ENSG00000283228	503.693	-1.63039	0.214133	-7.61393	2.65882e-14	5.90015e-13
ENSG00000116406	1324.57	-1.06436	0.139835	-7.6115	2.70924e-14	6.00373e-13
ENSG00000167074	334.011	1.71348	0.225261	7.60664	2.81321e-14	6.22554e-13
ENSG00000130035	188.946	2.55088	0.33554	7.60232	2.90877e-14	6.42815e-13
ENSG00000218336	2501.48	-0.842369	0.110819	-7.60128	2.93212e-14	6.47083e-13
ENSG00000178199	1036.94	-1.21814	0.160295	-7.59939	2.97539e-14	6.5573e-13
ENSG00000104368	282.98	2.03246	0.267478	7.59862	2.99316e-14	6.58741e-13
ENSG00000170425	468.7	-1.42256	0.187243	-7.59739	3.02163e-14	6.63353e-13
ENSG00000174502	78.3714	6.56649	0.864312	7.59736	3.02238e-14	6.63353e-13
ENSG00000004777	254.283	2.55548	0.336432	7.59584	3.05809e-14	6.70274e-13
ENSG00000171208	318.165	-2.17703	0.286731	-7.59259	3.13574e-14	6.86356e-13
ENSG00000124225	4984.79	-0.850514	0.112324	-7.57194	3.67688e-14	8.03704e-13
ENSG00000120289	62.1551	5.49688	0.727221	7.55875	4.06965e-14	8.88347e-13
ENSG00000151092	1927.58	-1.1014	0.145718	-7.5584	4.08073e-14	8.89554e-13
ENSG00000104812	2921.65	-1.03205	0.136633	-7.55347	4.2381e-14	9.22605e-13
ENSG00000123684	705.038	-1.70954	0.226449	-7.54935	4.37419e-14	9.50943e-13
ENSG00000198087	1468.78	-0.9686	0.128417	-7.5426	4.60707e-14	1.00021e-12
ENSG00000118495	624.593	-1.38294	0.183506	-7.53619	4.83897e-14	1.04914e-12
ENSG00000185885	1205.14	-1.12305	0.149108	-7.53179	5.00477e-14	1.08216e-12
ENSG00000172460	174.973	2.85793	0.379447	7.53184	5.00301e-14	1.08216e-12
ENSG00000248360	648.736	1.36313	0.180989	7.5316	5.01232e-14	1.08234e-12
ENSG00000172375	1341.11	0.987594	0.131425	7.5145	5.7128e-14	1.23194e-12
ENSG00000111335	1581.45	1.44375	0.192144	7.51389	5.73977e-14	1.23609e-12
ENSG00000106086	917.964	-1.44083	0.191801	-7.51209	5.81887e-14	1.25145e-12
ENSG00000058056	967.807	-1.52854	0.203489	-7.51163	5.83959e-14	1.25422e-12
ENSG00000177103	397.712	-1.75345	0.23359	-7.50653	6.07134e-14	1.30225e-12
ENSG00000163041	6990.53	-0.793821	0.105809	-7.50239	6.26624e-14	1.34226e-12
ENSG00000133657	6421.11	-0.786872	0.10499	-7.49476	6.64187e-14	1.42083e-12
ENSG00000144452	56.723	4.78004	0.638227	7.48956	6.91024e-14	1.47627e-12
ENSG00000135503	2661.19	-0.967821	0.129366	-7.48127	7.36091e-14	1.57046e-12
ENSG00000105486	1291.45	1.23701	0.165384	7.47962	7.45355e-14	1.58811e-12
ENSG00000126705	843.926	1.14524	0.153177	7.47655	7.62976e-14	1.6235e-12
ENSG00000124788	4670.67	-0.787233	0.105338	-7.47339	7.81536e-14	1.66079e-12
ENSG00000216490	332.591	2.0903	0.279801	7.47067	7.97885e-14	1.69329e-12
ENSG00000025772	1657.19	-0.897983	0.12021	-7.47014	8.01074e-14	1.69781e-12
ENSG00000231074	810.637	-1.21972	0.163489	-7.46054	8.61675e-14	1.82384e-12
ENSG00000117868	11523.5	-0.765686	0.102674	-7.45748	8.81953e-14	1.8643e-12
ENSG00000107242	1432.41	-1.08647	0.145865	-7.4485	9.44047e-14	1.99293e-12
ENSG00000141574	208.753	-2.08832	0.280587	-7.44269	9.86542e-14	2.0799e-12
ENSG00000141968	1540.28	-1.01163	0.136132	-7.43127	1.07557e-13	2.26463e-12
ENSG00000079308	8060.57	0.828278	0.111515	7.42753	1.10644e-13	2.32657e-12
ENSG00000179242	69.3309	4.23228	0.569838	7.42715	1.10958e-13	2.33013e-12
ENSG00000276850	64.614	3.95873	0.533219	7.42422	1.1345e-13	2.37933e-12
ENSG00000160191	2079.7	0.851099	0.114647	7.42364	1.13943e-13	2.38655e-12
ENSG00000188886	496.143	-1.77702	0.239532	-7.41871	1.18268e-13	2.47392e-12
ENSG00000128585	2603.57	-0.959046	0.129403	-7.41133	1.25041e-13	2.61218e-12
ENSG00000141012	416.954	1.50223	0.20271	7.41072	1.25616e-13	2.62078e-12
ENSG00000067606	117.464	2.89488	0.390692	7.4096	1.2668e-13	2.63954e-12
ENSG00000278535	215.885	2.16887	0.292728	7.40917	1.27095e-13	2.64475e-12
ENSG00000120549	516.806	-1.60076	0.216074	-7.40836	1.27867e-13	2.65738e-12
ENSG00000035115	759.491	-1.22434	0.165383	-7.40305	1.33087e-13	2.76229e-12
ENSG00000143198	1431.03	0.981747	0.132667	7.40007	1.36111e-13	2.82141e-12
ENSG00000172292	2964.2	-0.834121	0.11275	-7.39795	1.38299e-13	2.86305e-12
ENSG00000197540	510.026	-1.46442	0.197964	-7.39741	1.38862e-13	2.86648e-12
ENSG00000186854	391.976	-1.75324	0.237004	-7.3975	1.38776e-13	2.86648e-12
ENSG00000145832	273.083	-2.39024	0.323124	-7.39728	1.39001e-13	2.86648e-12
ENSG00000179604	773.4	1.29128	0.174736	7.38988	1.46966e-13	3.02685e-12
ENSG00000178685	1864.16	0.972494	0.131751	7.38131	1.56738e-13	3.22042e-12
ENSG00000188859	134.058	3.07264	0.416275	7.38129	1.56765e-13	3.22042e-12
ENSG00000170558	1454.27	1.10989	0.150462	7.3766	1.62386e-13	3.33161e-12
ENSG00000186001	2603.46	-1.3149	0.178262	-7.37621	1.62862e-13	3.33711e-12
ENSG00000105971	338.821	1.75218	0.238315	7.35238	1.94706e-13	3.98452e-12
ENSG00000130598	216.69	2.01533	0.274378	7.34511	2.05587e-13	4.20184e-12
ENSG00000170542	1983.82	-0.87615	0.119302	-7.34399	2.07325e-13	4.23197e-12
ENSG00000120949	10165.4	-0.795355	0.10844	-7.33454	2.2249e-13	4.53575e-12
ENSG00000189181	69.2976	7.11414	0.970748	7.32851	2.32723e-13	4.73833e-12
ENSG00000122188	879.885	-1.39917	0.190934	-7.32804	2.33543e-13	4.74901e-12
ENSG00000178623	702.71	-1.19992	0.16397	-7.3179	2.51876e-13	5.11531e-12
ENSG00000107968	2778.19	1.16272	0.158913	7.31671	2.54119e-13	5.15434e-12
ENSG00000221963	4667.4	0.713591	0.0975574	7.31457	2.5821e-13	5.23071e-12
ENSG00000174015	53.8369	5.22519	0.714378	7.31433	2.58671e-13	5.23343e-12
ENSG00000110237	1840.59	3.28612	0.449347	7.3131	2.61041e-13	5.27474e-12
ENSG00000151458	272.124	2.4376	0.333393	7.31149	2.64204e-13	5.33193e-12
ENSG00000180758	609.899	1.34628	0.184188	7.30931	2.68525e-13	5.41233e-12
ENSG00000184014	2748.47	1.11703	0.152848	7.30813	2.70888e-13	5.45311e-12
ENSG00000183780	999.002	1.54354	0.211315	7.30446	2.78392e-13	5.59715e-12
ENSG00000159921	1809.21	-0.846102	0.115942	-7.29766	2.92818e-13	5.87981e-12
ENSG00000167797	1699.13	-0.983599	0.134825	-7.29536	2.97866e-13	5.9737e-12
ENSG00000172752	1213.65	1.20516	0.165208	7.29478	2.9915e-13	5.99197e-12
ENSG00000100897	2340.27	0.840861	0.115292	7.29331	3.02439e-13	6.05028e-12
ENSG00000106588	3569.84	-0.777084	0.106613	-7.2888	3.12734e-13	6.24845e-12
ENSG00000226777	261.583	2.65379	0.364129	7.28805	3.1447e-13	6.27532e-12
ENSG00000120254	678.191	-1.50803	0.206954	-7.2868	3.17408e-13	6.32609e-12
ENSG00000071051	4316.33	0.687211	0.0944175	7.27843	3.37723e-13	6.72261e-12
ENSG00000203797	145.941	2.43039	0.3347	7.26141	3.83062e-13	7.61567e-12
ENSG00000167615	4549.25	0.961631	0.132455	7.26007	3.86896e-13	7.68238e-12
ENSG00000196083	1058.2	-1.18967	0.163888	-7.25904	3.89851e-13	7.73149e-12
ENSG00000176148	607.258	-1.26043	0.173745	-7.25447	4.03241e-13	7.98716e-12
ENSG00000164023	281.455	1.86631	0.257289	7.25376	4.05362e-13	8.01926e-12
ENSG00000156398	166.756	-2.7952	0.385639	-7.24822	4.22275e-13	8.34358e-12
ENSG00000131149	173.145	2.71338	0.374544	7.2445	4.34043e-13	8.56555e-12
ENSG00000168785	812.29	-1.24604	0.172149	-7.23814	4.5488e-13	8.96572e-12
ENSG00000198642	1300.18	0.987823	0.136494	7.23712	4.58307e-13	9.01112e-12
ENSG00000158859	86.3064	7.53602	1.04128	7.23727	4.57809e-13	9.01112e-12
ENSG00000139211	474.014	-1.39308	0.192568	-7.23423	4.68173e-13	9.19383e-12
ENSG00000179403	4180.58	1.0706	0.148119	7.22801	4.9013e-13	9.61326e-12
ENSG00000249852	74.3023	4.0265	0.557765	7.21898	5.23774e-13	1.02606e-11
ENSG00000204287	26832.3	-0.615719	0.0853093	-7.21749	5.29568e-13	1.03615e-11
ENSG00000154945	1196.54	-0.959836	0.133015	-7.216	5.354e-13	1.04576e-11
ENSG00000198574	500.237	-1.67163	0.231659	-7.2159	5.35786e-13	1.04576e-11
ENSG00000183844	71.9588	4.0468	0.560909	7.21473	5.40428e-13	1.05354e-11
ENSG00000170854	3239.32	-0.924802	0.128283	-7.20909	5.63254e-13	1.09537e-11
ENSG00000127124	574.364	-1.38789	0.192516	-7.20924	5.62668e-13	1.09537e-11
ENSG00000158623	1611.62	-1.00969	0.140091	-7.20739	5.70328e-13	1.10779e-11
ENSG00000153179	1512.22	-0.959339	0.133114	-7.20689	5.72455e-13	1.11058e-11
ENSG00000149084	591.892	-1.47007	0.204035	-7.20497	5.80556e-13	1.12493e-11
ENSG00000128487	94.7486	3.72155	0.5169	7.19974	6.03269e-13	1.16753e-11
ENSG00000215483	135.235	2.9506	0.409912	7.19814	6.10386e-13	1.17988e-11
ENSG00000168675	3055.03	-0.885631	0.123043	-7.19772	6.12275e-13	1.18069e-11
ENSG00000161813	1451.9	-1.03228	0.143417	-7.19776	6.12113e-13	1.18069e-11
ENSG00000108819	9367.6	0.662337	0.0920465	7.19568	6.21484e-13	1.19701e-11
ENSG00000134253	143.99	-2.36845	0.329483	-7.18837	6.55687e-13	1.26137e-11
ENSG00000180694	1630.86	-0.983185	0.136804	-7.18682	6.63186e-13	1.27427e-11
ENSG00000126709	307.13	1.86263	0.259336	7.18231	6.85408e-13	1.31539e-11
ENSG00000197728	12317.7	-0.671238	0.0934989	-7.1791	7.01702e-13	1.34345e-11
ENSG00000181744	808.955	-1.28204	0.178577	-7.17922	7.01107e-13	1.34345e-11
ENSG00000145934	73.299	3.90638	0.544301	7.17687	7.13231e-13	1.36389e-11
ENSG00000150995	6679.13	-0.84454	0.117736	-7.17315	7.329e-13	1.39984e-11
ENSG00000149480	4866.83	0.710466	0.0990771	7.17084	7.45374e-13	1.42197e-11
ENSG00000221978	2427.65	0.895448	0.124888	7.17	7.49983e-13	1.42737e-11
ENSG00000196408	412.53	-1.54207	0.215071	-7.17005	7.49712e-13	1.42737e-11
ENSG00000089094	6235.35	-0.851528	0.118811	-7.16708	7.66124e-13	1.45636e-11
ENSG00000081059	306.084	2.0579	0.287242	7.16435	7.81553e-13	1.48393e-11
ENSG00000100439	682.414	1.20629	0.168512	7.15848	8.15753e-13	1.54555e-11
ENSG00000168056	628.782	1.69877	0.237309	7.15845	8.15931e-13	1.54555e-11
ENSG00000162636	711.119	-1.64433	0.229747	-7.15712	8.23919e-13	1.55884e-11
ENSG00000150687	261.601	-3.09597	0.432797	-7.1534	8.46529e-13	1.59973e-11
ENSG00000074966	549.239	-1.45837	0.204711	-7.12402	1.04826e-12	1.97862e-11
ENSG00000115159	987.086	-1.21893	0.171148	-7.12208	1.06311e-12	2.0043e-11
ENSG00000182087	3319.94	0.741304	0.104191	7.11487	1.12021e-12	2.10947e-11
ENSG00000084070	7925.45	-0.729457	0.102726	-7.101	1.23856e-12	2.32959e-11
ENSG00000177707	858.921	-1.0446	0.147239	-7.09459	1.29736e-12	2.43733e-11
ENSG00000173598	2848.8	-0.792954	0.111804	-7.09237	1.31839e-12	2.47394e-11
ENSG00000119139	1530.61	1.12538	0.15882	7.0859	1.38148e-12	2.5893e-11
ENSG00000185499	305.2	1.93426	0.273187	7.08035	1.43793e-12	2.69197e-11
ENSG00000143363	945.008	-1.08502	0.153252	-7.07997	1.44181e-12	2.69609e-11
ENSG00000132718	8082.88	0.67209	0.0951784	7.06137	1.64866e-12	3.07928e-11
ENSG00000132965	6577.43	0.699579	0.0990936	7.05977	1.66773e-12	3.11128e-11
ENSG00000117318	2359.37	-0.90903	0.128795	-7.05796	1.68965e-12	3.14851e-11
ENSG00000111670	8080.72	-0.780293	0.110695	-7.04904	1.80162e-12	3.35326e-11
ENSG00000168439	3282.72	-0.725351	0.102952	-7.04554	1.8474e-12	3.43449e-11
ENSG00000079257	335.481	-1.55329	0.220665	-7.03912	1.93463e-12	3.5925e-11
ENSG00000162078	306.551	1.73596	0.247045	7.0269	2.11178e-12	3.91692e-11
ENSG00000118007	1357.5	-0.900373	0.128143	-7.02631	2.12064e-12	3.92882e-11
ENSG00000213145	15115.6	-0.795637	0.113243	-7.02591	2.12672e-12	3.93554e-11
ENSG00000111266	2315.37	-0.948513	0.135013	-7.02534	2.13549e-12	3.94721e-11
ENSG00000012174	1394.01	-0.982095	0.139833	-7.02334	2.16633e-12	3.9996e-11
ENSG00000170011	2845.58	-1.02404	0.145945	-7.01656	2.2739e-12	4.19339e-11
ENSG00000177098	509.666	1.28483	0.18317	7.01443	2.3088e-12	4.25286e-11
ENSG00000197971	1383.92	-1.15307	0.164476	-7.01059	2.3732e-12	4.36647e-11
ENSG00000158195	11253.1	0.828959	0.118277	7.00862	2.40675e-12	4.42313e-11
ENSG00000149573	181.008	2.36031	0.336908	7.00579	2.45598e-12	4.50844e-11
ENSG00000178567	1390.98	1.05384	0.1505	7.00227	2.51845e-12	4.61783e-11
ENSG00000161533	1600.11	0.852424	0.121869	6.99457	2.66078e-12	4.87324e-11
ENSG00000054793	192.061	-2.86922	0.410249	-6.99384	2.67465e-12	4.89306e-11
ENSG00000152256	2539.91	-1.03996	0.148728	-6.99235	2.70313e-12	4.93952e-11
ENSG00000126016	408.823	1.73853	0.249033	6.98113	2.92822e-12	5.34475e-11
ENSG00000104518	1102.96	1.06774	0.153029	6.97739	3.00711e-12	5.4825e-11
ENSG00000118655	504.215	1.81207	0.260072	6.96759	3.22422e-12	5.87167e-11
ENSG00000110696	5397.75	-0.666332	0.0957008	-6.96265	3.3392e-12	6.07417e-11
ENSG00000144161	571.325	-1.48466	0.213257	-6.96184	3.35865e-12	6.10262e-11
ENSG00000166925	3544.47	0.72502	0.104172	6.95986	3.4061e-12	6.18185e-11
ENSG00000023902	2353.59	-0.748741	0.107605	-6.95826	3.44507e-12	6.2455e-11
ENSG00000158292	544.471	1.32832	0.190956	6.95616	3.49667e-12	6.33189e-11
ENSG00000116584	5554.34	-0.673768	0.096878	-6.9548	3.53051e-12	6.3834e-11
ENSG00000152217	1244.98	-0.911062	0.130999	-6.9547	3.53307e-12	6.3834e-11
ENSG00000155189	1045.8	-0.998607	0.143706	-6.94896	3.67995e-12	6.6413e-11
ENSG00000104059	397.481	-1.91042	0.275028	-6.94626	3.75101e-12	6.76193e-11
ENSG00000103024	1124.89	1.12645	0.162205	6.94461	3.79494e-12	6.83345e-11
ENSG00000163539	2388.34	-0.934214	0.134529	-6.94431	3.80309e-12	6.84044e-11
ENSG00000286393	317.396	-1.90287	0.27413	-6.94149	3.87981e-12	6.97062e-11
ENSG00000118308	1413.17	-0.92382	0.133116	-6.93997	3.92171e-12	7.03801e-11
ENSG00000144118	3876.49	0.824807	0.118916	6.93607	4.03157e-12	7.22709e-11
ENSG00000196353	69.6959	3.76176	0.542437	6.93493	4.06436e-12	7.27775e-11
ENSG00000104951	1658.92	-1.16854	0.168564	-6.93234	4.13924e-12	7.40357e-11
ENSG00000129071	1524.67	0.966694	0.13968	6.9208	4.49105e-12	8.02388e-11
ENSG00000160185	1643.85	-0.892832	0.129052	-6.91839	4.56816e-12	8.15256e-11
ENSG00000122852	135.4	8.69667	1.25728	6.91702	4.61238e-12	8.22233e-11
ENSG00000105246	2255.49	-0.925299	0.13383	-6.91401	4.71129e-12	8.38933e-11
ENSG00000090238	915.448	1.20129	0.173818	6.9112	4.80572e-12	8.548e-11
ENSG00000097021	1005.45	1.26708	0.183515	6.90448	5.03889e-12	8.95282e-11
ENSG00000171314	30130.7	-0.541376	0.0784159	-6.90391	5.05918e-12	8.97893e-11
ENSG00000154127	513.561	-1.60622	0.23272	-6.90192	5.13045e-12	9.09268e-11
ENSG00000159618	512.942	1.58797	0.23008	6.9018	5.13461e-12	9.09268e-11
ENSG00000171811	93.1415	3.83157	0.55547	6.89788	5.27855e-12	9.33728e-11
ENSG00000163600	1176.7	0.998055	0.144814	6.89196	5.50271e-12	9.72306e-11
ENSG00000138448	1708.21	-1.15316	0.167347	-6.89082	5.54722e-12	9.79094e-11
ENSG00000008083	2520.58	-0.873279	0.126782	-6.88802	5.65734e-12	9.97432e-11
ENSG00000177311	2747.16	-0.81922	0.119016	-6.88327	5.84948e-12	1.03018e-10
ENSG00000108946	14080.9	-0.59604	0.086623	-6.88085	5.94959e-12	1.04666e-10
ENSG00000139505	2226.24	-0.780881	0.113542	-6.87748	6.09224e-12	1.06941e-10
ENSG00000143365	308.708	1.6141	0.234689	6.87762	6.08614e-12	1.06941e-10
ENSG00000167460	30557.7	-0.703802	0.102418	-6.87184	6.33796e-12	1.11133e-10
ENSG00000030110	1597	0.848778	0.123523	6.87139	6.35794e-12	1.11361e-10
ENSG00000277443	4984.26	-0.869244	0.126546	-6.869	6.46526e-12	1.13117e-10
ENSG00000238164	486.865	1.56134	0.227386	6.86646	6.58126e-12	1.15021e-10
ENSG00000173548	1297.33	1.10622	0.161152	6.86446	6.67416e-12	1.16518e-10
ENSG00000149115	589.911	1.45698	0.212263	6.864	6.69566e-12	1.16767e-10
ENSG00000047932	2563.99	-0.744586	0.108496	-6.8628	6.75258e-12	1.17631e-10
ENSG00000114353	9562.59	0.644404	0.093942	6.8596	6.90535e-12	1.20162e-10
ENSG00000011566	417.566	-1.81634	0.265009	-6.85389	7.18684e-12	1.24925e-10
ENSG00000129993	47.2679	4.47105	0.653268	6.84413	7.6944e-12	1.33603e-10
ENSG00000082269	1166.7	-1.02383	0.149601	-6.84375	7.71483e-12	1.33668e-10
ENSG00000183186	94.9269	2.96765	0.433619	6.8439	7.70658e-12	1.33668e-10
ENSG00000197296	176.72	2.06379	0.301624	6.84226	7.79525e-12	1.34916e-10
ENSG00000163939	3144.72	-0.913386	0.133508	-6.84143	7.8405e-12	1.35407e-10
ENSG00000109586	797.559	-1.31218	0.191796	-6.84157	7.83287e-12	1.35407e-10
ENSG00000211751	4409.59	-0.828478	0.121161	-6.83783	8.03993e-12	1.38702e-10
ENSG00000160710	17069.8	0.685617	0.100291	6.83629	8.12693e-12	1.40052e-10
ENSG00000177432	321.93	-1.58173	0.231493	-6.83274	8.33086e-12	1.43412e-10
ENSG00000155660	9404.79	-0.649193	0.0950537	-6.82975	8.50604e-12	1.46271e-10
ENSG00000186716	2641.97	1.21038	0.177329	6.82562	8.75437e-12	1.5038e-10
ENSG00000163629	2504.02	-1.04557	0.153282	-6.82124	9.02549e-12	1.54872e-10
ENSG00000013364	7564.68	0.658846	0.0966825	6.81454	9.45685e-12	1.621e-10
ENSG00000205018	88.2125	2.92692	0.429953	6.80755	9.92726e-12	1.69982e-10
ENSG00000101203	71.2838	3.57483	0.525622	6.80113	1.03798e-11	1.77542e-10
ENSG00000166710	216972	-0.544071	0.0800154	-6.79958	1.04925e-11	1.79278e-10
ENSG00000073331	439.813	1.51092	0.222218	6.79924	1.05172e-11	1.79509e-10
ENSG00000136842	915.021	1.00802	0.148306	6.79691	1.06889e-11	1.82246e-10
ENSG00000269609	323.556	1.56191	0.229907	6.79364	1.09338e-11	1.86223e-10
ENSG00000151651	9090.45	0.601642	0.0885988	6.79064	1.11638e-11	1.89938e-10
ENSG00000086102	3024.85	-0.768265	0.113195	-6.78711	1.14404e-11	1.94438e-10
ENSG00000198431	3168.59	-0.836487	0.123271	-6.78576	1.15473e-11	1.96048e-10
ENSG00000178607	2315.51	-1.00851	0.148639	-6.78499	1.16094e-11	1.96894e-10
ENSG00000110422	2447.56	-0.733535	0.108189	-6.78013	1.20071e-11	2.03424e-10
ENSG00000171159	1046.24	-1.00125	0.147729	-6.77757	1.22211e-11	2.06831e-10
ENSG00000179889	3365.26	0.80942	0.119511	6.77275	1.26354e-11	2.13616e-10
ENSG00000196233	1970.78	-0.835038	0.123428	-6.7654	1.32938e-11	2.24512e-10
ENSG00000112378	4429.1	-0.678127	0.10026	-6.76368	1.34531e-11	2.26964e-10
ENSG00000214357	1488.05	1.00616	0.148811	6.76134	1.36721e-11	2.30416e-10
ENSG00000154642	3263.74	-0.751587	0.111321	-6.75156	1.46267e-11	2.46245e-10
ENSG00000124785	596.378	-1.33321	0.197588	-6.7474	1.5052e-11	2.53138e-10
ENSG00000171451	227.451	-1.79363	0.265898	-6.74557	1.52427e-11	2.56077e-10
ENSG00000083642	1893.23	-0.849287	0.126013	-6.73965	1.58764e-11	2.66445e-10
ENSG00000110848	3384.66	-0.770756	0.114368	-6.73926	1.59199e-11	2.66895e-10
ENSG00000106524	693.149	-1.11719	0.165785	-6.73877	1.59729e-11	2.67505e-10
ENSG00000196123	871.659	-1.26604	0.187888	-6.73827	1.60285e-11	2.68156e-10
ENSG00000131242	1590.12	0.916182	0.13598	6.73763	1.60986e-11	2.69047e-10
ENSG00000010318	152.02	2.35353	0.349369	6.73653	1.62216e-11	2.70821e-10
ENSG00000105825	45.5087	6.3859	0.949104	6.72834	1.71609e-11	2.86205e-10
ENSG00000157601	750.741	-1.1862	0.176385	-6.72505	1.75538e-11	2.92453e-10
ENSG00000146414	730.459	-1.14077	0.169746	-6.72043	1.81192e-11	3.01561e-10
ENSG00000131370	734.917	-1.07945	0.160634	-6.71993	1.81816e-11	3.02285e-10
ENSG00000143761	19554.9	0.639279	0.0951363	6.71961	1.8221e-11	3.02626e-10
ENSG00000108821	585.592	1.48168	0.220569	6.71755	1.84803e-11	3.06616e-10
ENSG00000140598	1749.51	-0.883748	0.131645	-6.71314	1.90484e-11	3.15716e-10
ENSG00000175274	246.932	1.91554	0.285386	6.71211	1.91832e-11	3.17621e-10
ENSG00000138821	2308.83	-0.839263	0.12505	-6.71141	1.92753e-11	3.18818e-10
ENSG00000136141	1937.57	-0.776485	0.115732	-6.70936	1.95476e-11	3.22989e-10
ENSG00000110713	5577.87	-0.684759	0.102088	-6.70755	1.97918e-11	3.26687e-10
ENSG00000187994	1391.13	1.03422	0.154236	6.70546	2.00771e-11	3.31055e-10
ENSG00000122862	53705.9	-0.6228	0.0929292	-6.70187	2.05767e-11	3.38945e-10
ENSG00000067955	3706.79	-0.72515	0.108235	-6.69977	2.08751e-11	3.43507e-10
ENSG00000179761	246.591	1.90901	0.285259	6.69218	2.19877e-11	3.61446e-10
ENSG00000140391	1097.56	1.03315	0.154732	6.67703	2.43831e-11	4.00412e-10
ENSG00000173327	2948.98	0.713911	0.107011	6.67135	2.5346e-11	4.15799e-10
ENSG00000137642	6923.19	0.662699	0.0994084	6.66642	2.62113e-11	4.29555e-10
ENSG00000185201	2313.62	-0.855676	0.128364	-6.66603	2.62808e-11	4.30254e-10
ENSG00000165195	1614.17	-0.955223	0.143318	-6.66507	2.64537e-11	4.32643e-10
ENSG00000115652	3057.72	-0.793078	0.119104	-6.65869	2.76274e-11	4.51379e-10
ENSG00000196914	7164.2	-0.632655	0.0950684	-6.65473	2.83811e-11	4.63222e-10
ENSG00000169242	84.4557	3.75308	0.564114	6.65306	2.87052e-11	4.68035e-10
ENSG00000017483	1014.59	1.0487	0.157696	6.65014	2.92823e-11	4.7696e-10
ENSG00000257594	1978.98	0.786029	0.118265	6.64636	3.00437e-11	4.88866e-10
ENSG00000235385	278.142	1.85719	0.279448	6.64593	3.01305e-11	4.89782e-10
ENSG00000128604	3858.07	0.793556	0.119437	6.64416	3.04953e-11	4.95209e-10
ENSG00000136111	2251.55	-0.936431	0.140995	-6.6416	3.10294e-11	5.03372e-10
ENSG00000170074	36.557	6.36566	0.958695	6.63992	3.13845e-11	5.08619e-10
ENSG00000185924	64.056	3.61066	0.543868	6.63885	3.16131e-11	5.11806e-10
ENSG00000182606	552.895	-1.46961	0.221422	-6.63714	3.19829e-11	5.17271e-10
ENSG00000108639	9240.09	0.698217	0.105258	6.6334	3.28044e-11	5.30023e-10
ENSG00000058668	9309.47	0.582503	0.0878428	6.6312	3.3298e-11	5.37457e-10
ENSG00000164400	18576	-0.944615	0.142488	-6.62942	3.37002e-11	5.43403e-10
ENSG00000186815	759.266	1.05209	0.158737	6.62791	3.40476e-11	5.48454e-10
ENSG00000197696	351.822	1.53357	0.23155	6.62305	3.51867e-11	5.66235e-10
ENSG00000143178	741.837	-1.10995	0.167697	-6.6188	3.6212e-11	5.8215e-10
ENSG00000122679	69.1648	4.86499	0.735077	6.61834	3.63245e-11	5.83374e-10
ENSG00000074706	1104.82	-0.970265	0.14662	-6.61756	3.65177e-11	5.85889e-10
ENSG00000117899	1666.73	-0.824149	0.124603	-6.61418	3.73623e-11	5.98841e-10
ENSG00000164574	1260.41	-1.17223	0.177338	-6.61013	3.83972e-11	6.14816e-10
ENSG00000086666	827.027	-1.00717	0.152403	-6.60857	3.8804e-11	6.20709e-10
ENSG00000128016	4514.12	-0.830203	0.125641	-6.60776	3.9018e-11	6.2351e-10
ENSG00000178163	1214.62	-0.852015	0.129051	-6.60214	4.05268e-11	6.46976e-10
ENSG00000076662	4145.91	0.673836	0.10209	6.60039	4.10076e-11	6.54002e-10
ENSG00000116874	478.547	-1.26416	0.19169	-6.59483	4.25734e-11	6.783e-10
ENSG00000121039	1336.8	-1.46705	0.222476	-6.59419	4.2757e-11	6.80549e-10
ENSG00000147324	4115.8	-0.80775	0.122665	-6.58499	4.54911e-11	7.2335e-10
ENSG00000214212	151.422	2.17753	0.330743	6.58374	4.58749e-11	7.28729e-10
ENSG00000163644	2153.69	-0.772574	0.117351	-6.58343	4.59719e-11	7.29547e-10
ENSG00000110108	3930.58	0.669891	0.101845	6.57753	4.78325e-11	7.57575e-10
ENSG00000171603	3881.48	-0.650519	0.0988997	-6.57756	4.78223e-11	7.57575e-10
ENSG00000170296	3934	0.706167	0.107373	6.57674	4.80869e-11	7.60854e-10
ENSG00000278311	4028.77	0.812756	0.123584	6.57653	4.81551e-11	7.61183e-10
ENSG00000185340	874.965	1.01786	0.154907	6.5708	5.00443e-11	7.90266e-10
ENSG00000197601	1096.53	-1.13557	0.172932	-6.56659	5.14809e-11	8.11355e-10
ENSG00000221890	42.4535	5.37656	0.818768	6.56665	5.14597e-11	8.11355e-10
ENSG00000105983	2200.26	-0.992586	0.151258	-6.5622	5.30189e-11	8.34774e-10
ENSG00000173597	293.241	2.05153	0.312681	6.56111	5.34088e-11	8.40089e-10
ENSG00000141384	473.876	-1.34223	0.204579	-6.56093	5.34749e-11	8.40304e-10
ENSG00000180644	7305.01	-0.721123	0.109934	-6.55957	5.39618e-11	8.47127e-10
ENSG00000150907	4172.51	0.756139	0.115327	6.55646	5.51002e-11	8.64153e-10
ENSG00000142634	2772.46	-0.828066	0.126605	-6.54055	6.1291e-11	9.60305e-10
ENSG00000111269	2207.56	-0.780023	0.119345	-6.53585	6.32476e-11	9.89995e-10
ENSG00000089057	968.938	-0.935189	0.143241	-6.5288	6.62985e-11	1.03674e-09
ENSG00000259834	338.568	-1.74076	0.266874	-6.52279	6.90116e-11	1.07811e-09
ENSG00000157873	3315.51	0.700133	0.107361	6.52128	6.97117e-11	1.08799e-09
ENSG00000018510	2833.28	-0.94013	0.144192	-6.51998	7.03163e-11	1.09636e-09
ENSG00000135318	755.243	-1.54005	0.236242	-6.51897	7.07932e-11	1.10273e-09
ENSG00000033178	4133.38	-0.981262	0.150557	-6.51756	7.14614e-11	1.11205e-09
ENSG00000136868	3151.52	-0.739397	0.113475	-6.51595	7.22303e-11	1.12293e-09
ENSG00000146592	75.5302	3.93724	0.604669	6.51139	7.44567e-11	1.15642e-09
ENSG00000148399	762.679	1.4855	0.228159	6.51081	7.47453e-11	1.15978e-09
ENSG00000122691	2160.1	-0.878859	0.134993	-6.51041	7.49454e-11	1.16176e-09
ENSG00000188157	15946.5	0.624657	0.0959636	6.50931	7.54944e-11	1.16914e-09
ENSG00000106603	1275.94	-0.944007	0.145102	-6.50582	7.72712e-11	1.19551e-09
ENSG00000135454	3250.47	-0.947728	0.145705	-6.50442	7.79958e-11	1.20555e-09
ENSG00000156256	1266.9	-0.854381	0.131386	-6.50284	7.88195e-11	1.21711e-09
ENSG00000147465	172.862	2.84121	0.437138	6.49957	8.05501e-11	1.24264e-09
ENSG00000100207	2695.02	-0.679037	0.104531	-6.49602	8.24734e-11	1.27109e-09
ENSG00000117500	3169.68	-0.767638	0.118193	-6.49481	8.31407e-11	1.28014e-09
ENSG00000158290	2599.02	0.764795	0.117773	6.49382	8.36854e-11	1.28729e-09
ENSG00000065320	333.96	1.49058	0.229754	6.48773	8.71409e-11	1.33916e-09
ENSG00000119231	2500.27	0.896915	0.138252	6.48755	8.72433e-11	1.33946e-09
ENSG00000132819	1792.43	0.798604	0.123124	6.48618	8.80384e-11	1.35037e-09
ENSG00000148180	416.474	1.69446	0.261252	6.48592	8.81927e-11	1.35145e-09
ENSG00000260997	915.787	0.969074	0.149453	6.48412	8.92506e-11	1.36635e-09
ENSG00000157827	2158.39	-0.744065	0.114941	-6.47346	9.57867e-11	1.46502e-09
ENSG00000147408	1962.14	-0.977698	0.151114	-6.46994	9.80423e-11	1.49809e-09
ENSG00000164164	4641.58	-0.814138	0.12589	-6.46706	9.99293e-11	1.52547e-09
ENSG00000171867	3949.04	-0.848765	0.131258	-6.46637	1.00387e-10	1.531e-09
ENSG00000127920	78.6388	2.96606	0.459097	6.46065	1.04253e-10	1.58845e-09
ENSG00000178562	396.252	1.59705	0.24722	6.46004	1.04676e-10	1.59338e-09
ENSG00000005175	1434.13	-0.936203	0.145033	-6.45509	1.08156e-10	1.64479e-09
ENSG00000170873	1180.23	1.03227	0.159965	6.4531	1.09588e-10	1.665e-09
ENSG00000020577	1687.89	-0.772879	0.119858	-6.4483	1.13109e-10	1.71686e-09
ENSG00000111537	1789.51	-1.1142	0.172992	-6.44075	1.18881e-10	1.80181e-09
ENSG00000002549	1684.61	1.03243	0.160297	6.44069	1.1893e-10	1.80181e-09
ENSG00000145860	5245.94	-0.777828	0.120785	-6.43979	1.19642e-10	1.81089e-09
ENSG00000177272	329.616	-1.7872	0.277568	-6.4388	1.20425e-10	1.82101e-09
ENSG00000068308	2336.2	0.766101	0.118995	6.43808	1.20996e-10	1.82794e-09
ENSG00000160223	148.96	-2.35546	0.365944	-6.43667	1.22125e-10	1.84324e-09
ENSG00000141448	551.341	1.10513	0.171725	6.43545	1.23111e-10	1.85639e-09
ENSG00000081985	3676.21	-1.01962	0.158602	-6.42878	1.28632e-10	1.93781e-09
ENSG00000104290	1596.82	-1.07652	0.167525	-6.42601	1.30993e-10	1.97154e-09
ENSG00000100033	98.7427	3.42154	0.532753	6.42238	1.34163e-10	2.01735e-09
ENSG00000244879	806.369	1.18687	0.184823	6.42168	1.34776e-10	2.02467e-09
ENSG00000113615	5765.15	-0.960524	0.149605	-6.42041	1.35905e-10	2.03971e-09
ENSG00000236453	113.871	2.47075	0.385035	6.41694	1.3904e-10	2.08482e-09
ENSG00000267712	51.742	5.05042	0.787466	6.4135	1.42215e-10	2.13043e-09
ENSG00000077147	6528.18	-0.724874	0.113064	-6.41115	1.44422e-10	2.15745e-09
ENSG00000070961	1760.36	-1.01535	0.158371	-6.41118	1.44395e-10	2.15745e-09
ENSG00000134318	1170.23	-0.900273	0.140417	-6.41141	1.44179e-10	2.15745e-09
ENSG00000154803	1004.94	1.03415	0.161523	6.4025	1.52853e-10	2.28128e-09
ENSG00000182952	4434.72	0.628387	0.0981509	6.40225	1.53101e-10	2.28285e-09
ENSG00000170881	1963.97	-0.808667	0.126353	-6.40005	1.55327e-10	2.31389e-09
ENSG00000172819	1693.18	1.02827	0.160721	6.39787	1.57562e-10	2.34501e-09
ENSG00000170265	4206.06	-0.767542	0.119979	-6.39729	1.58163e-10	2.35177e-09
ENSG00000105875	892.506	0.980243	0.153336	6.39278	1.62894e-10	2.41988e-09
ENSG00000161011	6223.65	0.847519	0.132596	6.39172	1.64025e-10	2.43444e-09
ENSG00000177889	3087.02	-0.804362	0.125866	-6.39061	1.65229e-10	2.45004e-09
ENSG00000152332	5943.38	-0.595507	0.0932054	-6.38919	1.66762e-10	2.47048e-09
ENSG00000270647	4656.04	-0.660131	0.103339	-6.38803	1.68032e-10	2.487e-09
ENSG00000119280	768.412	-0.994669	0.155748	-6.3864	1.69838e-10	2.51141e-09
ENSG00000135976	609.799	1.21726	0.190706	6.38292	1.73738e-10	2.56671e-09
ENSG00000163536	268.362	1.8474	0.289996	6.37044	1.88486e-10	2.78204e-09
ENSG00000096070	1403.23	0.942625	0.148119	6.36396	1.96616e-10	2.89936e-09
ENSG00000228794	738.09	1.06847	0.168025	6.35897	2.03105e-10	2.99231e-09
ENSG00000004478	1595.93	0.809616	0.127428	6.35352	2.10438e-10	3.09749e-09
ENSG00000196961	1992.14	0.822	0.129576	6.34378	2.24201e-10	3.29704e-09
ENSG00000100934	3542.59	-0.743967	0.117323	-6.34116	2.28035e-10	3.35035e-09
ENSG00000105374	1174.36	-1.1083	0.174814	-6.3399	2.29911e-10	3.37483e-09
ENSG00000101199	2135.79	0.99179	0.156452	6.33925	2.30888e-10	3.38607e-09
ENSG00000138286	606.481	-1.13121	0.178573	-6.33469	2.37822e-10	3.48459e-09
ENSG00000008056	771.838	1.27768	0.201731	6.33356	2.39565e-10	3.50692e-09
ENSG00000130513	48.5539	6.26019	0.988475	6.33319	2.4015e-10	3.51227e-09
ENSG00000106992	150.331	2.3936	0.377966	6.33286	2.40665e-10	3.5166e-09
ENSG00000087258	214.683	1.75689	0.277473	6.33174	2.42409e-10	3.53886e-09
ENSG00000115020	2300.3	-0.682035	0.107777	-6.32821	2.48017e-10	3.61744e-09
ENSG00000251562	76123.8	-0.550628	0.0870272	-6.32708	2.49841e-10	3.64074e-09
ENSG00000173218	216.448	-2.17639	0.343991	-6.32686	2.50197e-10	3.64261e-09
ENSG00000089195	868.931	-1.03117	0.163104	-6.32213	2.57975e-10	3.75245e-09
ENSG00000105642	188.067	1.97992	0.313381	6.31795	2.65055e-10	3.85194e-09
ENSG00000183628	124.942	2.23796	0.35436	6.31549	2.69299e-10	3.91007e-09
ENSG00000169567	4003.12	-0.645759	0.102267	-6.31442	2.7118e-10	3.93383e-09
ENSG00000245060	493.598	1.16317	0.184225	6.31389	2.72114e-10	3.94382e-09
ENSG00000162493	62.9967	9.78148	1.54924	6.31374	2.72366e-10	3.94391e-09
ENSG00000159399	4693.29	-0.733445	0.116179	-6.31306	2.73566e-10	3.9577e-09
ENSG00000163376	96.6431	-2.58546	0.409641	-6.31152	2.7631e-10	3.99381e-09
ENSG00000134287	7830.72	-0.572265	0.0907233	-6.30781	2.83008e-10	4.08694e-09
ENSG00000147416	4870.64	-0.748283	0.118642	-6.30707	2.84362e-10	4.1028e-09
ENSG00000035687	1997.16	-0.747076	0.118618	-6.29815	3.0122e-10	4.34212e-09
ENSG00000244731	109.669	2.60378	0.41366	6.2945	3.08402e-10	4.44165e-09
ENSG00000146426	2166.76	-0.828899	0.131748	-6.29153	3.14344e-10	4.52317e-09
ENSG00000139597	3310.74	0.775134	0.123315	6.2858	3.26175e-10	4.68921e-09
ENSG00000100461	1426.43	-0.838537	0.133409	-6.28545	3.26913e-10	4.69561e-09
ENSG00000114054	663.292	-1.03756	0.165524	-6.26833	3.64937e-10	5.23707e-09
ENSG00000197043	32636.6	-0.51994	0.0829722	-6.26644	3.694e-10	5.29638e-09
ENSG00000166979	183.073	-1.81291	0.289339	-6.2657	3.71145e-10	5.31666e-09
ENSG00000204160	6199.69	-0.63973	0.102159	-6.26211	3.79796e-10	5.43572e-09
ENSG00000160712	2257.38	0.931637	0.148785	6.26165	3.80919e-10	5.44694e-09
ENSG00000157625	3641.49	-0.724608	0.115745	-6.2604	3.83993e-10	5.486e-09
ENSG00000177106	499.438	-1.31565	0.210271	-6.25694	3.92599e-10	5.60397e-09
ENSG00000005339	3005.34	-0.775587	0.124072	-6.25111	4.07556e-10	5.81229e-09
ENSG00000105609	46.1446	4.94482	0.79115	6.25017	4.09994e-10	5.84187e-09
ENSG00000100426	2093.08	-0.686743	0.109897	-6.24897	4.13169e-10	5.88188e-09
ENSG00000164088	1317.8	0.834578	0.133598	6.24694	4.18575e-10	5.95356e-09
ENSG00000115275	2916.75	0.676557	0.108349	6.24422	4.25907e-10	6.05248e-09
ENSG00000189079	2723.46	-0.667918	0.106994	-6.24256	4.30459e-10	6.11176e-09
ENSG00000130779	1812.55	-0.769411	0.12328	-6.24115	4.34356e-10	6.16164e-09
ENSG00000178695	155.788	-2.42595	0.388721	-6.24086	4.35181e-10	6.16789e-09
ENSG00000113555	494.201	-1.66006	0.266146	-6.2374	4.44917e-10	6.30031e-09
ENSG00000117280	1744.6	0.891521	0.142975	6.23551	4.50314e-10	6.37111e-09
ENSG00000141027	5866.2	-0.5713	0.0916332	-6.23463	4.52835e-10	6.40114e-09
ENSG00000106565	117.128	2.55453	0.409756	6.23428	4.53871e-10	6.41012e-09
ENSG00000071282	409.884	-1.35426	0.217342	-6.23103	4.63385e-10	6.53875e-09
ENSG00000095303	382.996	-1.88116	0.301995	-6.22911	4.6908e-10	6.61328e-09
ENSG00000121644	2619.73	0.696106	0.111829	6.22475	4.82316e-10	6.79392e-09
ENSG00000070190	868.802	0.938567	0.150887	6.22034	4.9607e-10	6.98154e-09
ENSG00000181458	1499.61	-0.99033	0.159287	-6.21729	5.05818e-10	7.11249e-09
ENSG00000013563	220.071	1.69236	0.27234	6.21415	5.16029e-10	7.24971e-09
ENSG00000197461	923.253	1.00466	0.161679	6.21394	5.1672e-10	7.25307e-09
ENSG00000130638	1687.3	-0.72953	0.117458	-6.21101	5.26456e-10	7.38327e-09
ENSG00000115866	6225.62	-0.56272	0.0906528	-6.20743	5.38597e-10	7.54694e-09
ENSG00000184384	1921.06	-0.733986	0.118328	-6.20297	5.54087e-10	7.75722e-09
ENSG00000227036	47.1018	5.62352	0.906668	6.20241	5.56065e-10	7.77813e-09
ENSG00000129116	775.004	-1.37612	0.222039	-6.19768	5.73014e-10	8.00822e-09
ENSG00000177494	9573.99	-0.703893	0.113625	-6.19486	5.83362e-10	8.14575e-09
ENSG00000064687	329.335	1.44478	0.233389	6.19046	5.99885e-10	8.36918e-09
ENSG00000012822	1638.2	0.791229	0.127906	6.18603	6.17002e-10	8.6005e-09
ENSG00000103512	2892.07	-0.723809	0.117091	-6.18159	6.34593e-10	8.83803e-09
ENSG00000103091	2757.74	-0.691892	0.111947	-6.18053	6.38866e-10	8.88982e-09
ENSG00000087266	8916.57	0.638219	0.103285	6.17923	6.44133e-10	8.95534e-09
ENSG00000205060	650.552	-1.23547	0.200042	-6.17605	6.57251e-10	9.12982e-09
ENSG00000198162	1568.37	-0.843656	0.136614	-6.17547	6.5968e-10	9.15563e-09
ENSG00000117586	17467.8	0.657618	0.106513	6.17404	6.65674e-10	9.23084e-09
ENSG00000136378	56.8509	4.0576	0.657246	6.17364	6.67367e-10	9.24632e-09
ENSG00000138688	3310.72	-0.726879	0.117784	-6.17126	6.77478e-10	9.37831e-09
ENSG00000174514	170.746	2.00331	0.32471	6.16952	6.84996e-10	9.4742e-09
ENSG00000204264	5303.64	0.646504	0.104811	6.16829	6.90312e-10	9.53951e-09
ENSG00000141424	3913.85	-0.676354	0.109696	-6.16572	7.01616e-10	9.68737e-09
ENSG00000122545	6687.83	-0.614405	0.0996546	-6.16535	7.03291e-10	9.70215e-09
ENSG00000103257	2387.81	-0.802208	0.130159	-6.16328	7.12529e-10	9.82115e-09
ENSG00000077238	12885.5	-0.522599	0.0847959	-6.16303	7.13678e-10	9.82854e-09
ENSG00000100351	1775.08	-0.929497	0.150947	-6.15776	7.37801e-10	1.0152e-08
ENSG00000153551	196.606	-2.1368	0.347233	-6.15379	7.56527e-10	1.04008e-08
ENSG00000156675	8604.57	-0.529781	0.0860948	-6.15346	7.58126e-10	1.04139e-08
ENSG00000173599	271.433	-1.63718	0.266216	-6.14981	7.75754e-10	1.06469e-08
ENSG00000107140	1364.55	-0.895825	0.14569	-6.14883	7.80559e-10	1.07037e-08
ENSG00000133703	1632.33	-0.897846	0.146031	-6.14833	7.8301e-10	1.07281e-08
ENSG00000165527	10449.4	-0.551439	0.0897349	-6.1452	7.98628e-10	1.09328e-08
ENSG00000149781	2326.76	0.713317	0.116088	6.14462	8.01532e-10	1.09632e-08
ENSG00000129473	602.902	1.12027	0.182484	6.13897	8.30597e-10	1.1351e-08
ENSG00000146247	6619.33	-0.627424	0.102223	-6.13782	8.36615e-10	1.14235e-08
ENSG00000125378	156.995	2.12142	0.345651	6.13747	8.38484e-10	1.14393e-08
ENSG00000172379	239.647	-1.92141	0.313098	-6.13678	8.42114e-10	1.14791e-08
ENSG00000143382	198.801	2.31694	0.377559	6.13663	8.42887e-10	1.14799e-08
ENSG00000105397	2948.65	0.732009	0.119517	6.12471	9.08502e-10	1.2363e-08
ENSG00000157870	584.436	1.16685	0.190547	6.1237	9.14282e-10	1.24311e-08
ENSG00000166783	4131.75	-0.66426	0.108591	-6.11708	9.53081e-10	1.29477e-08
ENSG00000108840	2678.46	0.777861	0.127165	6.11692	9.53988e-10	1.29491e-08
ENSG00000158987	3707.98	-0.735453	0.120259	-6.11557	9.62096e-10	1.30481e-08
ENSG00000213443	958.071	-0.973212	0.159181	-6.11386	9.725e-10	1.3178e-08
ENSG00000069424	6747.18	0.580124	0.0949185	6.11181	9.85055e-10	1.33369e-08
ENSG00000182575	2067.16	0.84487	0.138364	6.10615	1.02065e-09	1.38072e-08
ENSG00000173334	4396.94	-0.622893	0.102036	-6.10462	1.03045e-09	1.3928e-08
ENSG00000109472	41.8913	-4.26517	0.699884	-6.0941	1.10052e-09	1.48626e-08
ENSG00000139323	1432.4	0.774631	0.127152	6.09216	1.11397e-09	1.50316e-08
ENSG00000159784	217.071	-1.72063	0.2825	-6.09074	1.12393e-09	1.51532e-08
ENSG00000131507	7465.58	-0.5548	0.0911198	-6.08868	1.13842e-09	1.53357e-08
ENSG00000100906	34661.1	-0.522791	0.0858726	-6.08798	1.14341e-09	1.539e-08
ENSG00000188636	96.8937	2.57482	0.423038	6.08651	1.154e-09	1.55195e-08
ENSG00000079819	12814.9	-0.610176	0.100322	-6.08218	1.18561e-09	1.59313e-08
ENSG00000124313	263.412	1.73227	0.284932	6.07959	1.20492e-09	1.61772e-08
ENSG00000168610	23641.1	-0.525539	0.0865492	-6.07214	1.26219e-09	1.69319e-08
ENSG00000080371	9670.92	-0.54722	0.0901416	-6.07067	1.27376e-09	1.70729e-08
ENSG00000238227	912.355	-0.993364	0.163641	-6.0704	1.27589e-09	1.70872e-08
ENSG00000176244	154.505	1.88762	0.311032	6.06888	1.28806e-09	1.72357e-08
ENSG00000116871	2447.39	0.725282	0.119523	6.06815	1.29395e-09	1.72984e-08
ENSG00000176973	1477.39	1.04259	0.171817	6.06803	1.2949e-09	1.72984e-08
ENSG00000164056	1692.74	-0.963677	0.158873	-6.06572	1.31366e-09	1.75344e-08
ENSG00000165072	157.399	2.4792	0.408792	6.06468	1.32213e-09	1.76328e-08
ENSG00000165775	1072.94	-0.8346	0.137625	-6.0643	1.32529e-09	1.76602e-08
ENSG00000112640	3339.47	0.664535	0.109605	6.06303	1.33585e-09	1.77861e-08
ENSG00000267520	2451.45	-1.20431	0.198809	-6.05764	1.38132e-09	1.83763e-08
ENSG00000213886	112.859	3.08344	0.509086	6.05682	1.38842e-09	1.84555e-08
ENSG00000169189	3058.5	-0.651323	0.107549	-6.05606	1.39498e-09	1.85274e-08
ENSG00000108679	1326.68	1.10318	0.182306	6.05125	1.43729e-09	1.90736e-08
ENSG00000272463	91.7874	2.75441	0.455235	6.05052	1.44375e-09	1.91434e-08
ENSG00000185963	1580.43	-0.755658	0.124931	-6.0486	1.46108e-09	1.93572e-08
ENSG00000099622	4787.46	-0.711223	0.117655	-6.04497	1.49438e-09	1.9782e-08
ENSG00000133318	4768.46	-0.563122	0.0933313	-6.03358	1.60362e-09	2.12106e-08
ENSG00000237181	491.38	-1.12754	0.186902	-6.03278	1.61163e-09	2.1299e-08
ENSG00000186665	490.908	-1.10465	0.183116	-6.03249	1.61455e-09	2.13201e-08
ENSG00000141526	10247.7	-0.53271	0.0883462	-6.02981	1.64156e-09	2.16588e-08
ENSG00000113719	4296.06	0.625224	0.103713	6.02844	1.65553e-09	2.18253e-08
ENSG00000116266	3300.69	-0.640056	0.106223	-6.02561	1.68478e-09	2.21926e-08
ENSG00000153093	227.288	2.04181	0.339011	6.02284	1.71379e-09	2.25562e-08
ENSG00000105281	4943.82	-0.597917	0.0993361	-6.01914	1.75348e-09	2.30597e-08
ENSG00000160408	2041.18	0.825343	0.13715	6.01784	1.76763e-09	2.32268e-08
ENSG00000112511	4490.36	1.02833	0.170972	6.01462	1.80305e-09	2.36727e-08
ENSG00000205220	1166.38	0.995363	0.165544	6.0127	1.82463e-09	2.39365e-08
ENSG00000100425	4191.19	-0.641235	0.106689	-6.01034	1.85135e-09	2.42672e-08
ENSG00000196205	6910.88	-0.594202	0.0988853	-6.009	1.86675e-09	2.44491e-08
ENSG00000233429	182.158	1.81726	0.302631	6.00488	1.91477e-09	2.50575e-08
ENSG00000080854	247.869	-2.12731	0.354422	-6.0022	1.94659e-09	2.54532e-08
ENSG00000111348	7407.17	-0.681642	0.113587	-6.00105	1.96043e-09	2.56131e-08
ENSG00000035664	103.837	2.83998	0.473258	6.00092	1.96201e-09	2.56131e-08
ENSG00000187514	25604.4	0.545544	0.0909173	6.00044	1.96786e-09	2.56685e-08
ENSG00000109762	725.522	-1.04804	0.174667	-6.00024	1.97021e-09	2.56784e-08
ENSG00000167703	700.798	-1.23033	0.205248	-5.99437	2.04272e-09	2.66017e-08
ENSG00000101346	3258.79	-0.838602	0.139986	-5.99061	2.09053e-09	2.72023e-08
ENSG00000163121	43.8194	4.59784	0.767609	5.98982	2.10069e-09	2.73124e-08
ENSG00000111605	1756.92	-0.808977	0.13515	-5.98576	2.15381e-09	2.79597e-08
ENSG00000010030	445.454	1.40279	0.234355	5.98575	2.15396e-09	2.79597e-08
ENSG00000117000	4711.8	-0.754884	0.126185	-5.98238	2.19906e-09	2.85219e-08
ENSG00000260285	160.783	2.076	0.34722	5.97894	2.24599e-09	2.91072e-08
ENSG00000169926	12358.7	0.581355	0.0972624	5.97718	2.2703e-09	2.93985e-08
ENSG00000232044	52.1622	6.051	1.0132	5.97217	2.34121e-09	3.02922e-08
ENSG00000124767	3069.62	-0.846748	0.141841	-5.9697	2.37693e-09	3.07297e-08
ENSG00000168071	3099.02	0.777615	0.130288	5.96844	2.39536e-09	3.0943e-08
ENSG00000113552	1456.5	0.841181	0.140978	5.96675	2.4202e-09	3.11885e-08
ENSG00000169925	944.432	0.904218	0.15154	5.96687	2.41842e-09	3.11885e-08
ENSG00000166780	750.669	-1.24158	0.208082	-5.96677	2.41992e-09	3.11885e-08
ENSG00000180549	637.452	1.20635	0.202191	5.96638	2.42577e-09	3.12352e-08
ENSG00000186575	825.783	-1.10116	0.184595	-5.96525	2.44261e-09	3.14268e-08
ENSG00000125870	1391.23	-0.762583	0.127899	-5.96239	2.48575e-09	3.19562e-08
ENSG00000127249	225.752	1.71568	0.287851	5.96031	2.51757e-09	3.23394e-08
ENSG00000166272	1068.73	-0.839985	0.14096	-5.95902	2.53761e-09	3.25708e-08
ENSG00000125534	18618.8	-0.523264	0.0878135	-5.9588	2.5409e-09	3.25869e-08
ENSG00000055609	6419.58	-0.672091	0.112803	-5.95807	2.5523e-09	3.27069e-08
ENSG00000105549	121.81	2.37009	0.397887	5.95668	2.57415e-09	3.29606e-08
ENSG00000105835	22952.2	-0.678367	0.113892	-5.95625	2.58091e-09	3.30209e-08
ENSG00000073008	485.189	1.32873	0.22309	5.95604	2.58417e-09	3.30361e-08
ENSG00000069399	2585.68	0.648939	0.108959	5.95583	2.58756e-09	3.30532e-08
ENSG00000251322	245.435	1.55143	0.260724	5.95045	2.6741e-09	3.41314e-08
ENSG00000174125	100.433	2.76727	0.465551	5.94408	2.78006e-09	3.54557e-08
ENSG00000172548	275.999	-1.44027	0.242619	-5.93632	2.91484e-09	3.71451e-08
ENSG00000015592	102.316	2.30214	0.387859	5.93552	2.92921e-09	3.72986e-08
ENSG00000214900	1271.12	-0.89771	0.151294	-5.93353	2.96494e-09	3.77236e-08
ENSG00000117360	1087.17	0.895627	0.151025	5.9303	3.02377e-09	3.84416e-08
ENSG00000060749	600.763	-1.21385	0.204703	-5.92982	3.03273e-09	3.8525e-08
ENSG00000072803	3574.77	-0.724689	0.122255	-5.9277	3.07209e-09	3.89942e-08
ENSG00000113456	744.956	0.998955	0.168537	5.92721	3.08125e-09	3.90794e-08
ENSG00000142347	1324.95	0.975075	0.164628	5.9229	3.16313e-09	4.00864e-08
ENSG00000143158	804.434	0.951257	0.160635	5.92184	3.18365e-09	4.03145e-08
ENSG00000182809	437.277	1.24326	0.210025	5.91959	3.22751e-09	4.08377e-08
ENSG00000251301	436.43	1.42549	0.240833	5.91899	3.23926e-09	4.0954e-08
ENSG00000127561	2611.11	0.658969	0.11138	5.91639	3.29086e-09	4.15736e-08
ENSG00000081320	14294.7	-0.585874	0.099047	-5.91511	3.31657e-09	4.18656e-08
ENSG00000260267	339.716	1.27373	0.215408	5.91313	3.35658e-09	4.23373e-08
ENSG00000226089	59.8027	3.13748	0.530954	5.90912	3.43931e-09	4.33466e-08
ENSG00000146535	1307.36	-0.904444	0.1532	-5.90367	3.55512e-09	4.47711e-08
ENSG00000048707	1613.13	-0.770351	0.13049	-5.9035	3.55862e-09	4.478e-08
ENSG00000261857	255.087	1.5495	0.262523	5.90236	3.58345e-09	4.50571e-08
ENSG00000188283	282.601	-1.40521	0.238231	-5.8985	3.66816e-09	4.60861e-08
ENSG00000118762	499.414	-1.47534	0.250308	-5.89408	3.76772e-09	4.72999e-08
ENSG00000177666	1528.45	0.851299	0.144461	5.89292	3.79441e-09	4.75977e-08
ENSG00000151208	392.08	1.97545	0.335388	5.89004	3.86106e-09	4.8396e-08
ENSG00000052795	1387.25	0.883044	0.150103	5.88291	4.03113e-09	5.04882e-08
ENSG00000188641	2075.56	0.791513	0.134577	5.88149	4.06602e-09	5.08855e-08
ENSG00000079337	338.138	1.8524	0.314998	5.88067	4.08598e-09	5.10954e-08
ENSG00000133943	622.814	1.17431	0.199742	5.87915	4.1239e-09	5.15295e-08
ENSG00000116521	2232.23	0.663132	0.112815	5.87805	4.15119e-09	5.17897e-08
ENSG00000011405	1677.19	-0.816528	0.13891	-5.87811	4.14981e-09	5.17897e-08
ENSG00000160785	951.119	0.922586	0.156962	5.87776	4.15862e-09	5.18422e-08
ENSG00000184470	515.098	1.16448	0.198165	5.87631	4.19516e-09	5.22571e-08
ENSG00000186810	257.708	-1.86039	0.316614	-5.87592	4.2051e-09	5.23403e-08
ENSG00000163964	1279.66	0.777621	0.132417	5.87252	4.29212e-09	5.3382e-08
ENSG00000131966	618.258	-1.07949	0.183885	-5.87045	4.34607e-09	5.40112e-08
ENSG00000187498	137.413	2.09724	0.357366	5.86861	4.39453e-09	5.4571e-08
ENSG00000175115	6236.25	-0.570155	0.0971623	-5.86807	4.40908e-09	5.47094e-08
ENSG00000182504	672.675	-0.97289	0.165921	-5.86358	4.52982e-09	5.61641e-08
ENSG00000211455	1654.32	-0.751037	0.12835	-5.8515	4.87169e-09	6.03563e-08
ENSG00000178209	22393.9	0.53555	0.091534	5.85083	4.89137e-09	6.05533e-08
ENSG00000188706	583.761	-1.03093	0.176282	-5.84817	4.97004e-09	6.14798e-08
ENSG00000186193	311.459	1.51233	0.258608	5.84798	4.97583e-09	6.15041e-08
ENSG00000164136	661.333	1.0068	0.172234	5.84554	5.04927e-09	6.23637e-08
ENSG00000168374	6509.27	0.616157	0.105429	5.84429	5.08726e-09	6.27846e-08
ENSG00000197380	756.712	-0.927861	0.15883	-5.84186	5.16206e-09	6.36588e-08
ENSG00000166987	1396.72	0.852676	0.146354	5.82613	5.67287e-09	6.99044e-08
ENSG00000105402	1549.69	0.765176	0.131403	5.8231	5.77654e-09	7.11272e-08
ENSG00000006530	2103	-0.780994	0.134137	-5.82237	5.80206e-09	7.13868e-08
ENSG00000138623	7522.78	0.830245	0.142663	5.81963	5.89774e-09	7.25083e-08
ENSG00000160188	102.282	2.22154	0.381994	5.81563	6.04046e-09	7.42061e-08
ENSG00000076554	2761.13	-0.675454	0.116183	-5.81372	6.10998e-09	7.50027e-08
ENSG00000050820	57.7683	3.47026	0.596978	5.81305	6.13435e-09	7.52443e-08
ENSG00000180263	260.236	1.84371	0.317258	5.81139	6.19559e-09	7.59373e-08
ENSG00000128849	49.8404	3.26485	0.561909	5.81027	6.23709e-09	7.63877e-08
ENSG00000066279	1391.38	-0.98982	0.17049	-5.80573	6.40847e-09	7.84268e-08
ENSG00000277496	207.448	-1.64878	0.284004	-5.8055	6.41732e-09	7.84752e-08
ENSG00000172081	8835.11	-0.575119	0.0990783	-5.80469	6.44839e-09	7.87951e-08
ENSG00000117143	1720.99	-0.95394	0.164398	-5.80263	6.52826e-09	7.97103e-08
ENSG00000243244	178.496	-2.17771	0.375315	-5.80235	6.53921e-09	7.97834e-08
ENSG00000173208	675.047	-1.0594	0.182673	-5.79944	6.65371e-09	8.11186e-08
ENSG00000072110	2839.56	0.896967	0.154697	5.79824	6.70161e-09	8.16406e-08
ENSG00000120727	4016.29	-0.564391	0.0973513	-5.79747	6.73215e-09	8.19504e-08
ENSG00000077150	14971.8	-0.497382	0.0858123	-5.79616	6.78516e-09	8.24705e-08
ENSG00000119725	2828.63	-0.736409	0.12705	-5.79623	6.78223e-09	8.24705e-08
ENSG00000116954	896.958	1.05322	0.181824	5.79252	6.9338e-09	8.42134e-08
ENSG00000129493	645.081	-1.40439	0.242475	-5.79188	6.96042e-09	8.44728e-08
ENSG00000073614	11478	-0.648505	0.11204	-5.78817	7.11572e-09	8.62923e-08
ENSG00000163947	738.787	-1.12766	0.19501	-5.78256	7.35729e-09	8.91543e-08
ENSG00000188620	140.199	-2.1256	0.367717	-5.78053	7.44636e-09	9.01656e-08
ENSG00000138678	2816.34	-0.945366	0.163608	-5.77823	7.54886e-09	9.13378e-08
ENSG00000099968	2121.16	-0.682094	0.118132	-5.77399	7.74167e-09	9.36001e-08
ENSG00000281887	72.1122	5.5247	0.957223	5.77159	7.85265e-09	9.48704e-08
ENSG00000180879	2501	-0.61098	0.10587	-5.77104	7.87817e-09	9.51071e-08
ENSG00000212864	852.072	0.90236	0.156376	5.77046	7.90567e-09	9.53673e-08
ENSG00000064300	646.906	-1.04545	0.181349	-5.76483	8.17384e-09	9.85283e-08
ENSG00000181704	2565.26	-0.644873	0.111878	-5.76406	8.21164e-09	9.89096e-08
ENSG00000167244	852.252	1.28464	0.222926	5.76261	8.28241e-09	9.96871e-08
ENSG00000272068	126.014	2.35834	0.409526	5.7587	8.47623e-09	1.01944e-07
ENSG00000104325	696.983	-1.00796	0.175302	-5.74985	8.93233e-09	1.07348e-07
ENSG00000121005	271.81	1.92335	0.334609	5.74804	9.02847e-09	1.08423e-07
ENSG00000041880	344.777	1.38469	0.240904	5.74789	9.03666e-09	1.0844e-07
ENSG00000101276	72.9789	3.14829	0.549175	5.73276	9.88102e-09	1.18484e-07
ENSG00000163902	4658.74	-0.554616	0.0967738	-5.73105	9.98079e-09	1.19591e-07
ENSG00000186566	3317.31	-0.670201	0.116955	-5.73044	1.00171e-08	1.19936e-07
ENSG00000141905	767.391	-1.28588	0.224412	-5.73002	1.0042e-08	1.20144e-07
ENSG00000283154	1299.84	-0.759725	0.132635	-5.72793	1.01663e-08	1.21541e-07
ENSG00000214655	2837.29	0.633735	0.11068	5.72581	1.02939e-08	1.22975e-07
ENSG00000112486	1848.36	-0.717711	0.125423	-5.7223	1.05092e-08	1.25454e-07
ENSG00000160199	863.78	-0.994829	0.173896	-5.72084	1.06002e-08	1.26445e-07
ENSG00000164983	1864.26	-0.714774	0.12495	-5.7205	1.06209e-08	1.26599e-07
ENSG00000123342	44.5384	4.32574	0.756244	5.72003	1.06506e-08	1.26858e-07
ENSG00000168209	5121.57	-0.881277	0.154115	-5.71832	1.07584e-08	1.28047e-07
ENSG00000087086	24515.7	-0.740286	0.129519	-5.71567	1.09274e-08	1.29962e-07
ENSG00000139438	102.005	-2.34935	0.411542	-5.70866	1.13872e-08	1.3533e-07
ENSG00000155850	636.311	-0.975102	0.170818	-5.70844	1.14018e-08	1.35403e-07
ENSG00000169991	3946.61	0.85707	0.150169	5.70738	1.14728e-08	1.36146e-07
ENSG00000109062	1645.14	-0.729697	0.127902	-5.70512	1.16262e-08	1.37864e-07
ENSG00000185896	5671.28	-0.643185	0.11286	-5.69894	1.20556e-08	1.4285e-07
ENSG00000136261	865.199	-0.988114	0.173452	-5.69676	1.22109e-08	1.44584e-07
ENSG00000135926	7265.24	0.62785	0.110292	5.69259	1.25123e-08	1.48044e-07
ENSG00000119042	349.343	-1.32085	0.232194	-5.68858	1.28101e-08	1.51456e-07
ENSG00000121068	67.0735	3.5008	0.615524	5.68752	1.28898e-08	1.52286e-07
ENSG00000196735	15546.1	-0.529137	0.0930779	-5.68489	1.30898e-08	1.54535e-07
ENSG00000151151	1216.82	-1.0809	0.190332	-5.67904	1.35454e-08	1.59796e-07
ENSG00000179218	13503.3	0.517565	0.0911819	5.67618	1.37735e-08	1.62248e-07
ENSG00000151422	1782.34	-0.878018	0.154682	-5.67628	1.37655e-08	1.62248e-07
ENSG00000111331	1319.88	0.982011	0.173042	5.67499	1.387e-08	1.63265e-07
ENSG00000094804	450.997	-1.13787	0.200675	-5.67021	1.4262e-08	1.67757e-07
ENSG00000131263	2394.31	-0.653214	0.115244	-5.6681	1.44386e-08	1.69709e-07
ENSG00000167528	303.25	-1.89315	0.334159	-5.66543	1.46659e-08	1.72254e-07
ENSG00000168394	23211.4	0.497226	0.0877861	5.66406	1.47833e-08	1.73507e-07
ENSG00000147650	1811.07	-0.688494	0.121562	-5.66373	1.48122e-08	1.73718e-07
ENSG00000204308	2045.76	0.76561	0.135205	5.66257	1.49124e-08	1.74766e-07
ENSG00000167210	117.02	-2.15734	0.381161	-5.65991	1.5145e-08	1.77362e-07
ENSG00000004399	124.016	3.10943	0.549411	5.65957	1.51756e-08	1.77591e-07
ENSG00000107099	9443.39	-0.576952	0.101947	-5.65936	1.51943e-08	1.7768e-07
ENSG00000123975	1208.66	1.01449	0.179296	5.65816	1.53005e-08	1.78792e-07
ENSG00000131791	3301.57	0.86344	0.152716	5.6539	1.5685e-08	1.83152e-07
ENSG00000166479	2676.99	-0.769679	0.136184	-5.65176	1.58809e-08	1.85304e-07
ENSG00000127955	742.47	-0.923377	0.163397	-5.65113	1.59399e-08	1.85857e-07
ENSG00000178573	2104.04	-0.810607	0.143507	-5.64856	1.61794e-08	1.88513e-07
ENSG00000130164	942	-0.927056	0.164168	-5.647	1.63276e-08	1.90101e-07
ENSG00000171680	31.3864	8.99508	1.59347	5.64495	1.6523e-08	1.92237e-07
ENSG00000221968	368.41	1.343	0.237964	5.64371	1.6642e-08	1.93482e-07
ENSG00000146729	658.274	-0.977981	0.17334	-5.64198	1.6811e-08	1.95304e-07
ENSG00000197265	1402.54	-0.722784	0.128134	-5.64083	1.69237e-08	1.96472e-07
ENSG00000010610	25897.8	-0.480682	0.0852638	-5.63759	1.72446e-08	2.00052e-07
ENSG00000179598	629.44	1.03553	0.1838	5.63401	1.76065e-08	2.04103e-07
ENSG00000080608	914.218	-0.826429	0.146817	-5.62897	1.81288e-08	2.10006e-07
ENSG00000136279	2814.09	-0.683942	0.121512	-5.62857	1.81705e-08	2.10338e-07
ENSG00000074266	2910.51	-0.629607	0.111871	-5.62799	1.82322e-08	2.10899e-07
ENSG00000179456	150.299	2.08338	0.3703	5.62621	1.84216e-08	2.12937e-07
ENSG00000102053	75.3423	2.73218	0.48595	5.62233	1.88395e-08	2.1761e-07
[truncated: 14,655 more rows]

## Sheet: 360_DP_vs_DN_results
	baseMean	log2FoldChange	lfcSE	stat	pvalue	padj
[truncated: 17,231 more rows]

[truncated: 3 more sheets: 360_Red_vs_Blue_results, 360_Red_vs_DN_results, 360_Red_vs_DP_results]
