# Supplementary material for: Time-course of host cell transcription during the HTLV-1 transcriptional burst
Source: PLoS Pathog. 2022 May 16;18(5):e1010387. doi: 10.1371/journal.ppat.1010387 (PMC9135347; doi:10.1371/journal.ppat.1010387)
Supplement: S2 Data — (XLSX) [file ppat.1010387.s007.xlsx]

## Sheet: Sheet1
This is a collection of DESeq2 results from either the likelihood ratio test (LRT) or Wald test (pairwise)
The log2FoldChange column in the LRT tests represents the change between the factor levels Blue and DN. However, the p-value and the adjusted p-value are for the results of the LRT test i.e does the given gene show significant differences in expression according to the design of the full model (Time Points).
The log2FoldChange and both p-value columns in pairwise comparisons are for the test of differential expression between the defined two levels as indicated in the sheet name
If the p-value columns have NA it means these genes were not included in the testing as they are filtered out through the Independent Filtering criteria in DESeq2 intended to move low read and unreliable count genes.
If the p-value or adjusted p-value show 0, this means it is <= 1E-325. The number is too small to be presented.
*_LRT_results - the output of DESeq2 LRT comparing differential expression across all levels of the Timer Protein: DN, Blue, DP, Red.
*_Blue_vs_DN results - the output of Wald test in DESeq2 between the levels Blue and DN(reference level). Or any other levels as defined by the sheet title.

## Sheet: TBX4B_LRT_results
	baseMean	log2FoldChange	lfcSE	stat	pvalue	padj
HTLVplus	50320.8	9.12881	0.203423	1361.27	7.45394e-295	1.22699e-290
ENSG00000183454	4675.31	9.62836	0.298503	1264.57	7.16844e-274	5.89999e-270
ENSG00000265190	4773.76	7.47434	0.229797	1040.03	3.72899e-225	2.0461e-221
ENSG00000163082	4306.23	9.60125	0.341357	992.329	8.30432e-215	3.41744e-211
ENSG00000129244	3507.08	8.57708	0.483398	868.827	5.11069e-188	1.68254e-184
ENSG00000100344	14781.5	8.71091	0.262538	820.716	1.39092e-177	3.81598e-174
ENSG00000109943	3028.31	5.87712	0.205457	795.287	4.55473e-172	1.07108e-168
ENSG00000264230	1817.48	7.00891	0.262485	793.38	1.17998e-171	2.42796e-168
ENSG00000177398	3143.26	10.163	0.680933	755.871	1.60828e-163	2.94154e-160
ENSG00000182575	1595.34	7.94869	0.317504	744.317	5.15341e-161	8.48303e-158
ENSG00000285103	775.567	11.0693	0.756942	724.379	1.08529e-156	1.62408e-153
ENSG00000049249	3827.6	8.81793	0.505904	722.97	2.19408e-156	3.00973e-153
ENSG00000180914	1271.66	8.25481	0.386624	721.412	4.77536e-156	6.04671e-153
ENSG00000204136	1606.48	8.94906	0.40028	720.625	7.07472e-156	8.31835e-153
ENSG00000123384	13742.1	6.83016	0.234	718.875	1.69506e-155	1.86015e-152
ENSG00000185668	1517.8	7.76058	0.347745	715.917	7.42434e-155	7.63825e-152
ENSG00000104951	1370.39	7.73837	0.367771	705.341	1.45842e-152	1.41218e-149
ENSG00000253831	1275.11	9.05192	0.491657	680.738	3.15329e-147	2.88369e-144
ENSG00000165633	3395.75	7.52747	0.262599	679.369	6.24498e-147	5.41046e-144
ENSG00000132639	1529.72	8.10937	0.397566	653.526	2.50558e-141	2.06221e-138
ENSG00000187122	3490.38	7.10438	0.269563	649.246	2.1222e-140	1.6635e-137
ENSG00000118432	748.245	9.65354	1.34841	646.674	7.66304e-140	5.7337e-137
ENSG00000078081	2917.19	12.9956	1.05511	639.46	2.80911e-138	2.01047e-135
ENSG00000179403	1986.38	6.71786	0.281828	637.238	8.51641e-138	5.84119e-135
ENSG00000243710	1684.98	4.65924	0.224555	629.786	3.51566e-136	2.31485e-133
ENSG00000158292	3837.95	5.25268	0.202116	629.323	4.43002e-136	2.80472e-133
ENSG00000101210	27590.5	6.68287	0.228819	627.138	1.31847e-135	8.03827e-133
ENSG00000075043	8714.29	7.48975	0.256133	616.287	2.96846e-133	1.74514e-130
ENSG00000108691	1343.98	4.20935	0.287687	615.418	4.58133e-133	2.60046e-130
ENSG00000105246	10747.3	7.92619	0.267503	614.267	8.13466e-133	4.46349e-130
ENSG00000102962	7874.65	15.6399	1.48054	610.175	6.27446e-132	3.33174e-129
ENSG00000081059	1857.04	13.3628	1.30637	607.226	2.73462e-131	1.40671e-128
ENSG00000135636	544.289	7.76553	0.774943	600.763	6.88589e-130	3.43481e-127
ENSG00000106689	804.851	6.8712	0.310178	599.916	1.05115e-129	5.08911e-127
ENSG00000070404	17262.8	8.93389	0.300464	593.322	2.82515e-128	1.32871e-125
ENSG00000172673	4240.8	7.16316	0.266315	590.132	1.38869e-127	6.34981e-125
ENSG00000184012	1173.78	10.536	1.05203	575.599	1.96366e-124	8.73614e-122
ENSG00000010278	1473.9	7.06047	0.307535	563.681	7.52325e-122	3.25895e-119
ENSG00000008056	487.258	11.4928	1.37272	555.78	3.88185e-120	1.63844e-117
ENSG00000120278	2744.77	5.15138	0.208398	553.85	1.0171e-119	4.18562e-117
ENSG00000137868	1323.86	5.75162	0.292087	550.94	4.34605e-119	1.74489e-116
ENSG00000187134	2585.31	6.57578	0.276471	537.713	3.20044e-116	1.25434e-113
ENSG00000105974	4349.15	6.7975	0.248845	534.424	1.65228e-115	6.32517e-113
ENSG00000114473	8474.92	5.84319	0.230139	533.701	2.36962e-115	8.86508e-113
ENSG00000139515	7456.99	6.60368	0.262964	529.297	2.13394e-114	7.80595e-112
ENSG00000162692	2128.09	4.06406	0.181001	527.484	5.27363e-114	1.88716e-111
ENSG00000140263	8155.48	3.81781	0.164206	521.636	9.7648e-113	3.41997e-110
Timer_protein	12781.7	5.72121	0.25609	513.793	4.89173e-111	1.67756e-108
ENSG00000171992	1083.76	8.57605	0.538151	512.652	8.64599e-111	2.90452e-108
ENSG00000160326	2041.36	5.18622	0.231422	508.028	8.68589e-110	2.85957e-107
ENSG00000170017	2976.33	4.39491	0.188762	505.894	2.52013e-109	8.1341e-107
ENSG00000023445	47262.1	5.13428	0.207965	504.29	5.61042e-109	1.77602e-106
ENSG00000142156	1880.57	11.8965	0.886999	502.291	1.52129e-108	4.7249e-106
ENSG00000167703	1772.15	5.22193	0.242816	500.332	4.04389e-108	1.23271e-105
ENSG00000070182	596.846	12.7695	1.46795	500.173	4.37594e-108	1.30968e-105
ENSG00000105642	530.476	11.3785	1.46174	496.714	2.459e-107	7.22813e-105
ENSG00000099834	306.351	10.646	1.42914	494.452	7.60135e-107	2.19519e-104
ENSG00000177494	1050.22	6.38623	0.402797	493.975	9.64869e-107	2.7384e-104
ENSG00000183762	7994.72	4.06072	0.184433	476.866	4.92035e-103	1.37278e-100
ENSG00000075618	46644.8	5.84047	0.243362	466.532	8.5326e-101	2.34092e-98
ENSG00000261115	4472.79	4.16411	0.178965	458.404	4.92521e-99	1.32908e-96
ENSG00000168398	708.28	12.2583	1.40243	458.355	5.04493e-99	1.33943e-96
ENSG00000198216	1206.47	7.12791	0.392852	450.252	2.87536e-97	7.5129e-95
ENSG00000163810	793.4	8.36148	0.544226	444.854	4.24827e-96	1.09267e-93
ENSG00000277443	4952.43	6.59027	0.26998	444.792	4.38088e-96	1.10944e-93
ENSG00000179348	1683.25	5.0361	0.229871	443.603	7.93011e-96	1.97784e-93
ENSG00000117298	16302.4	3.72615	0.188765	442.636	1.28472e-95	3.15637e-93
ENSG00000172349	5422.07	-3.37954	0.175422	441.275	2.53342e-95	6.13275e-93
ENSG00000160188	427.379	12.284	1.46362	437.984	1.30834e-94	3.12125e-92
ENSG00000196189	1935.83	6.07843	0.294953	437.756	1.466e-94	3.44739e-92
ENSG00000137699	501.417	8.76424	1.47176	429.664	8.29964e-93	1.92423e-90
ENSG00000287097	1274.84	3.88242	0.197909	426.531	3.96212e-92	9.0584e-90
ENSG00000002919	6568.47	4.30158	0.206651	425.064	8.23437e-92	1.85679e-89
ENSG00000284713	414.842	6.91087	0.421965	420.031	1.01386e-90	2.25528e-88
ENSG00000124145	7074.18	4.17368	0.19353	418.753	1.91852e-90	4.21076e-88
ENSG00000164400	6318.15	4.87812	0.240929	415.457	9.92754e-90	2.15023e-87
ENSG00000026508	17572.9	5.13187	0.227603	413.304	2.90613e-89	6.2127e-87
ENSG00000130584	773.345	6.82744	0.368073	411.788	6.18963e-89	1.30625e-86
ENSG00000178462	690.052	8.73857	0.64493	403.369	4.12497e-87	8.59509e-85
ENSG00000205189	2698.11	6.3974	0.275297	397.984	6.05237e-86	1.24535e-83
ENSG00000196730	800.305	6.87851	0.382758	394.617	3.24454e-85	6.59362e-83
ENSG00000186891	18409.3	3.89391	0.189553	394.121	4.15399e-85	8.33889e-83
ENSG00000124920	1515.89	5.53333	0.279275	393.433	5.85443e-85	1.14845e-82
ENSG00000164949	933.143	4.87708	0.242541	393.431	5.86048e-85	1.14845e-82
ENSG00000131669	4547.61	3.72697	0.185769	390.135	3.03384e-84	5.87529e-82
ENSG00000108576	356.523	12.9367	1.47542	385.845	2.57641e-83	4.93143e-81
ENSG00000126561	29822	4.17399	0.200388	383.959	6.5994e-83	1.24865e-80
ENSG00000162924	9321.19	4.13475	0.206611	383.492	8.33076e-83	1.55833e-80
ENSG00000148468	309.863	7.20905	0.495865	382.666	1.25774e-82	2.32626e-80
ENSG00000196352	8745.75	3.68447	0.183512	374.58	7.09228e-81	1.29718e-78
ENSG00000287725	986.219	4.29105	0.230935	372.547	1.95533e-80	3.53699e-78
ENSG00000111452	742.705	5.86891	0.34333	372.508	1.9934e-80	3.56668e-78
ENSG00000189431	3355.35	4.1007	0.198018	370.24	6.17621e-80	1.09319e-77
ENSG00000158457	10246.7	3.32028	0.171418	367.437	2.4994e-79	4.37687e-77
ENSG00000259479	12588.8	3.29344	0.170983	362.925	2.37123e-78	4.10871e-76
ENSG00000099282	608.754	4.97567	0.272612	355.516	9.53405e-77	1.63479e-74
ENSG00000118257	4067.56	5.17351	0.243039	353.842	2.19711e-76	3.72851e-74
ENSG00000189325	422.803	10.8834	1.44749	351.072	8.74026e-76	1.4681e-73
ENSG00000175505	1170.32	6.56473	0.363901	346.667	7.85697e-75	1.3064e-72
ENSG00000183395	1154.01	-3.13629	0.231776	341.246	1.17277e-73	1.9305e-71
ENSG00000188157	11365.4	4.8491	0.237295	339.987	2.19591e-73	3.5789e-71
ENSG00000110400	7629.53	3.66649	0.208403	339.383	2.96835e-73	4.79039e-71
ENSG00000197181	464.01	5.59744	0.325608	333.592	5.32451e-72	8.50939e-70
ENSG00000166016	2694.36	4.00609	0.221885	332.655	8.4935e-72	1.34434e-69
ENSG00000173918	567.98	8.98067	0.883615	331.052	1.88832e-71	2.96034e-69
ENSG00000108702	8512.58	5.74911	0.284538	330.755	2.18998e-71	3.40087e-69
ENSG00000072864	8983.34	3.6495	0.198565	328.494	6.7592e-71	1.03984e-68
ENSG00000111752	3500.97	3.12909	0.196669	326.158	2.16576e-70	3.28854e-68
ENSG00000162545	2470.34	4.54891	0.25019	326.147	2.17758e-70	3.28854e-68
ENSG00000221887	774.737	6.57545	0.336816	325.104	3.66269e-70	5.48105e-68
ENSG00000189337	1444.53	6.20294	0.318532	325.064	3.73736e-70	5.5424e-68
ENSG00000143669	10455.1	3.07367	0.169651	324.271	5.54728e-70	8.15302e-68
ENSG00000133069	4159.34	4.11368	0.221251	324.129	5.95471e-70	8.67438e-68
ENSG00000164236	15319.8	4.5604	0.229067	323.695	7.39449e-70	1.06773e-67
ENSG00000166147	1222.66	3.37364	0.200265	322.731	1.19526e-69	1.71088e-67
ENSG00000150893	1888.43	4.5466	0.23304	319.841	5.04745e-69	7.16259e-67
ENSG00000143061	2960.2	6.19039	0.314961	315.278	4.90687e-68	6.90358e-66
ENSG00000091972	451.3	5.85976	0.515688	314.078	8.92691e-68	1.2453e-65
ENSG00000077150	17093.9	3.83886	0.215498	312.664	1.80643e-67	2.4988e-65
ENSG00000196684	1753.93	-2.7604	0.185236	312.319	2.14502e-67	2.94243e-65
ENSG00000102265	9790.73	3.21911	0.202812	310.975	4.19175e-67	5.70251e-65
ENSG00000144476	3536.96	6.3679	0.324785	310.538	5.21043e-67	7.03024e-65
ENSG00000127507	1023	5.95749	0.351997	309.793	7.55514e-67	1.0111e-64
ENSG00000198435	495.231	5.88573	0.343909	309.557	8.49833e-67	1.12815e-64
ENSG00000263069	277.366	9.73103	1.06786	307.88	1.95951e-66	2.58044e-64
ENSG00000183722	574.78	4.87426	0.28031	307.097	2.89557e-66	3.78286e-64
ENSG00000063660	2928.05	3.21121	0.19617	305.215	7.39721e-66	9.58783e-64
ENSG00000113721	4003.91	-2.99327	0.198758	305.078	7.91917e-66	1.01842e-63
ENSG00000280206	1323.59	3.82847	0.225821	303.197	2.02229e-65	2.58054e-63
ENSG00000184489	3014.12	4.36479	0.250778	302.995	2.23668e-65	2.83215e-63
ENSG00000148053	3367.94	3.50712	0.211307	301.182	5.51917e-65	6.9352e-63
ENSG00000103569	320.094	11.0962	1.47897	300.964	6.15318e-65	7.67329e-63
ENSG00000124225	952.819	4.77096	0.287917	300.573	7.47721e-65	9.25431e-63
ENSG00000189077	3520.52	3.98793	0.233487	299.506	1.27232e-64	1.56296e-62
ENSG00000101350	17652.7	3.32662	0.193315	299.001	1.63641e-64	1.99532e-62
ENSG00000212864	2722.66	3.84742	0.22287	298.689	1.91226e-64	2.31454e-62
ENSG00000136574	1187.01	6.18402	0.340304	297.281	3.85691e-64	4.63421e-62
ENSG00000143375	848.302	5.50749	0.317269	296.956	4.53405e-64	5.40833e-62
ENSG00000086570	778.591	-3.4844	0.252054	296.247	6.45586e-64	7.64532e-62
ENSG00000158050	14887.6	7.10877	0.355476	295.791	8.10328e-64	9.52772e-62
ENSG00000100024	284.827	7.31998	0.617563	295.281	1.04486e-63	1.21982e-61
ENSG00000234883	1259.87	4.68766	0.266912	295.201	1.08749e-63	1.26064e-61
ENSG00000128283	633.869	5.30428	0.350227	295.022	1.18894e-63	1.36861e-61
ENSG00000133401	376.374	11.7275	1.48796	294.839	1.30217e-63	1.48854e-61
ENSG00000152689	1892.84	6.89861	0.376568	293.609	2.40359e-63	2.72866e-61
ENSG00000253649	330.71	11.8357	1.47667	293.486	2.5561e-63	2.88192e-61
ENSG00000150275	2980.57	3.45906	0.233686	292.715	3.75315e-63	4.20276e-61
ENSG00000104856	3523.59	3.67721	0.215082	292.446	4.29209e-63	4.77379e-61
ENSG00000173110	431.451	-2.35663	0.399972	291.271	7.70619e-63	8.51353e-61
ENSG00000176788	839.269	3.65799	0.265345	291.019	8.73799e-63	9.58907e-61
ENSG00000165507	5285.57	3.77263	0.213541	287.339	5.46614e-62	5.95882e-60
ENSG00000188687	1597.8	1.46287	0.273786	287.118	6.10268e-62	6.60896e-60
ENSG00000196526	7055.01	5.64635	0.29105	286.268	9.32201e-62	1.00294e-59
ENSG00000151468	160.339	6.88467	0.59285	284.586	2.155e-61	2.30347e-59
ENSG00000056558	42205.1	3.73746	0.219158	283.604	3.51565e-61	3.73362e-59
ENSG00000144824	809.766	5.33134	0.320058	283.571	3.57375e-61	3.77099e-59
ENSG00000104368	9178.74	4.3418	0.259779	280.644	1.53672e-60	1.61121e-58
ENSG00000031081	4786.25	3.90274	0.249982	280.307	1.81684e-60	1.89285e-58
ENSG00000100033	236.573	8.6715	1.06442	280.058	2.05677e-60	2.12934e-58
ENSG00000072682	2602.83	3.82513	0.214694	279.304	2.99467e-60	3.08096e-58
ENSG00000110446	296.717	11.0561	1.47997	278.149	5.32467e-60	5.44406e-58
ENSG00000137726	332.133	6.59857	0.53854	276.454	1.2388e-59	1.25876e-57
ENSG00000185215	6228.19	5.59161	0.312127	275.969	1.57791e-59	1.59349e-57
ENSG00000123307	191.532	9.73192	1.46007	275.865	1.66193e-59	1.66811e-57
ENSG00000244300	552.674	3.36499	0.231452	275.176	2.34215e-59	2.33661e-57
ENSG00000126003	8348.42	2.82435	0.179225	274.06	4.08473e-59	4.05052e-57
ENSG00000110076	369.431	7.74572	0.595516	272.382	9.42358e-59	9.28872e-57
ENSG00000099860	15039.2	5.69327	0.302339	272.254	1.00409e-58	9.83825e-57
ENSG00000054219	13223.7	3.63617	0.218127	271.899	1.19838e-58	1.16725e-56
ENSG00000117091	12905.6	-2.64387	0.185278	270.911	1.96077e-58	1.8986e-56
ENSG00000153721	188.15	8.99813	0.801994	270.499	2.40761e-58	2.31764e-56
ENSG00000143494	1486.08	4.1948	0.262446	270.375	2.55996e-58	2.44997e-56
ENSG00000162729	6197.63	3.09459	0.232804	269.316	4.339e-58	4.12857e-56
ENSG00000065534	1277.64	-3.1017	0.208337	269.253	4.47868e-58	4.23699e-56
ENSG00000121753	530.233	6.09356	0.434472	269.089	4.85854e-58	4.57008e-56
ENSG00000156299	711.091	5.42176	0.382995	268.69	5.9283e-58	5.54465e-56
ENSG00000112379	560.869	3.6549	0.255799	267.499	1.07311e-57	9.97996e-56
ENSG00000117586	52323.2	3.14546	0.183239	266.865	1.47166e-57	1.36095e-55
ENSG00000185386	2568.78	4.18302	0.270002	265.249	3.29051e-57	3.02598e-55
ENSG00000160013	1651.61	7.70133	0.456319	264.232	5.46189e-57	4.99489e-55
ENSG00000101017	1609.39	3.06698	0.21069	263.499	7.86919e-57	7.15662e-55
ENSG00000064300	362.594	7.73231	0.59773	263.343	8.50532e-57	7.69264e-55
ENSG00000177098	455.172	4.99307	0.328691	262.444	1.33094e-56	1.19719e-54
ENSG00000177301	488.628	-4.18392	0.271304	261.634	1.99268e-56	1.78269e-54
ENSG00000175130	1406.22	3.80291	0.248846	260.804	3.01193e-56	2.67996e-54
ENSG00000154096	3942.41	5.23244	0.306309	260.189	4.09261e-56	3.62196e-54
ENSG00000136250	3047.1	-3.50057	0.223271	257.061	1.94338e-55	1.71069e-53
ENSG00000018625	359.784	9.70306	1.48682	255.365	4.52285e-55	3.96014e-53
ENSG00000258738	672.377	3.34114	0.223359	254.055	8.68617e-55	7.56524e-53
ENSG00000177103	547.377	7.21266	0.520277	254.01	8.88384e-55	7.69668e-53
ENSG00000196405	11502.2	-2.67151	0.189235	253.811	9.80899e-55	8.4537e-53
ENSG00000140945	1952.8	3.72865	0.229382	252.55	1.8378e-54	1.57563e-52
ENSG00000150907	5405.11	3.07924	0.19157	252.413	1.96739e-54	1.67799e-52
ENSG00000105122	3770.39	-2.88545	0.189389	251.978	2.44405e-54	2.07379e-52
ENSG00000113303	199.024	8.38726	1.06173	251.474	3.14042e-54	2.651e-52
ENSG00000172005	1855.39	4.37371	0.247147	251.162	3.66876e-54	3.0812e-52
ENSG00000113916	1509.52	3.84914	0.230174	250.702	4.61422e-54	3.85556e-52
ENSG00000180616	158.096	8.5583	1.0781	249.92	6.80934e-54	5.66104e-52
ENSG00000174837	402.209	4.38961	0.274819	249.641	7.82298e-54	6.47106e-52
ENSG00000189058	3232.81	3.0819	0.197562	248.206	1.59921e-53	1.30968e-51
ENSG00000139679	1391.41	-3.15921	0.215099	248.207	1.59838e-53	1.30968e-51
ENSG00000184056	3137.72	2.93622	0.196161	248.076	1.70552e-53	1.38983e-51
ENSG00000181788	13602.2	3.03798	0.195553	246.789	3.23817e-53	2.62579e-51
ENSG00000142453	7439.16	2.9601	0.199444	245.786	5.33605e-53	4.30572e-51
ENSG00000169129	11495.3	2.88287	0.182975	245.208	7.11712e-53	5.68714e-51
ENSG00000043039	266.082	7.39668	0.894305	245.214	7.09372e-53	5.68714e-51
ENSG00000110876	6136.97	-2.68383	0.194869	244.382	1.07341e-52	8.53594e-51
ENSG00000074370	5669.5	-2.38547	0.177508	243.999	1.29913e-52	1.02813e-50
ENSG00000079308	5296.26	2.38852	0.171871	243.545	1.62888e-52	1.28291e-50
ENSG00000119522	2432.07	3.03236	0.218695	243.164	1.96948e-52	1.54379e-50
ENSG00000164287	241.308	4.37615	0.322137	242.263	3.08346e-52	2.40554e-50
ENSG00000168243	522.363	6.26513	0.411917	240.556	7.21679e-52	5.60356e-50
ENSG00000214212	372.168	4.09966	0.306122	240.471	7.52864e-52	5.81826e-50
ENSG00000074416	9243.77	3.02081	0.200618	238.339	2.17637e-51	1.67408e-49
ENSG00000156113	411.213	3.95544	0.387998	237.696	2.99714e-51	2.29469e-49
ENSG00000155719	176.732	8.53873	1.49409	237.686	3.01259e-51	2.29584e-49
ENSG00000091490	4392.55	-2.42853	0.176072	237.027	4.18125e-51	3.17177e-49
ENSG00000137507	391.281	8.45446	0.818259	235.387	9.46403e-51	7.14621e-49
ENSG00000182240	6244.67	2.1889	0.187513	235.169	1.05462e-50	7.92697e-49
ENSG00000128656	1539.69	3.32309	0.228308	234.929	1.18888e-50	8.89549e-49
ENSG00000136688	197.383	10.6622	1.46586	234.586	1.41003e-50	1.05025e-48
ENSG00000248672	506.413	3.36384	0.261396	233.962	1.92397e-50	1.4266e-48
ENSG00000087269	8902.77	3.11551	0.200998	233.596	2.30777e-50	1.70351e-48
ENSG00000233355	673.279	-3.6169	0.273807	233.218	2.78632e-50	2.04757e-48
ENSG00000099840	912.498	4.69583	0.318279	232.793	3.44222e-50	2.51833e-48
ENSG00000140481	217.389	6.94731	0.914376	232.72	3.57028e-50	2.60046e-48
ENSG00000160593	365.739	4.91867	0.371484	231.71	5.90227e-50	4.28005e-48
ENSG00000005844	25531.2	-2.60473	0.17804	230.681	9.8533e-50	7.11382e-48
ENSG00000177105	8332.48	2.56243	0.180739	230.396	1.13575e-49	8.16398e-48
ENSG00000011590	3260.08	4.08774	0.259104	229.962	1.40914e-49	1.00851e-47
ENSG00000168389	335.302	4.7079	0.338962	229.903	1.45166e-49	1.03445e-47
ENSG00000184014	7276.13	3.56097	0.231015	227.218	5.52454e-49	3.91981e-47
ENSG00000186827	11868.8	2.94671	0.201723	227.069	5.94956e-49	4.20325e-47
ENSG00000088179	2058.73	-2.59308	0.213468	226.946	6.32702e-49	4.45081e-47
ENSG00000189120	213.047	5.2769	0.413655	226.53	7.78093e-49	5.45029e-47
ENSG00000179761	441.421	5.68163	0.40084	225.41	1.35897e-48	9.47879e-47
ENSG00000108091	6100.86	2.85177	0.220654	224.99	1.67481e-48	1.16325e-46
ENSG00000104055	273.538	7.224	0.708583	224.88	1.7695e-48	1.22386e-46
ENSG00000132965	9415.86	-2.3719	0.170273	223.652	3.26089e-48	2.24592e-46
ENSG00000119715	675.869	7.5126	0.682354	223.472	3.56495e-48	2.44511e-46
ENSG00000099139	860.772	3.57176	0.245162	223.254	3.97392e-48	2.7143e-46
ENSG00000086619	1865.9	3.14305	0.234777	223.169	4.14674e-48	2.82064e-46
ENSG00000169194	22730.6	3.96131	0.273317	222.472	5.86468e-48	3.97278e-46
ENSG00000279965	982.541	6.95216	0.438881	221.772	8.30915e-48	5.60561e-46
ENSG00000217482	284.796	8.58882	1.46273	221.104	1.15884e-47	7.78596e-46
ENSG00000129009	301.852	10.699	1.49206	220.684	1.42846e-47	9.5585e-46
ENSG00000089094	7567.85	3.52177	0.241583	219.904	2.1063e-47	1.40372e-45
ENSG00000170955	998.299	4.12616	0.291374	219.33	2.8019e-47	1.85976e-45
ENSG00000013619	4548.68	2.43599	0.16421	218.466	4.30927e-47	2.84879e-45
ENSG00000211694	696.572	-2.97788	0.23074	217.683	6.36214e-47	4.18909e-45
ENSG00000198355	8184.61	3.48083	0.233273	217.295	7.71843e-47	5.06188e-45
ENSG00000232653	2612.82	-3.5032	0.265341	216.983	9.01427e-47	5.88825e-45
ENSG00000009790	6298.19	-2.21365	0.164842	216.468	1.1644e-46	7.57594e-45
ENSG00000141682	4858.91	3.73253	0.239586	216.377	1.21888e-46	7.89923e-45
ENSG00000197616	155.351	6.81741	1.51731	215.681	1.72352e-46	1.11258e-44
ENSG00000104112	167.644	10.394	1.4845	214.908	2.53173e-46	1.62792e-44
ENSG00000184730	1051.23	-3.48273	0.275096	214.479	3.13467e-46	2.00777e-44
ENSG00000169442	5502.99	-3.61197	0.29567	214.292	3.44007e-46	2.19485e-44
ENSG00000160888	11967.7	2.30228	0.188676	213.192	5.94831e-46	3.7805e-44
ENSG00000198851	4814.69	-2.59659	0.225721	212.407	8.78873e-46	5.56428e-44
ENSG00000139626	17500.6	-2.7613	0.191736	212.348	9.0521e-46	5.70907e-44
ENSG00000122877	3046.38	6.96188	0.400732	212.295	9.29334e-46	5.83884e-44
ENSG00000205795	88.1382	9.10392	1.42734	212.237	9.56382e-46	5.98594e-44
ENSG00000196935	470.339	7.79701	0.561727	212.004	1.07393e-45	6.69621e-44
ENSG00000135454	3996.45	2.95598	0.238218	211.831	1.17088e-45	7.27318e-44
ENSG00000175463	1851.15	-3.26969	0.239802	211.401	1.44978e-45	8.97177e-44
ENSG00000138185	10836.9	-2.19307	0.201052	211.242	1.56967e-45	9.67731e-44
ENSG00000160683	143.803	7.16571	0.79987	211.139	1.65225e-45	1.01484e-43
ENSG00000136856	1085.69	-3.026	0.232082	211.092	1.6907e-45	1.0346e-43
ENSG00000146197	656.932	6.88711	0.487804	209.79	3.2333e-45	1.97124e-43
ENSG00000162267	140.972	7.46219	1.5026	209.107	4.5412e-45	2.7584e-43
ENSG00000074211	143.717	7.75771	1.35705	208.462	6.25864e-45	3.78763e-43
ENSG00000171310	4808.45	-2.49542	0.206123	208.038	7.7295e-45	4.66064e-43
ENSG00000102172	6730.39	3.05885	0.219498	206.66	1.53478e-44	9.22045e-43
ENSG00000100906	19831.7	4.92044	0.312924	206.597	1.5835e-44	9.47857e-43
ENSG00000185885	2944.76	-2.70829	0.210902	206.16	1.96835e-44	1.17395e-42
ENSG00000125733	4240.28	3.69454	0.253599	206.056	2.07285e-44	1.23181e-42
ENSG00000145901	27623.4	2.6351	0.194625	205.943	2.19231e-44	1.29812e-42
ENSG00000171596	392.825	-3.75686	0.329821	205.473	2.76961e-44	1.63407e-42
ENSG00000027075	4679.7	-2.23049	0.200264	205.015	3.47993e-44	2.04583e-42
ENSG00000203896	334.267	-3.48263	0.302243	204.871	3.73696e-44	2.18911e-42
ENSG00000243649	236.586	4.27173	0.694167	203.461	7.53974e-44	4.40112e-42
ENSG00000135541	1637.03	3.2068	0.226211	203.386	7.8262e-44	4.55219e-42
ENSG00000185519	370.568	4.93518	0.380116	202.438	1.25403e-43	7.26854e-42
ENSG00000112149	2744.52	5.67889	0.347841	202.172	1.43184e-43	8.27002e-42
ENSG00000123610	162.346	8.13124	1.0681	201.805	1.7184e-43	9.89041e-42
ENSG00000071051	5786.52	2.23824	0.184665	201.621	1.88277e-43	1.07987e-41
ENSG00000119408	1658.4	2.62617	0.236048	201.47	2.03046e-43	1.16054e-41
ENSG00000095370	2315.11	-2.96861	0.225146	201.29	2.22084e-43	1.26496e-41
ENSG00000008516	15955.4	-3.44159	0.268253	201.037	2.51828e-43	1.42943e-41
ENSG00000120162	1777.75	2.8182	0.201618	200.771	2.87467e-43	1.62612e-41
ENSG00000177674	575.851	-2.92432	0.266765	200.051	4.11318e-43	2.31874e-41
ENSG00000277734	6750.1	-2.89769	0.22624	198.536	8.74e-43	4.91021e-41
ENSG00000280303	314.147	4.8222	0.382997	198.476	9.00496e-43	5.04186e-41
ENSG00000111796	1759.91	-2.93869	0.290556	198.153	1.05751e-42	5.90092e-41
ENSG00000261857	194.011	6.86409	0.704435	198.137	1.06567e-42	5.92636e-41
ENSG00000111912	5593.39	3.22266	0.223356	197.973	1.15655e-42	6.41009e-41
ENSG00000131015	482.681	4.71982	0.332915	197.652	1.35663e-42	7.49379e-41
ENSG00000123358	4008.25	6.39627	0.405324	197.584	1.40311e-42	7.72459e-41
ENSG00000117266	228.991	1.54509	0.451029	197.083	1.80032e-42	9.87836e-41
ENSG00000198542	259.804	4.84951	0.346209	196.675	2.20592e-42	1.20636e-40
ENSG00000029153	4547.12	2.47793	0.184318	196.647	2.2366e-42	1.2191e-40
ENSG00000106069	778.067	-3.59799	0.290359	195.362	4.23859e-42	2.30269e-40
ENSG00000188559	1639.6	-2.24441	0.198055	194.856	5.45307e-42	2.95273e-40
ENSG00000106366	5671.91	4.68501	0.401193	194.365	6.9594e-42	3.75602e-40
ENSG00000081041	214.414	6.57435	0.653756	194.263	7.32258e-42	3.93912e-40
ENSG00000119714	1760.29	-3.26365	0.238765	193.519	1.06005e-41	5.68387e-40
ENSG00000151692	2656.14	-2.4973	0.195254	193.228	1.22563e-41	6.55037e-40
ENSG00000173821	24050.5	-2.70571	0.21532	193.082	1.31756e-41	7.01891e-40
ENSG00000132510	6788.36	3.4478	0.249003	192.744	1.55922e-41	8.27945e-40
ENSG00000172817	1951.62	3.78965	0.276847	192.56	1.70806e-41	9.04062e-40
ENSG00000116176	460.402	8.67264	0.936924	191.514	2.87429e-41	1.51646e-39
ENSG00000162337	1558.1	-1.84577	0.178195	190.866	3.96803e-41	2.08683e-39
ENSG00000197461	1384.36	4.53749	0.308877	190.507	4.74325e-41	2.48658e-39
ENSG00000171223	24925.8	2.98099	0.229354	190.489	4.78587e-41	2.49305e-39
ENSG00000087085	158.936	10.8766	1.49135	190.491	4.7815e-41	2.49305e-39
ENSG00000153234	3234.4	6.10831	0.405933	190.151	5.66222e-41	2.94024e-39
ENSG00000287161	135.848	7.65558	1.42846	189.562	7.58842e-41	3.92808e-39
ENSG00000090104	4384.89	2.48545	0.17382	189.053	9.77855e-41	5.04592e-39
ENSG00000213949	6523.99	-2.05018	0.211794	189.037	9.8565e-41	5.07024e-39
ENSG00000064666	7329.27	-2.05324	0.196534	188.78	1.11999e-40	5.74335e-39
ENSG00000183508	933.016	-2.47191	0.217527	188.103	1.56788e-40	8.01518e-39
ENSG00000176619	8169.95	2.2766	0.184866	187.841	1.78634e-40	9.1037e-39
ENSG00000162849	125.679	10.8316	1.52092	187.359	2.27079e-40	1.15369e-38
ENSG00000197448	7272.76	-2.25146	0.186596	187.2	2.45689e-40	1.2444e-38
ENSG00000142949	5596.64	1.09255	0.268297	186.714	3.1295e-40	1.58021e-38
ENSG00000213886	170.723	9.91863	1.48962	186.353	3.74403e-40	1.88472e-38
ENSG00000102471	9437.02	-2.58491	0.212716	186.245	3.95157e-40	1.98314e-38
ENSG00000142669	12831.1	-2.65809	0.214161	186.1	4.24709e-40	2.12496e-38
ENSG00000183688	1778.53	-2.50963	0.190281	185.685	5.21921e-40	2.60343e-38
ENSG00000115085	3599.55	-2.10609	0.168818	185.563	5.54604e-40	2.75811e-38
ENSG00000127951	677.063	-3.6221	0.305472	185.42	5.95425e-40	2.9522e-38
ENSG00000178115	552.926	-3.58784	0.325312	185.165	6.76093e-40	3.34209e-38
ENSG00000164211	18598.4	2.25315	0.170533	185.151	6.80821e-40	3.35539e-38
ENSG00000281103	1110.01	-3.53767	0.282086	184.777	8.19775e-40	4.02815e-38
ENSG00000130340	2967.39	3.31414	0.246525	183.896	1.27059e-39	6.22478e-38
ENSG00000177338	162.573	6.79199	0.679959	183.26	1.74318e-39	8.5147e-38
ENSG00000163453	2981.7	-2.1466	0.204987	183.185	1.81006e-39	8.8152e-38
ENSG00000174485	7753.62	2.84848	0.217508	182.827	2.16194e-39	1.04978e-37
ENSG00000157570	3497.18	3.21397	0.272736	182.534	2.50118e-39	1.21094e-37
ENSG00000136244	113.616	8.53922	1.49548	182.443	2.61776e-39	1.26366e-37
ENSG00000110492	301.695	6.49249	0.519886	182.423	2.64393e-39	1.27256e-37
ENSG00000081237	17815.5	-3.29983	0.272508	182.123	3.06856e-39	1.47264e-37
ENSG00000136237	3322.9	2.58322	0.198944	182.013	3.24107e-39	1.55091e-37
ENSG00000198729	207.338	8.69396	1.08805	181.787	3.62708e-39	1.73059e-37
ENSG00000275302	973.005	-3.42325	0.256495	181.615	3.95017e-39	1.8793e-37
ENSG00000227191	573.167	-2.95389	0.253905	181.56	4.06064e-39	1.92629e-37
ENSG00000160183	2192.28	3.67126	0.289405	181.259	4.71497e-39	2.23026e-37
ENSG00000130598	213.102	2.57359	0.429112	181.191	4.87711e-39	2.30035e-37
ENSG00000130940	712.535	3.01534	0.22798	180.593	6.56635e-39	3.08825e-37
ENSG00000083444	6931.2	3.09546	0.261489	180.464	7.00346e-39	3.28444e-37
ENSG00000038210	4962.51	2.02206	0.166331	180.024	8.71529e-39	4.07564e-37
ENSG00000205755	320.94	4.67816	0.425185	179.642	1.05385e-38	4.9143e-37
ENSG00000172794	3940.03	-3.75942	0.316144	179.28	1.26167e-38	5.86675e-37
ENSG00000132463	7780.89	2.3394	0.176862	179.17	1.33279e-38	6.18003e-37
ENSG00000214530	737.96	3.17755	0.261046	178.744	1.64714e-38	7.61615e-37
ENSG00000095203	122.039	5.77886	0.518812	178.682	1.69882e-38	7.83312e-37
ENSG00000185862	3835.18	-2.75849	0.264755	176.852	4.21855e-38	1.93971e-36
ENSG00000153093	147.172	10.4532	1.4852	176.354	5.40617e-38	2.47885e-36
ENSG00000093072	1586.56	-3.56374	0.306603	176.207	5.81523e-38	2.65901e-36
ENSG00000140465	894.827	-4.30547	0.378102	176.125	6.058e-38	2.76235e-36
ENSG00000136842	728.213	3.28216	0.309484	175.937	6.64986e-38	3.02385e-36
ENSG00000176692	207.162	11.0942	1.49248	175.793	7.14313e-38	3.2392e-36
ENSG00000065320	137.791	9.28514	1.41221	175.621	7.78274e-38	3.51955e-36
ENSG00000226777	313.006	2.87224	0.42607	175.462	8.42176e-38	3.7981e-36
ENSG00000157600	4743.53	2.12247	0.18602	175.421	8.59427e-38	3.86531e-36
ENSG00000211790	1453.76	-2.98311	0.258104	175.058	1.0294e-37	4.60462e-36
ENSG00000285744	182.179	4.89297	0.39217	175.064	1.02664e-37	4.60462e-36
ENSG00000133619	767.077	2.48486	0.216742	174.452	1.39175e-37	6.20855e-36
ENSG00000123329	3148.79	-2.39422	0.209275	174.208	1.5706e-37	6.98746e-36
ENSG00000131188	812.679	5.11016	0.376175	174.141	1.6243e-37	7.20688e-36
ENSG00000171132	1477.03	3.56688	0.299537	174.121	1.64002e-37	7.25707e-36
ENSG00000132429	240.884	4.59413	0.405378	174.029	1.71734e-37	7.57887e-36
ENSG00000235576	940.265	-3.26954	0.276586	173.282	2.48942e-37	1.09568e-35
ENSG00000057704	3457.48	3.14255	0.252598	173.275	2.49848e-37	1.09673e-35
ENSG00000235366	112.515	7.5619	1.09079	172.854	3.08022e-37	1.3485e-35
ENSG00000109062	6506.21	-2.37527	0.199815	172.847	3.0908e-37	1.34954e-35
ENSG00000182463	575.143	5.97924	0.458913	172.783	3.18996e-37	1.38915e-35
ENSG00000188042	9623.57	-2.49791	0.233095	172.756	3.23346e-37	1.40438e-35
ENSG00000277632	18168.2	3.31378	0.297245	172.742	3.25653e-37	1.41068e-35
ENSG00000136810	14689.5	2.87917	0.233834	172.67	3.37475e-37	1.45805e-35
ENSG00000134802	1067.7	5.24355	0.366948	172.159	4.35073e-37	1.8748e-35
ENSG00000095015	3876.93	2.26636	0.178651	172.033	4.6318e-37	1.99071e-35
ENSG00000116141	487.199	5.66775	0.398867	171.866	5.0332e-37	2.15759e-35
ENSG00000125084	90.2734	6.37809	0.721224	171.606	5.72774e-37	2.44894e-35
ENSG00000166920	343.97	5.79202	0.437803	171.597	5.75166e-37	2.4528e-35
ENSG00000173334	2725.97	2.83275	0.21299	171.322	6.59553e-37	2.8054e-35
ENSG00000163659	3315.68	-2.08407	0.187956	171.306	6.64735e-37	2.81291e-35
ENSG00000137166	3075.14	3.0043	0.232042	171.308	6.64078e-37	2.81291e-35
ENSG00000113719	4920.95	2.07672	0.174249	170.495	9.95103e-37	4.2001e-35
ENSG00000127152	1547.68	-2.51168	0.209803	170.42	1.0329e-36	4.3485e-35
ENSG00000100867	281.522	-1.81327	0.46638	170.213	1.14473e-36	4.80698e-35
ENSG00000211689	1317.87	-3.08275	0.271526	170.189	1.15824e-36	4.85134e-35
ENSG00000142347	3412.83	-3.34745	0.283355	169.782	1.41784e-36	5.92363e-35
ENSG00000114115	70.1301	7.47623	1.52804	169.656	1.50974e-36	6.2916e-35
ENSG00000149428	19108.4	2.41759	0.21177	169.651	1.51394e-36	6.29316e-35
ENSG00000176485	2460.84	2.74832	0.218602	169.549	1.59207e-36	6.60129e-35
ENSG00000172236	103.536	8.29389	1.49439	168.932	2.16344e-36	8.94785e-35
ENSG00000085117	16816.2	1.99752	0.180352	168.903	2.19527e-36	9.05675e-35
ENSG00000186191	66.7226	5.20313	1.55685	168.487	2.69969e-36	1.11099e-34
ENSG00000136052	1409.21	3.14486	0.230694	168.301	2.96034e-36	1.21522e-34
ENSG00000197093	213.994	4.93393	0.47056	167.765	3.86425e-36	1.58232e-34
ENSG00000213145	17771	2.37713	0.218354	167.395	4.64469e-36	1.89718e-34
ENSG00000218358	136.966	5.16558	0.503182	166.983	5.7024e-36	2.32345e-34
ENSG00000120306	4829.25	2.65415	0.221067	166.957	5.77563e-36	2.34747e-34
ENSG00000100060	2929.58	-2.88011	0.236264	166.864	6.04929e-36	2.45265e-34
ENSG00000171368	520.139	5.75602	0.41772	166.71	6.52986e-36	2.64098e-34
ENSG00000227373	360.061	3.82442	0.30181	166.613	6.85126e-36	2.76418e-34
ENSG00000105835	10216	2.8887	0.228291	166.564	7.01964e-36	2.82519e-34
ENSG00000176083	1496.96	-4.14715	0.406457	166.107	8.80959e-36	3.53694e-34
ENSG00000110375	137.324	6.43415	0.681828	165.99	9.33953e-36	3.74058e-34
ENSG00000163932	4205.29	2.90243	0.22798	165.942	9.5624e-36	3.82055e-34
ENSG00000087237	118.294	10.3481	1.48532	165.794	1.02958e-35	4.10361e-34
ENSG00000183134	273.642	-4.03876	0.403861	165.611	1.12749e-35	4.48299e-34
ENSG00000178184	2587.18	2.45556	0.200887	165.245	1.35266e-35	5.36533e-34
ENSG00000230533	284.832	4.18416	0.338611	164.989	1.53583e-35	6.07725e-34
ENSG00000143119	9628.44	-2.19271	0.193749	163.989	2.52524e-35	9.96835e-34
ENSG00000138835	1154.52	-3.15403	0.261432	163.613	3.04421e-35	1.19882e-33
ENSG00000143641	5575.97	2.15887	0.170777	163.549	3.14135e-35	1.23412e-33
ENSG00000167286	1287.28	-2.38007	0.210178	163.373	3.42968e-35	1.34419e-33
ENSG00000276070	315.867	-4.84098	0.458623	163.312	3.53385e-35	1.38173e-33
ENSG00000183780	447.269	2.54289	0.282345	162.897	4.34423e-35	1.69456e-33
ENSG00000076928	3961.03	-2.09228	0.176672	162.285	5.8887e-35	2.29158e-33
ENSG00000136490	1583.34	-1.92526	0.19438	162.027	6.69308e-35	2.59846e-33
ENSG00000163754	2008.75	-2.58447	0.246081	161.446	8.93251e-35	3.45972e-33
ENSG00000160190	2495.94	3.20251	0.252594	161.229	9.95202e-35	3.84554e-33
ENSG00000182809	233.532	5.50786	0.452678	161.198	1.01078e-34	3.8966e-33
ENSG00000260996	82.5155	10.694	1.52376	161.11	1.056e-34	4.06141e-33
ENSG00000125249	10389.9	-1.93994	0.191963	161.101	1.0606e-34	4.06958e-33
ENSG00000166444	399.795	2.48935	0.314763	160.717	1.28375e-34	4.91439e-33
ENSG00000124334	4724.08	-3.61017	0.319622	160.61	1.35358e-34	5.16965e-33
ENSG00000073849	656.677	-3.40076	0.295253	160.462	1.4566e-34	5.55024e-33
ENSG00000145365	1569.24	4.20616	0.310275	160.201	1.65831e-34	6.30427e-33
ENSG00000287879	282.591	3.89131	0.323307	159.812	2.01281e-34	7.63429e-33
ENSG00000136878	4106.86	-1.73318	0.168331	159.699	2.12883e-34	8.05577e-33
ENSG00000130775	7924.13	2.91397	0.255259	159.241	2.6719e-34	1.00876e-32
ENSG00000178719	9811	2.11875	0.182172	159.118	2.84075e-34	1.07006e-32
ENSG00000082074	1877.74	-2.59425	0.246616	159.066	2.91523e-34	1.09561e-32
ENSG00000164713	2409.3	2.68809	0.210651	159.009	2.99849e-34	1.12433e-32
ENSG00000287792	302.3	3.00111	0.293959	158.818	3.29742e-34	1.23361e-32
ENSG00000157064	123.802	5.1412	1.47586	158.757	3.39892e-34	1.2687e-32
ENSG00000136327	544.3	4.07405	0.328067	157.908	5.18365e-34	1.9305e-32
ENSG00000182985	5926.11	2.30081	0.179476	157.426	6.58563e-34	2.44709e-32
ENSG00000287263	441.272	-2.93118	0.256235	157.421	6.60102e-34	2.44728e-32
ENSG00000038427	124.834	8.07016	1.50264	157.354	6.8252e-34	2.52471e-32
ENSG00000176928	91.9833	10.4802	1.50024	157.32	6.94175e-34	2.56206e-32
ENSG00000122547	589.516	-3.05886	0.245688	157.164	7.50007e-34	2.76194e-32
ENSG00000185650	5449.69	2.9406	0.225614	157.082	7.81176e-34	2.8703e-32
ENSG00000134030	3000.24	4.14012	0.338486	156.712	9.38854e-34	3.44198e-32
ENSG00000179604	2164.81	2.97037	0.265292	156.365	1.11573e-33	4.08134e-32
ENSG00000126264	1770.27	-2.09524	0.205581	156.229	1.19391e-33	4.35763e-32
ENSG00000125910	3063.55	-1.82902	0.189854	156.197	1.21294e-33	4.41731e-32
ENSG00000226979	2372.02	3.27201	0.367609	155.918	1.39326e-33	5.06281e-32
ENSG00000276462	772.325	9.96212	0.971727	155.902	1.40412e-33	5.09101e-32
ENSG00000162236	2787.51	2.21842	0.215698	155.73	1.52973e-33	5.53426e-32
ENSG00000154127	2358.67	-1.91416	0.193337	155.437	1.76874e-33	6.38492e-32
ENSG00000124191	2549.27	-2.26554	0.251271	155.401	1.80122e-33	6.48794e-32
ENSG00000177374	1895.42	-3.70969	0.338841	155.354	1.84376e-33	6.62667e-32
ENSG00000159307	459.453	-4.88696	0.399543	155.308	1.88602e-33	6.7638e-32
ENSG00000239697	1917.37	-2.38739	0.203008	155.193	1.99754e-33	7.14814e-32
ENSG00000171552	15763.7	2.08401	0.179793	155.038	2.15715e-33	7.70258e-32
ENSG00000166165	1215.42	3.26002	0.292813	154.724	2.52102e-33	8.96578e-32
ENSG00000115226	80.0602	7.07988	0.950621	154.724	2.52181e-33	8.96578e-32
ENSG00000118503	22054.9	3.61685	0.276465	154.714	2.53342e-33	8.98762e-32
ENSG00000089351	15202.1	2.51257	0.230944	154.561	2.73442e-33	9.67984e-32
ENSG00000185686	129.715	9.88232	1.49207	154.531	2.77505e-33	9.80259e-32
ENSG00000229921	306.329	7.7657	0.715281	154.524	2.78467e-33	9.8155e-32
ENSG00000112759	1622.88	2.51438	0.214776	154.275	3.15193e-33	1.10863e-31
ENSG00000214357	904.327	4.57165	0.372213	153.996	3.62016e-33	1.27061e-31
ENSG00000145743	2135.09	-2.08268	0.215025	153.75	4.0903e-33	1.43256e-31
ENSG00000160223	230.903	5.52305	0.456072	153.643	4.31413e-33	1.50775e-31
ENSG00000160712	1324.78	2.72206	0.219308	153.494	4.64528e-33	1.62004e-31
ENSG00000159128	183.18	4.60358	0.46268	153.377	4.92406e-33	1.71364e-31
ENSG00000167984	5218.95	-2.28757	0.195283	153.161	5.48156e-33	1.90363e-31
ENSG00000104093	1527.42	2.67144	0.220271	152.967	6.03488e-33	2.09137e-31
ENSG00000164171	1346.67	-3.11569	0.265437	152.347	8.21274e-33	2.84012e-31
ENSG00000137266	207.265	7.81974	1.28186	152.039	9.56821e-33	3.30193e-31
ENSG00000168610	21280.9	2.22747	0.197807	151.742	1.10892e-32	3.81882e-31
ENSG00000115652	3166.77	2.10029	0.175373	151.628	1.17391e-32	4.03418e-31
ENSG00000126860	750.695	-2.96611	0.289774	151.388	1.32259e-32	4.53564e-31
ENSG00000102879	15098.8	-2.29872	0.199445	151.072	1.54712e-32	5.29462e-31
ENSG00000166900	1506.58	-2.56023	0.237062	151.035	1.57613e-32	5.38273e-31
ENSG00000116830	3325.76	2.38857	0.202526	150.991	1.61098e-32	5.49034e-31
ENSG00000197635	2718.08	-2.63187	0.253606	150.973	1.62536e-32	5.52791e-31
ENSG00000182866	8856.89	-1.69414	0.172949	150.929	1.6612e-32	5.63816e-31
ENSG00000136213	1244.18	-1.68608	0.201377	150.654	1.90397e-32	6.44882e-31
ENSG00000169992	954.888	3.18684	0.278348	150.601	1.95488e-32	6.60765e-31
ENSG00000233093	904.437	-3.13896	0.269798	150.422	2.13662e-32	7.20714e-31
ENSG00000135736	2953.24	2.41968	0.204719	150.389	2.17239e-32	7.31281e-31
ENSG00000179163	4706.81	-3.19296	0.294534	149.359	3.6233e-32	1.21721e-30
ENSG00000074660	243.422	3.35545	0.442378	149.053	4.21821e-32	1.41417e-30
ENSG00000008323	141.555	7.41043	1.0712	148.459	5.66443e-32	1.89517e-30
ENSG00000163697	3080.86	3.1701	0.25249	147.914	7.42389e-32	2.4788e-30
ENSG00000120217	1851.01	2.24058	0.192089	147.876	7.56901e-32	2.52213e-30
ENSG00000017427	177.081	-5.43046	0.48184	147.685	8.31839e-32	2.76624e-30
ENSG00000125266	654.418	4.84789	0.379257	147.463	9.2907e-32	3.08335e-30
ENSG00000158769	7701.08	1.87808	0.189484	147.17	1.07439e-31	3.55845e-30
ENSG00000175093	231.802	7.74525	0.842722	146.941	1.20412e-31	3.98013e-30
ENSG00000138678	813.542	-2.7748	0.277821	146.45	1.53662e-31	5.06901e-30
ENSG00000120899	18047.8	2.27005	0.198853	146.107	1.82183e-31	5.99784e-30
ENSG00000111186	1046.78	-2.29473	0.28232	146.066	1.85967e-31	6.11018e-30
ENSG00000003402	17575.5	1.58269	0.162795	145.974	1.94602e-31	6.38117e-30
ENSG00000111981	521.643	5.40192	0.405782	145.942	1.97765e-31	6.472e-30
ENSG00000173276	2280.19	3.03584	0.25094	145.888	2.0306e-31	6.63208e-30
ENSG00000197724	6444.51	2.18275	0.195572	145.4	2.58811e-31	8.43622e-30
ENSG00000235098	780.013	2.25975	0.223454	145.381	2.6128e-31	8.49986e-30
ENSG00000136404	423.448	-2.94984	0.287381	145.374	2.6223e-31	8.51394e-30
ENSG00000131370	1955.58	1.97989	0.204904	145.311	2.70434e-31	8.76303e-30
ENSG00000103490	685.034	-2.99946	0.276915	145.307	2.71075e-31	8.76652e-30
ENSG00000115232	11721.5	-1.55949	0.186807	145.23	2.81594e-31	9.08886e-30
ENSG00000060982	5951.07	1.93595	0.16687	145.149	2.93186e-31	9.44448e-30
ENSG00000071909	376.786	3.86634	0.312881	144.814	3.46276e-31	1.11329e-29
ENSG00000110237	429.034	3.40357	0.335369	144.75	3.5743e-31	1.14691e-29
ENSG00000140511	1290.4	2.82332	0.248341	144.65	3.75618e-31	1.20293e-29
ENSG00000127863	351.362	0.468695	0.355708	144.563	3.92106e-31	1.25329e-29
ENSG00000185201	1828.87	-2.11686	0.198701	144.305	4.45885e-31	1.42242e-29
ENSG00000197380	235.761	5.90515	0.571481	144.204	4.68777e-31	1.49256e-29
ENSG00000102970	86.9679	7.48921	1.55035	144.144	4.82979e-31	1.53481e-29
ENSG00000050730	132.107	6.56563	0.686012	144.097	4.94241e-31	1.56757e-29
ENSG00000089041	260.115	-3.4908	0.350521	143.26	7.49096e-31	2.37132e-29
ENSG00000132846	363.519	4.89896	0.407487	143.055	8.29255e-31	2.62003e-29
ENSG00000172164	485.928	-3.71133	0.347752	142.802	9.40451e-31	2.96566e-29
ENSG00000277117	169.478	4.99841	0.458818	142.746	9.66887e-31	3.0432e-29
ENSG00000129226	926.973	-2.11505	0.20794	142.577	1.0514e-30	3.30287e-29
ENSG00000255274	1831.92	4.18337	0.327209	142.543	1.06957e-30	3.35357e-29
ENSG00000114166	1984.27	-2.39635	0.23038	142.445	1.12271e-30	3.5135e-29
ENSG00000133687	354.772	3.16004	0.332368	141.953	1.43311e-30	4.47637e-29
ENSG00000163602	5848.28	1.83018	0.17627	141.801	1.54542e-30	4.80892e-29
ENSG00000112782	2399.4	2.87963	0.239882	141.804	1.54362e-30	4.80892e-29
ENSG00000112210	1100.63	2.10167	0.19063	141.586	1.71956e-30	5.3407e-29
ENSG00000108370	2329.69	-1.9374	0.192349	141.581	1.7237e-30	5.34347e-29
ENSG00000167613	1956.61	-3.09463	0.309387	141.435	1.85359e-30	5.73534e-29
ENSG00000196878	797.059	1.82607	0.272772	141.361	1.92275e-30	5.93817e-29
ENSG00000167895	5838.84	-2.77238	0.244365	141.147	2.13853e-30	6.5922e-29
ENSG00000177875	470.286	3.92679	0.349945	141.109	2.17945e-30	6.70578e-29
ENSG00000176244	256.804	3.02137	0.301026	141.04	2.25521e-30	6.92593e-29
ENSG00000120129	3740.5	4.36326	0.35692	140.209	3.40706e-30	1.04439e-28
ENSG00000105967	885.911	-2.11609	0.220063	139.235	5.52613e-30	1.69081e-28
ENSG00000172752	499.459	1.96306	0.418325	138.737	7.07418e-30	2.16045e-28
ENSG00000122861	3857.34	4.037	0.347689	138.724	7.12103e-30	2.17073e-28
ENSG00000156711	3770.41	2.25658	0.217939	138.666	7.33027e-30	2.23038e-28
ENSG00000184164	2279.76	1.63772	0.181935	138.587	7.62275e-30	2.31509e-28
ENSG00000188677	5572.04	2.49424	0.22776	138.569	7.69077e-30	2.33145e-28
ENSG00000266088	360.41	-3.62441	0.316674	138.364	8.51692e-30	2.57715e-28
ENSG00000186399	1024.27	-3.75973	0.353902	138.135	9.54225e-30	2.88211e-28
ENSG00000237372	930.249	2.7792	0.227937	138.1	9.70828e-30	2.92688e-28
ENSG00000160877	9008.19	1.88142	0.180565	138.093	9.74301e-30	2.93199e-28
ENSG00000168874	407.095	4.60083	0.379512	138.08	9.8021e-30	2.94439e-28
ENSG00000172301	947.685	2.37491	0.226312	137.977	1.03166e-29	3.09328e-28
ENSG00000116701	852.752	2.41255	0.214688	137.934	1.05427e-29	3.15535e-28
ENSG00000228037	161.516	5.60724	0.510673	137.605	1.24095e-29	3.7073e-28
ENSG00000123374	5614.32	2.04262	0.236658	137.547	1.27771e-29	3.81021e-28
ENSG00000157557	5777.92	2.17264	0.211728	137.418	1.36169e-29	4.05302e-28
ENSG00000105287	2990.9	-1.93482	0.176589	137.415	1.36406e-29	4.05302e-28
ENSG00000172216	580.575	-2.33091	0.247933	137.242	1.48594e-29	4.40721e-28
ENSG00000164054	4068.07	-1.84938	0.18403	137.221	1.50182e-29	4.44631e-28
ENSG00000139182	3356.89	-2.27894	0.220155	136.869	1.78851e-29	5.28557e-28
ENSG00000171700	941.763	-2.43862	0.232293	136.656	1.98786e-29	5.86418e-28
ENSG00000151623	459.7	-2.51624	0.273637	136.367	2.29419e-29	6.75576e-28
ENSG00000120913	885.193	-2.61953	0.233417	136.275	2.40189e-29	7.06028e-28
ENSG00000120738	6175.28	4.00712	0.359845	136.029	2.71382e-29	7.96296e-28
ENSG00000095397	9650.84	2.98637	0.246179	135.839	2.98223e-29	8.73497e-28
ENSG00000176092	498.704	-3.60925	0.394572	135.803	3.03677e-29	8.87893e-28
ENSG00000064201	244.293	-3.62959	0.356147	135.756	3.10703e-29	9.06823e-28
ENSG00000119917	264.865	0.610392	0.384076	135.444	3.628e-29	1.057e-27
ENSG00000134243	943.66	-2.16402	0.212592	135.319	3.85986e-29	1.12256e-27
ENSG00000122779	2280.23	2.12525	0.206603	135.284	3.92782e-29	1.14031e-27
ENSG00000136867	1168.77	2.88146	0.250037	135.22	4.05415e-29	1.17492e-27
ENSG00000101384	2832.89	2.52341	0.222949	134.532	5.70454e-29	1.65031e-27
ENSG00000106991	1544.06	-2.35617	0.226341	134.521	5.73727e-29	1.65686e-27
ENSG00000127528	976.881	-3.14253	0.406151	134.461	5.91101e-29	1.70405e-27
ENSG00000187045	222.331	5.37415	0.568922	134.333	6.29886e-29	1.81269e-27
ENSG00000135114	455.532	-3.37332	0.317931	134.019	7.35978e-29	2.1143e-27
ENSG00000197872	711.26	3.7748	0.3325	134.012	7.38485e-29	2.11781e-27
ENSG00000101347	2341.1	-2.8606	0.285013	133.5	9.52047e-29	2.7255e-27
ENSG00000110665	771.309	-3.55126	0.345932	133.241	1.08306e-28	3.09517e-27
ENSG00000100055	4316.95	-2.78727	0.246148	133.076	1.17554e-28	3.35364e-27
ENSG00000272168	260.129	5.65246	0.506021	133.025	1.20544e-28	3.43299e-27
ENSG00000145649	20114.2	-3.89423	0.373267	132.694	1.42055e-28	4.03863e-27
ENSG00000008283	1140.75	1.82828	0.197627	132.315	1.71489e-28	4.86702e-27
ENSG00000116016	3513.34	3.61607	0.295715	132.298	1.72873e-28	4.89788e-27
ENSG00000213626	3762.36	2.4268	0.211855	132.29	1.73598e-28	4.90997e-27
ENSG00000276850	155.372	9.67571	1.4995	132.195	1.82022e-28	5.13939e-27
ENSG00000059378	2485.1	2.45593	0.209868	131.973	2.03156e-28	5.72629e-27
ENSG00000099308	1342.66	-2.47499	0.226385	131.879	2.129e-28	5.99067e-27
ENSG00000089012	221.131	-3.31893	0.387166	131.75	2.26978e-28	6.37591e-27
ENSG00000183049	781.988	1.04495	0.223629	131.742	2.27856e-28	6.38967e-27
ENSG00000146216	83.0815	10.1513	1.51163	131.67	2.36101e-28	6.60963e-27
ENSG00000147434	165.955	6.36848	0.65511	131.177	3.01583e-28	8.42844e-27
ENSG00000043462	8525.27	-2.15584	0.201083	130.958	3.36219e-28	9.38051e-27
ENSG00000116299	737.17	2.26528	0.267599	130.88	3.49438e-28	9.73284e-27
ENSG00000123095	85.5367	10.0826	1.5681	130.781	3.67155e-28	1.0209e-26
ENSG00000163346	10833.9	-1.13682	0.160688	130.595	4.02599e-28	1.11757e-26
ENSG00000185187	643.628	-2.72866	0.257269	130.466	4.29238e-28	1.18951e-26
ENSG00000157303	965.442	-2.49853	0.244427	130.374	4.49225e-28	1.24281e-26
ENSG00000137752	643.888	-2.28478	0.232534	130.336	4.57827e-28	1.26448e-26
ENSG00000183023	501.916	-2.66513	0.252885	130.331	4.58959e-28	1.26548e-26
ENSG00000107099	18706.8	-1.59585	0.157757	129.994	5.42388e-28	1.49302e-26
ENSG00000073417	960.941	2.60733	0.23747	129.812	5.93756e-28	1.63169e-26
ENSG00000130202	56.9339	9.96969	1.52564	129.43	7.17599e-28	1.96873e-26
ENSG00000085733	385.497	2.85067	0.336761	129.411	7.24569e-28	1.98455e-26
ENSG00000164877	360.785	3.69571	0.379765	129.179	8.1294e-28	2.22289e-26
ENSG00000132819	6441.57	1.48127	0.191785	129.077	8.54823e-28	2.33354e-26
ENSG00000001626	771.125	2.45803	0.241314	129.053	8.65288e-28	2.3582e-26
ENSG00000147408	4003.24	-2.16363	0.225707	128.986	8.94719e-28	2.43438e-26
ENSG00000157873	5092.04	1.96798	0.201803	128.614	1.07609e-27	2.92301e-26
ENSG00000197122	907.589	2.5502	0.263135	128.514	1.13074e-27	3.06641e-26
ENSG00000117322	158.763	9.3578	1.5091	128.499	1.13923e-27	3.08435e-26
ENSG00000136161	709.422	-2.98899	0.305209	128.479	1.15019e-27	3.10892e-26
ENSG00000163435	139.232	4.89754	0.496099	128.363	1.21874e-27	3.2888e-26
ENSG00000105501	124.169	9.49814	1.50865	128.167	1.34269e-27	3.61736e-26
ENSG00000106330	582.372	-2.4384	0.237486	127.982	1.47233e-27	3.96014e-26
ENSG00000258875	666.971	-3.21729	0.311176	127.883	1.54615e-27	4.1519e-26
ENSG00000129675	5550.6	-2.04009	0.211144	127.331	2.03311e-27	5.45065e-26
ENSG00000169504	1206.83	2.0277	0.188695	127.193	2.17704e-27	5.82704e-26
ENSG00000163121	181.903	5.85865	0.849185	126.943	2.46436e-27	6.58537e-26
ENSG00000171476	8327.65	-1.67367	0.189762	126.759	2.70019e-27	7.20386e-26
ENSG00000229644	627.891	2.8941	0.269055	126.671	2.82059e-27	7.51289e-26
ENSG00000176915	8130.16	2.19934	0.212647	126.654	2.84554e-27	7.56712e-26
ENSG00000134072	1679.68	-2.2846	0.224497	126.449	3.14982e-27	8.36276e-26
ENSG00000008517	66185.6	-1.9826	0.198224	126.05	3.83976e-27	1.01618e-25
ENSG00000124256	174.998	-3.50204	0.370095	126.051	3.83683e-27	1.01618e-25
ENSG00000197971	7188.78	-1.93164	0.229421	125.924	4.08637e-27	1.07971e-25
ENSG00000186583	423.699	4.10357	0.379023	125.845	4.25035e-27	1.1197e-25
ENSG00000143382	178.906	4.43651	0.528655	125.844	4.25135e-27	1.1197e-25
ENSG00000114315	147.213	8.12846	0.966304	125.452	5.16512e-27	1.3582e-25
ENSG00000218336	683.205	3.32787	0.295252	125.362	5.40043e-27	1.41781e-25
ENSG00000125257	5519.03	1.75952	0.164657	125.308	5.54613e-27	1.45374e-25
ENSG00000127838	3902.65	2.08852	0.190914	125.129	6.06129e-27	1.58625e-25
ENSG00000285000	56.9007	4.9915	0.80874	125.006	6.44384e-27	1.68368e-25
ENSG00000163606	1256.68	-3.21201	0.306581	124.966	6.57434e-27	1.71506e-25
ENSG00000040933	6740.84	-1.81111	0.17897	124.903	6.78289e-27	1.76666e-25
ENSG00000106789	492.349	-3.22442	0.325441	124.895	6.80851e-27	1.77054e-25
ENSG00000006576	3484.46	-1.7102	0.181713	124.83	7.03175e-27	1.82571e-25
ENSG00000101346	4195.66	1.79621	0.179896	124.743	7.34074e-27	1.90293e-25
ENSG00000145839	255.096	9.62808	1.54217	124.595	7.90189e-27	2.04517e-25
ENSG00000137267	531.7	3.47945	0.339907	124.444	8.51742e-27	2.20103e-25
ENSG00000158122	1269.02	1.95068	0.201931	124.013	1.05432e-26	2.72023e-25
ENSG00000118495	375.368	3.738	0.411453	123.951	1.08722e-26	2.80074e-25
ENSG00000077585	2428.12	1.954	0.207574	123.412	1.42054e-26	3.65368e-25
ENSG00000154451	6109.45	-2.35043	0.233994	123.273	1.52188e-26	3.90822e-25
ENSG00000133056	4077.18	2.17134	0.230105	123.117	1.64468e-26	4.21699e-25
ENSG00000073756	3809.58	1.90099	0.234656	123.051	1.69947e-26	4.35071e-25
ENSG00000268223	150.174	3.22993	0.424011	122.945	1.79081e-26	4.57741e-25
ENSG00000130522	18086	2.00498	0.220571	122.229	2.55471e-26	6.50976e-25
ENSG00000174500	2263.09	2.98288	0.29292	122.23	2.55356e-26	6.50976e-25
ENSG00000157680	88.3161	6.64461	1.08975	122.182	2.61564e-26	6.65473e-25
ENSG00000148200	92.8873	6.63656	0.815078	122.156	2.6493e-26	6.72995e-25
ENSG00000121742	965.018	-2.73248	0.295254	122.058	2.78047e-26	7.05228e-25
ENSG00000117594	260.976	0.26238	0.37111	121.967	2.90935e-26	7.36783e-25
ENSG00000206127	8439.61	-3.50261	0.349026	121.757	3.22859e-26	8.16371e-25
ENSG00000211799	168.644	-3.29293	0.363797	121.732	3.26966e-26	8.25488e-25
ENSG00000126882	2649.59	-1.80318	0.183166	121.678	3.35837e-26	8.46587e-25
ENSG00000067177	642.472	-1.98586	0.219424	121.667	3.37645e-26	8.49843e-25
ENSG00000139641	9866.18	-1.74372	0.179688	121.476	3.71204e-26	9.32884e-25
ENSG00000086730	2396.17	-1.3916	0.17051	121.429	3.79814e-26	9.53068e-25
ENSG00000129968	2666.89	-1.79906	0.183883	121.302	4.04574e-26	1.01365e-24
ENSG00000165272	364.108	-3.10096	0.345348	121.293	4.0639e-26	1.01666e-24
ENSG00000157827	1528.59	3.25658	0.294306	121.161	4.33866e-26	1.08374e-24
ENSG00000213402	148.538	-4.02487	0.432452	121.154	4.35408e-26	1.08595e-24
ENSG00000103226	4516.89	-1.53192	0.173596	121.112	4.44679e-26	1.10739e-24
ENSG00000110330	6297.4	1.91067	0.189849	120.913	4.90686e-26	1.22012e-24
ENSG00000115523	10433.6	1.78878	0.172899	120.784	5.23055e-26	1.29864e-24
ENSG00000198624	1825.75	-2.44637	0.257927	120.635	5.63143e-26	1.39607e-24
ENSG00000169239	516.035	-2.39972	0.24516	120.549	5.87833e-26	1.45509e-24
ENSG00000166289	1046.3	-2.60718	0.266784	120.35	6.48707e-26	1.60336e-24
ENSG00000112972	7005.75	2.38083	0.247564	119.973	7.82017e-26	1.92995e-24
ENSG00000128040	646.32	-4.34102	0.43221	119.71	8.91181e-26	2.19607e-24
ENSG00000162739	2718.31	-3.10147	0.338054	119.419	1.02923e-25	2.53247e-24
ENSG00000104450	687.241	2.4777	0.246078	119.25	1.1196e-25	2.75071e-24
ENSG00000172348	853.513	-2.94547	0.287427	118.622	1.52798e-25	3.74845e-24
ENSG00000113525	1713.23	3.38274	0.320913	118.469	1.64843e-25	4.03791e-24
ENSG00000180694	1608.84	2.15583	0.211631	118.413	1.69491e-25	4.14561e-24
ENSG00000153317	1886.28	2.11283	0.208409	118.235	1.85181e-25	4.52264e-24
ENSG00000243978	57.2061	9.21529	1.51707	117.967	2.11434e-25	5.15616e-24
ENSG00000176170	230.539	3.90593	0.452506	117.85	2.24126e-25	5.4576e-24
ENSG00000163947	2316.72	-2.68247	0.285359	117.02	3.38142e-25	8.2218e-24
ENSG00000185112	454.958	3.46972	0.347493	116.915	3.56332e-25	8.6513e-24
ENSG00000148175	8484.8	-2.36351	0.240432	116.519	4.33614e-25	1.05121e-23
ENSG00000176454	1622.67	-2.08405	0.198726	116.251	4.9508e-25	1.19846e-23
ENSG00000013725	23239.2	-1.5587	0.203088	115.931	5.80351e-25	1.40281e-23
ENSG00000128918	65.3769	9.43396	1.51075	115.796	6.20335e-25	1.49726e-23
ENSG00000112182	3145.7	2.6394	0.254053	115.673	6.59374e-25	1.58916e-23
ENSG00000103479	11218.3	-1.39423	0.169172	115.436	7.41511e-25	1.78451e-23
ENSG00000100784	4156.58	-2.08601	0.222404	115.385	7.60561e-25	1.82768e-23
ENSG00000173320	1399.2	-2.3118	0.251582	115.361	7.69637e-25	1.84679e-23
ENSG00000135046	11471.9	-2.13327	0.225945	115.111	8.71177e-25	2.0874e-23
ENSG00000189319	3613.57	1.95307	0.178676	114.964	9.37351e-25	2.24269e-23
ENSG00000119686	729.844	3.14954	0.298994	114.598	1.12357e-24	2.68434e-23
ENSG00000166592	1523.69	3.37771	0.317027	114.189	1.37586e-24	3.28232e-23
ENSG00000171723	2407.46	2.86276	0.275696	114.001	1.5103e-24	3.59784e-23
ENSG00000165102	1406.41	1.62064	0.207765	113.852	1.62649e-24	3.86903e-23
ENSG00000104970	398.894	-4.14884	0.430763	113.715	1.74047e-24	4.13419e-23
ENSG00000136111	212.872	2.54031	0.34511	113.614	1.83038e-24	4.34148e-23
ENSG00000066923	742.231	1.94044	0.281851	113.334	2.10249e-24	4.97972e-23
ENSG00000198947	3137.1	1.34885	0.169236	113.168	2.28322e-24	5.40001e-23
ENSG00000148700	5026.27	-1.95082	0.223011	113.029	2.44505e-24	5.77447e-23
ENSG00000185896	7763.37	1.26081	0.194602	112.917	2.58517e-24	6.09662e-23
ENSG00000092051	182.745	5.96021	0.661584	112.78	2.76628e-24	6.51441e-23
ENSG00000115904	15977.3	-2.27171	0.255042	112.573	3.06525e-24	7.20815e-23
ENSG00000144837	177.203	4.80843	0.464093	112.524	3.14186e-24	7.37778e-23
ENSG00000204475	442.582	-2.53847	0.271642	112.339	3.44315e-24	8.07374e-23
ENSG00000172009	2282.21	2.27884	0.235481	112.255	3.58861e-24	8.40287e-23
ENSG00000100027	502.746	-1.48209	0.233466	112.246	3.60613e-24	8.43189e-23
ENSG00000166402	275.047	3.19334	0.429158	112.173	3.73859e-24	8.72921e-23
ENSG00000185477	3552.65	-2.77339	0.316531	112.12	3.83696e-24	8.94621e-23
ENSG00000144199	2137.22	2.59709	0.280994	112.113	3.8514e-24	8.96718e-23
ENSG00000034677	8022.22	2.11419	0.202742	111.927	4.22179e-24	9.81566e-23
ENSG00000135821	2034.4	-2.3424	0.290115	111.815	4.46274e-24	1.03612e-22
ENSG00000179862	538.412	1.85785	0.318337	111.726	4.66524e-24	1.08161e-22
ENSG00000217555	1360.74	-2.32284	0.240905	111.693	4.74255e-24	1.09799e-22
ENSG00000130052	1509.89	2.31059	0.241389	111.426	5.4126e-24	1.25136e-22
ENSG00000173166	238.382	5.20741	0.504187	111.387	5.5199e-24	1.27438e-22
ENSG00000122223	1120.61	-3.50303	0.381095	111.29	5.78912e-24	1.33466e-22
ENSG00000198879	1086.99	1.99778	0.222974	111.188	6.09078e-24	1.40028e-22
ENSG00000105971	863.395	2.42122	0.221809	111.19	6.08556e-24	1.40028e-22
ENSG00000137648	186.591	5.13642	0.595075	111.019	6.62272e-24	1.52045e-22
ENSG00000162511	57824.1	-1.37145	0.157575	110.745	7.58402e-24	1.73873e-22
ENSG00000023892	2126.85	-2.14638	0.215199	110.626	8.04656e-24	1.8422e-22
ENSG00000196664	70.5243	9.38892	1.51081	110.561	8.30869e-24	1.89958e-22
ENSG00000116663	680.378	-1.82842	0.218946	110.542	8.3905e-24	1.91562e-22
ENSG00000168079	52.1589	9.10885	1.55023	110.445	8.80137e-24	2.00664e-22
ENSG00000161921	358.649	3.20693	0.33459	110.396	9.0179e-24	2.05316e-22
ENSG00000163219	1641.93	-2.63064	0.275696	110.276	9.57109e-24	2.1761e-22
ENSG00000180096	2531.45	-1.80625	0.183201	110.049	1.07126e-23	2.43227e-22
ENSG00000243414	274.848	4.33672	0.429584	109.965	1.11653e-23	2.53157e-22
ENSG00000145882	1339.43	-1.87978	0.199006	109.92	1.14196e-23	2.58566e-22
ENSG00000073712	177.381	4.38943	0.466287	109.829	1.19463e-23	2.70122e-22
ENSG00000142102	218.864	-3.49863	0.396043	109.65	1.30496e-23	2.94664e-22
ENSG00000102245	2985.06	-3.46259	0.352396	109.474	1.42415e-23	3.21135e-22
ENSG00000139567	42.4635	3.95011	1.46695	109.442	1.4466e-23	3.25753e-22
ENSG00000127334	803.86	-1.94239	0.229974	109.263	1.58118e-23	3.55572e-22
ENSG00000066405	78.9926	9.49306	1.50958	109.12	1.69747e-23	3.81201e-22
ENSG00000148832	197.761	3.24075	0.350076	108.784	2.00479e-23	4.49603e-22
ENSG00000100342	3889.32	2.11334	0.225189	108.672	2.11937e-23	4.74653e-22
ENSG00000179593	95.3391	9.4488	1.51881	108.57	2.22894e-23	4.98512e-22
ENSG00000088305	354.559	2.74384	0.269201	108.564	2.23512e-23	4.99217e-22
ENSG00000226942	774.003	-3.83032	0.396926	108.366	2.46606e-23	5.50052e-22
ENSG00000112561	1543.02	2.0265	0.220059	108.251	2.61054e-23	5.8149e-22
ENSG00000118707	1529.55	2.44392	0.257608	107.919	3.07719e-23	6.84508e-22
ENSG00000227507	378.365	-1.82028	0.326328	107.9	3.10676e-23	6.90154e-22
ENSG00000105499	281.785	3.29831	0.319501	107.856	3.17392e-23	7.04123e-22
ENSG00000162687	103.901	5.98139	0.786461	107.851	3.18253e-23	7.05083e-22
ENSG00000185989	1169.23	-2.75448	0.275097	107.769	3.31506e-23	7.33457e-22
ENSG00000100219	7675.75	-2.16587	0.253962	107.764	3.32209e-23	7.34025e-22
ENSG00000104219	318.748	-2.07708	0.314302	107.64	3.5337e-23	7.79736e-22
ENSG00000102119	2449.24	1.64995	0.177795	107.522	3.74621e-23	8.2552e-22
ENSG00000114554	2415.69	-1.681	0.237022	107.394	3.99121e-23	8.78332e-22
ENSG00000267074	211.449	-2.7246	0.316578	106.817	5.31283e-23	1.16762e-21
ENSG00000184985	84.2597	5.33688	0.7374	106.693	5.64983e-23	1.24002e-21
ENSG00000141956	2207.86	4.35488	0.393846	106.658	5.74862e-23	1.25835e-21
ENSG00000180061	129.633	2.94112	0.390418	106.658	5.74635e-23	1.25835e-21
ENSG00000162777	4777.87	-1.97499	0.193859	106.471	6.30382e-23	1.37805e-21
ENSG00000216863	476.205	-2.14241	0.265316	106.425	6.45146e-23	1.40845e-21
ENSG00000169896	422.098	-3.00173	0.365313	106.184	7.26813e-23	1.58464e-21
ENSG00000162390	253.465	3.2333	0.350475	105.805	8.76807e-23	1.90914e-21
ENSG00000088992	590.29	-1.10238	0.213836	105.487	1.02663e-22	2.23242e-21
ENSG00000185669	182.674	-3.0876	0.356258	105.463	1.03873e-22	2.25575e-21
ENSG00000171101	1365.59	-3.65609	0.397406	105.344	1.10189e-22	2.38974e-21
ENSG00000136717	7459.02	1.84015	0.205783	105.287	1.1337e-22	2.45551e-21
ENSG00000035403	2785.99	2.25696	0.21946	105.253	1.15253e-22	2.49301e-21
ENSG00000107438	1095.22	-2.25223	0.272769	105.092	1.24853e-22	2.69712e-21
ENSG00000170425	97.273	5.90477	0.648101	105.064	1.26593e-22	2.73113e-21
ENSG00000110934	2499.16	-1.86167	0.227681	105.018	1.29476e-22	2.78968e-21
ENSG00000075826	1571.4	-2.34391	0.248848	104.922	1.35814e-22	2.9224e-21
ENSG00000108798	386.12	-3.11598	0.348837	104.879	1.38756e-22	2.9818e-21
ENSG00000071575	2536.92	-1.43881	0.230647	104.518	1.65909e-22	3.56067e-21
ENSG00000167468	7346.17	1.97362	0.197754	104.421	1.74099e-22	3.73157e-21
ENSG00000108523	4651.44	-1.73142	0.186195	104.352	1.8013e-22	3.85582e-21
ENSG00000231925	18133.5	2.06908	0.239668	104.339	1.81277e-22	3.87533e-21
ENSG00000036672	236.046	2.79501	0.409935	104.307	1.84216e-22	3.93304e-21
ENSG00000152128	1223.15	-1.97453	0.217887	104.287	1.85984e-22	3.96566e-21
ENSG00000096996	959.61	-2.09295	0.228387	103.953	2.19444e-22	4.67306e-21
ENSG00000211899	93.807	4.55676	0.585127	103.916	2.23509e-22	4.75346e-21
ENSG00000141622	658.793	-2.86262	0.314794	103.88	2.27553e-22	4.83323e-21
ENSG00000141448	351.112	3.16218	0.296405	103.801	2.36686e-22	5.02072e-21
ENSG00000131187	102.464	3.64751	0.442485	103.733	2.44782e-22	5.1858e-21
ENSG00000142552	144.161	4.35992	0.478216	103.612	2.59885e-22	5.49866e-21
ENSG00000104635	3830.28	2.24335	0.23968	103.56	2.66655e-22	5.63466e-21
ENSG00000145391	1082.76	-2.13315	0.240407	103.55	2.67992e-22	5.65566e-21
ENSG00000213853	3039.83	1.80246	0.196174	103.546	2.68497e-22	5.65907e-21
ENSG00000168394	26275.1	1.40781	0.161748	103.495	2.75325e-22	5.79555e-21
ENSG00000135439	2737.5	-2.21146	0.229126	103.001	3.51643e-22	7.3926e-21
ENSG00000127824	4422.93	-1.98873	0.204037	102.986	3.54276e-22	7.43843e-21
ENSG00000148180	1548.17	-1.58341	0.206264	102.968	3.57533e-22	7.49727e-21
ENSG00000069535	236.986	-2.48722	0.298533	102.75	3.9812e-22	8.32712e-21
ENSG00000142920	193.108	-3.7301	0.403084	102.753	3.97694e-22	8.32712e-21
ENSG00000160191	126.675	5.03683	0.665526	102.732	4.01728e-22	8.39193e-21
ENSG00000234814	315.923	2.71937	0.344747	102.7	4.08101e-22	8.51426e-21
ENSG00000114737	9975.68	-2.31581	0.233884	102.64	4.20471e-22	8.76124e-21
ENSG00000164483	892.09	-3.39851	0.388329	102.47	4.57348e-22	9.51759e-21
ENSG00000234678	57.3623	6.97584	1.13804	102.128	5.41882e-22	1.12625e-20
ENSG00000151883	993.819	-1.66947	0.212986	102.096	5.50478e-22	1.14268e-20
ENSG00000139289	4733.64	-1.53743	0.20095	101.777	6.44633e-22	1.33644e-20
ENSG00000178585	894.724	-2.24236	0.253909	101.74	6.56735e-22	1.35981e-20
ENSG00000196954	1790.57	-1.60223	0.185761	101.608	7.00848e-22	1.44933e-20
ENSG00000122641	422.276	4.98405	0.517704	101.484	7.45401e-22	1.53953e-20
ENSG00000106785	2650.36	-1.84951	0.201245	101.372	7.87834e-22	1.62513e-20
ENSG00000089159	1103.15	-2.52154	0.277213	101.329	8.04991e-22	1.65844e-20
ENSG00000134198	1053.03	2.15253	0.255165	101.242	8.40258e-22	1.72894e-20
ENSG00000153815	4433.17	-1.91304	0.227623	101.221	8.49253e-22	1.74526e-20
ENSG00000151276	1619	1.95726	0.207858	101.097	9.0286e-22	1.85312e-20
ENSG00000128422	212.481	0.681439	0.395801	101.021	9.37657e-22	1.92214e-20
ENSG00000160789	19721.5	1.24389	0.189992	100.944	9.74002e-22	1.99416e-20
ENSG00000134508	617.95	4.17503	0.420326	100.938	9.76807e-22	1.99742e-20
ENSG00000286065	513.343	-2.05138	0.233024	100.773	1.05979e-21	2.16442e-20
ENSG00000173757	16844.8	2.14434	0.224839	100.541	1.1892e-21	2.42571e-20
ENSG00000100077	2558.96	-1.69637	0.191378	100.479	1.22592e-21	2.49751e-20
ENSG00000197191	149.861	4.56702	0.487173	100.394	1.27865e-21	2.60171e-20
ENSG00000038532	5322.48	1.86504	0.184443	100.312	1.33198e-21	2.70688e-20
ENSG00000157601	1685.49	2.26355	0.226291	100.195	1.41098e-21	2.86389e-20
ENSG00000267206	86.8894	9.78264	1.52401	100.142	1.44897e-21	2.93738e-20
ENSG00000175274	98.457	8.35448	1.46959	100.057	1.51105e-21	3.05946e-20
ENSG00000179899	189.121	2.97493	0.37196	99.9851	1.56563e-21	3.16607e-20
ENSG00000237352	468.039	3.40353	0.389536	99.9165	1.61977e-21	3.27154e-20
ENSG00000105851	2869.44	-2.10712	0.219809	99.8521	1.67222e-21	3.37333e-20
ENSG00000026751	1635.57	-1.80069	0.301831	99.6721	1.82808e-21	3.68324e-20
ENSG00000122862	44745.6	1.67275	0.17831	99.6608	1.83833e-21	3.69935e-20
ENSG00000131797	704.071	2.71564	0.311352	99.5259	1.96533e-21	3.95011e-20
ENSG00000196208	260.099	4.09353	0.430243	99.4652	2.02523e-21	4.06552e-20
ENSG00000042832	257.397	3.92261	0.50149	99.4314	2.05948e-21	4.12924e-20
ENSG00000089820	1723.99	-2.33644	0.240619	99.3048	2.19262e-21	4.39084e-20
ENSG00000254415	80.8907	7.89218	1.52215	99.1981	2.31159e-21	4.62346e-20
ENSG00000117461	769.889	-1.97191	0.260927	99.0555	2.48069e-21	4.95566e-20
ENSG00000188921	1131.17	-1.93086	0.220264	99.0048	2.54374e-21	5.07545e-20
ENSG00000171956	147.182	-3.46447	0.437586	98.9273	2.64316e-21	5.26744e-20
ENSG00000125354	4638.34	-1.72866	0.198625	98.7883	2.83157e-21	5.63608e-20
ENSG00000184709	573.323	3.78322	0.378266	98.7344	2.9081e-21	5.78143e-20
ENSG00000085662	2078.41	1.63473	0.201835	98.6913	2.97076e-21	5.89888e-20
ENSG00000173083	168.678	-3.88041	0.434218	98.6652	3.00947e-21	5.96854e-20
ENSG00000158321	580.446	3.17128	0.33715	98.5725	3.15075e-21	6.24121e-20
ENSG00000178573	5260.93	-2.01408	0.24313	98.41	3.41468e-21	6.75589e-20
ENSG00000103642	1572.64	1.723	0.193416	98.4006	3.43061e-21	6.77927e-20
ENSG00000142875	3028.04	-2.19329	0.273755	98.1535	3.8769e-21	7.65199e-20
ENSG00000156804	540.755	-2.33292	0.255428	97.9902	4.20342e-21	8.28653e-20
ENSG00000142173	82.4749	7.35777	1.13345	97.878	4.44333e-21	8.749e-20
ENSG00000075884	2254.76	-2.15527	0.238713	97.8573	4.48912e-21	8.82861e-20
ENSG00000104059	1934.7	-1.62366	0.212732	97.7591	4.71272e-21	9.25728e-20
ENSG00000080371	5924.64	1.74043	0.186372	97.7045	4.84179e-21	9.49949e-20
ENSG00000174004	1793.09	-2.20809	0.260374	97.6851	4.88861e-21	9.57992e-20
ENSG00000138172	1614.87	-1.58512	0.224834	97.68	4.90099e-21	9.59277e-20
ENSG00000222047	110.247	4.94748	0.546335	97.3516	5.76591e-21	1.12723e-19
ENSG00000235385	47.7968	6.07685	1.56073	97.3375	5.80652e-21	1.13382e-19
ENSG00000110944	147.976	2.96273	0.371625	97.1861	6.25829e-21	1.22059e-19
ENSG00000158186	57.0555	4.79617	0.731177	97.0842	6.58196e-21	1.2822e-19
ENSG00000115956	116.734	4.20747	0.463695	97.0353	6.74319e-21	1.31205e-19
ENSG00000113318	1323.82	-1.99286	0.223416	96.9804	6.92895e-21	1.34661e-19
ENSG00000111732	95.0535	5.42588	1.59926	96.9757	6.94499e-21	1.34813e-19
ENSG00000033867	2935.11	-1.95845	0.240147	96.9259	7.1184e-21	1.38016e-19
ENSG00000166347	638.162	2.44689	0.261571	96.8291	7.46775e-21	1.4462e-19
ENSG00000128274	560.317	1.96903	0.249697	96.7441	7.78863e-21	1.50656e-19
ENSG00000171954	326.741	-3.78444	0.455578	96.7391	7.80797e-21	1.50853e-19
ENSG00000163297	8560.97	-2.51626	0.281778	96.701	7.95662e-21	1.53545e-19
ENSG00000131018	3082.76	-1.99656	0.23318	96.6543	8.14254e-21	1.56949e-19
ENSG00000113583	4075.86	1.65013	0.199611	96.5974	8.37532e-21	1.61247e-19
ENSG00000149289	4701.05	2.00303	0.207392	96.5615	8.52523e-21	1.63941e-19
ENSG00000114480	4492.52	1.39387	0.187148	96.5203	8.70097e-21	1.67126e-19
ENSG00000158717	1107.24	-2.16678	0.253082	96.4767	8.89054e-21	1.70568e-19
ENSG00000107331	2238.96	-2.29712	0.246343	96.3164	9.62484e-21	1.84441e-19
ENSG00000126603	1036.51	3.65187	0.392883	96.226	1.00653e-20	1.92656e-19
ENSG00000131389	10054.5	1.75181	0.223269	96.2193	1.00987e-20	1.93071e-19
ENSG00000164742	2527.79	0.92595	0.216905	96.0055	1.12259e-20	2.14373e-19
ENSG00000141429	599.613	-1.75785	0.244823	95.9643	1.14571e-20	2.18534e-19
ENSG00000111537	2480.77	1.9085	0.276778	95.7924	1.2474e-20	2.37655e-19
ENSG00000026652	419.447	2.09317	0.247566	95.6933	1.31015e-20	2.49322e-19
ENSG00000131634	367.575	-2.93633	0.33751	95.504	1.43883e-20	2.73493e-19
ENSG00000187595	69.5464	6.19781	0.738144	95.4963	1.44432e-20	2.74221e-19
ENSG00000114738	6200.6	-1.84658	0.199851	95.3459	1.55588e-20	2.95061e-19
ENSG00000101082	1170.12	-3.57205	0.420792	95.1842	1.68548e-20	3.19271e-19
ENSG00000134256	218.192	-4.70095	0.544828	94.9828	1.86215e-20	3.52332e-19
ENSG00000198901	2519.07	1.24683	0.173625	94.5027	2.36154e-20	4.46306e-19
ENSG00000101421	4617.05	1.41321	0.169327	94.4544	2.41863e-20	4.56572e-19
ENSG00000206113	64.696	5.83044	0.77949	94.3059	2.60305e-20	4.90822e-19
ENSG00000057657	22782.7	-1.39583	0.182807	94.2703	2.64929e-20	4.9897e-19
ENSG00000049759	201.684	4.05121	0.41106	94.1955	2.74919e-20	5.17194e-19
ENSG00000222033	155.813	3.36744	0.385495	93.9456	3.11106e-20	5.84603e-19
ENSG00000167208	2879.66	-1.9091	0.210711	93.9249	3.14302e-20	5.89934e-19
ENSG00000135898	5684.3	-2.16643	0.291073	93.9171	3.15519e-20	5.91545e-19
ENSG00000167925	548.519	-2.0156	0.223366	93.7121	3.49199e-20	6.53943e-19
ENSG00000237422	254.217	-2.2279	0.27527	93.5498	3.78395e-20	7.07814e-19
ENSG00000119943	402.619	-2.17445	0.247335	93.5155	3.84872e-20	7.19112e-19
ENSG00000118985	14492.9	1.41654	0.164744	93.4316	4.01193e-20	7.48757e-19
ENSG00000114126	3301.58	1.26533	0.170447	93.4102	4.05462e-20	7.55868e-19
ENSG00000108389	7371.26	2.17486	0.239309	93.3294	4.21993e-20	7.85795e-19
ENSG00000163273	93.8565	-4.34446	0.530483	93.2417	4.4071e-20	8.1972e-19
ENSG00000140199	1254.04	-1.55799	0.260506	93.1376	4.64006e-20	8.62077e-19
ENSG00000075673	3390.36	3.49633	0.378084	92.9939	4.98201e-20	9.24565e-19
ENSG00000096070	1670.21	1.96876	0.237594	92.9198	5.16801e-20	9.58002e-19
ENSG00000237181	352.929	2.94074	0.32429	92.8221	5.42381e-20	1.00429e-18
ENSG00000075420	2497.17	1.91176	0.201903	92.5202	6.29749e-20	1.16475e-18
ENSG00000184922	21614.7	1.41205	0.176451	92.4172	6.62692e-20	1.22431e-18
ENSG00000160050	786.478	2.53592	0.308118	92.3657	6.79775e-20	1.25446e-18
ENSG00000139318	3944.87	-2.806	0.328892	92.2287	7.27433e-20	1.3409e-18
ENSG00000104140	82.8707	6.03182	1.13854	92.2182	7.31228e-20	1.34639e-18
ENSG00000164442	1736.53	-2.20015	0.258017	92.1788	7.4561e-20	1.37134e-18
ENSG00000076864	72.2143	2.91749	0.666382	92.1536	7.54962e-20	1.38699e-18
ENSG00000149311	3177.53	-2.47224	0.263491	92.1113	7.70937e-20	1.41476e-18
ENSG00000162144	4973.2	-1.74256	0.219456	92.043	7.97436e-20	1.46176e-18
ENSG00000154721	88.7642	6.5737	0.876511	91.7958	9.01156e-20	1.65005e-18
ENSG00000170858	156.249	-4.60396	0.534037	91.6246	9.80789e-20	1.79386e-18
ENSG00000151422	1495.1	1.85262	0.20611	91.6034	9.91145e-20	1.81079e-18
ENSG00000175866	310.56	2.57672	0.276936	91.5507	1.0173e-19	1.85651e-18
ENSG00000119969	2027.61	1.9522	0.250825	91.3491	1.124e-19	2.04896e-18
ENSG00000168487	2186.01	2.26753	0.257605	91.3338	1.13252e-19	2.06221e-18
ENSG00000167378	1386.87	2.30618	0.245962	91.3042	1.14922e-19	2.09031e-18
ENSG00000030419	5216.32	-1.90508	0.247618	91.3005	1.15133e-19	2.09183e-18
ENSG00000122694	1360.82	-1.81926	0.199808	91.2162	1.20039e-19	2.17856e-18
ENSG00000147251	2228.49	-1.37549	0.183302	91.1952	1.21289e-19	2.19724e-18
ENSG00000102996	183.45	-2.88659	0.376677	91.1945	1.21335e-19	2.19724e-18
ENSG00000092096	123.395	0.104411	0.480452	91.1127	1.2634e-19	2.28537e-18
ENSG00000124067	3218	2.11354	0.246082	90.9484	1.37039e-19	2.47619e-18
ENSG00000111859	2484.05	-2.35313	0.255781	90.8955	1.40673e-19	2.53906e-18
ENSG00000140836	1026.22	2.21291	0.224902	90.8051	1.47102e-19	2.65219e-18
ENSG00000171246	311.682	2.45607	0.278373	90.7587	1.50516e-19	2.71077e-18
ENSG00000127328	483.814	2.16403	0.248719	90.6028	1.62581e-19	2.92487e-18
ENSG00000231808	62.2216	5.52856	0.740102	90.5654	1.6562e-19	2.97627e-18
ENSG00000196976	924.813	1.85511	0.220289	90.4403	1.76188e-19	3.16273e-18
ENSG00000132646	8983.35	1.63637	0.191954	90.4276	1.77306e-19	3.17934e-18
ENSG00000137501	1632.83	-1.9928	0.223131	90.039	2.14868e-19	3.84868e-18
ENSG00000160932	5207.51	1.36171	0.222584	90.0368	2.15102e-19	3.84869e-18
ENSG00000152409	1988.23	2.28976	0.24002	89.9858	2.20605e-19	3.94287e-18
ENSG00000164136	172.236	6.14024	0.634839	89.9329	2.26443e-19	4.04282e-18
ENSG00000130830	1577.64	-1.55421	0.184161	89.7595	2.46726e-19	4.40018e-18
ENSG00000198574	687.777	-2.61935	0.297011	89.6606	2.59095e-19	4.61577e-18
ENSG00000271503	26654.3	-0.943681	0.221475	89.6426	2.61415e-19	4.64837e-18
ENSG00000165474	2334.77	-1.79814	0.293847	89.642	2.6149e-19	4.64837e-18
ENSG00000129521	8978.23	-1.4957	0.168026	89.6021	2.66694e-19	4.73575e-18
ENSG00000162772	1907.79	2.17501	0.253055	89.5396	2.75076e-19	4.87934e-18
ENSG00000135414	1268.81	-1.88908	0.234186	89.5342	2.75804e-19	4.88699e-18
ENSG00000048052	136.047	0.784568	0.438989	89.4599	2.86129e-19	5.06449e-18
ENSG00000143870	14986.3	1.50508	0.179909	89.2824	3.12376e-19	5.52312e-18
ENSG00000122068	6616.71	1.64795	0.216587	89.2417	3.18737e-19	5.62954e-18
ENSG00000169756	3994.54	-1.95936	0.244294	89.2185	3.22403e-19	5.68818e-18
ENSG00000170876	4025.93	1.45277	0.170993	89.1207	3.38378e-19	5.96365e-18
ENSG00000089639	1907.95	-1.74824	0.219195	88.9118	3.75216e-19	6.6058e-18
ENSG00000072422	106.97	3.19401	0.440362	88.6975	4.17143e-19	7.3361e-18
ENSG00000130956	5181.65	2.09247	0.23327	88.6627	4.24392e-19	7.44865e-18
ENSG00000173702	62.7386	5.24987	0.703268	88.6624	4.24448e-19	7.44865e-18
ENSG00000169252	329.817	-2.67324	0.297478	88.6211	4.3321e-19	7.59432e-18
ENSG00000070366	2690	-1.33293	0.172266	88.5378	4.51432e-19	7.90533e-18
ENSG00000163704	755.389	1.94045	0.283528	88.3545	4.9425e-19	8.64596e-18
ENSG00000178078	526.914	2.44871	0.284843	88.2954	5.0892e-19	8.89314e-18
ENSG00000126353	37818.7	1.89863	0.2181	88.1579	5.44729e-19	9.50878e-18
ENSG00000185340	506.722	-1.60864	0.216552	88.0984	5.60991e-19	9.78227e-18
ENSG00000019144	262.395	3.40046	0.409655	88.0114	5.85643e-19	1.02013e-17
ENSG00000015532	4580.45	2.07573	0.241956	87.9861	5.93016e-19	1.03189e-17
ENSG00000268027	134.479	-3.88661	0.45486	87.894	6.20645e-19	1.07882e-17
ENSG00000152104	655.041	0.926335	0.224837	87.8308	6.40353e-19	1.1119e-17
ENSG00000196408	59.4926	9.47658	1.54226	87.6145	7.12623e-19	1.23609e-17
ENSG00000121005	424.75	-1.63611	0.235359	87.5641	7.30608e-19	1.26595e-17
ENSG00000007216	53.6819	8.03894	1.55214	87.3776	8.01156e-19	1.38673e-17
ENSG00000165434	288.436	-2.4695	0.355333	87.1733	8.86321e-19	1.53253e-17
ENSG00000185924	157.132	4.89709	0.563362	87.0055	9.63002e-19	1.66338e-17
ENSG00000146376	1365.99	-1.99266	0.224473	86.9954	9.67817e-19	1.66994e-17
ENSG00000213413	361.129	-2.50782	0.304007	86.857	1.03635e-18	1.78632e-17
ENSG00000130787	532.449	-1.34881	0.213684	86.7131	1.11274e-18	1.91598e-17
ENSG00000178199	1081.13	2.21056	0.232085	86.6806	1.13075e-18	1.94497e-17
ENSG00000116017	4462.25	2.62414	0.302932	86.6731	1.13499e-18	1.95022e-17
ENSG00000072274	14002.4	1.91797	0.264143	86.6385	1.15453e-18	1.98173e-17
ENSG00000079819	102.324	4.99049	0.613686	86.6084	1.17185e-18	2.00936e-17
ENSG00000029993	951.556	2.12333	0.291384	86.5769	1.19025e-18	2.03878e-17
ENSG00000125772	3795.61	2.424	0.286712	86.5453	1.20896e-18	2.06868e-17
ENSG00000197302	1387.32	1.68732	0.209272	86.5367	1.21416e-18	2.07542e-17
ENSG00000095951	3756.16	1.91663	0.213103	86.4019	1.29782e-18	2.21303e-17
ENSG00000101695	1721.89	-2.63951	0.33538	86.4041	1.29639e-18	2.21303e-17
ENSG00000137936	513.615	1.67654	0.236686	86.4005	1.2987e-18	2.21303e-17
ENSG00000128573	472.852	-2.55794	0.351155	86.3376	1.33972e-18	2.28057e-17
ENSG00000135318	2217.97	-1.81445	0.285441	86.0697	1.52943e-18	2.60082e-17
ENSG00000092964	11010.1	1.94332	0.231568	86.0435	1.54938e-18	2.63204e-17
ENSG00000204060	205.604	2.05454	0.343706	86.0123	1.57343e-18	2.67013e-17
ENSG00000118242	1415.68	2.33246	0.255208	85.9333	1.6361e-18	2.77362e-17
ENSG00000196576	33976.7	1.80749	0.202983	85.8821	1.67801e-18	2.8396e-17
ENSG00000066294	5283.73	-2.78026	0.343578	85.8816	1.67847e-18	2.8396e-17
ENSG00000137767	9265.09	1.27661	0.177287	85.8028	1.74515e-18	2.94938e-17
ENSG00000119048	3576.03	1.83157	0.212277	85.7506	1.7907e-18	3.02326e-17
ENSG00000138074	1182.03	1.65219	0.201624	85.7472	1.79376e-18	3.02531e-17
ENSG00000154734	1300.99	-2.37599	0.267917	85.7289	1.81001e-18	3.0496e-17
ENSG00000073282	1838.73	1.70603	0.184847	85.6903	1.84489e-18	3.10518e-17
ENSG00000206418	1843.88	1.857	0.239416	85.4596	2.06779e-18	3.4768e-17
ENSG00000140564	24303.3	-1.26008	0.16995	85.428	2.10034e-18	3.52793e-17
ENSG00000267278	693.696	2.44465	0.302146	85.3957	2.13409e-18	3.58097e-17
ENSG00000213024	5350.51	1.61591	0.18235	85.376	2.15497e-18	3.61231e-17
ENSG00000148426	413.578	3.48014	0.395104	85.3528	2.17983e-18	3.65027e-17
ENSG00000287597	89.2345	-4.41217	0.559614	85.2498	2.29369e-18	3.83704e-17
ENSG00000050628	5147.31	-1.93866	0.25939	85.2186	2.32931e-18	3.89267e-17
ENSG00000167106	3705.71	-3.10658	0.375501	85.128	2.43606e-18	4.06693e-17
ENSG00000092421	459.085	3.42303	0.380065	85.098	2.47239e-18	4.1234e-17
ENSG00000059915	278.347	4.97973	0.493278	85.0192	2.57059e-18	4.28284e-17
ENSG00000107282	3483.68	-3.06791	0.37651	84.987	2.61182e-18	4.34713e-17
ENSG00000078808	11179.5	1.70607	0.192475	84.953	2.6561e-18	4.41608e-17
ENSG00000204642	6125.69	1.37865	0.181613	84.9511	2.65861e-18	4.41608e-17
ENSG00000114354	3832.58	1.41837	0.179258	84.9449	2.66675e-18	4.42514e-17
ENSG00000144136	6522.21	-1.64141	0.21774	84.9209	2.69852e-18	4.47335e-17
ENSG00000258844	52.206	7.13499	1.13643	84.9038	2.72142e-18	4.50677e-17
ENSG00000163050	1462.85	1.85775	0.204717	84.7286	2.96762e-18	4.90955e-17
ENSG00000104967	85.4792	-4.23387	0.573969	84.53	3.27368e-18	5.41045e-17
ENSG00000163069	1665.63	1.71149	0.208679	84.513	3.30124e-18	5.45053e-17
ENSG00000134250	20040.7	-1.66284	0.206397	84.4394	3.42362e-18	5.64692e-17
ENSG00000100365	3187.58	-1.13139	0.168019	84.407	3.47886e-18	5.73228e-17
ENSG00000166401	2013.04	3.35285	0.352243	84.3418	3.59272e-18	5.91398e-17
ENSG00000162946	114.808	-3.48619	0.42043	84.3367	3.60184e-18	5.92306e-17
ENSG00000222041	580.077	-1.23332	0.217616	84.3317	3.61085e-18	5.93196e-17
ENSG00000135698	960.938	1.6463	0.207655	84.3247	3.62323e-18	5.94636e-17
ENSG00000080493	249.439	-2.4085	0.299815	84.2507	3.75827e-18	6.16184e-17
ENSG00000049449	1170.26	2.06591	0.246347	84.2149	3.82539e-18	6.26565e-17
ENSG00000205572	320.476	2.86758	0.321793	84.1411	3.96745e-18	6.49187e-17
ENSG00000114742	2839.35	1.78341	0.200058	84.1231	4.0029e-18	6.54337e-17
ENSG00000150867	3843.14	-1.36528	0.179511	83.8611	4.55612e-18	7.44031e-17
ENSG00000113722	129.745	-2.89826	0.440625	83.8351	4.61519e-18	7.52931e-17
ENSG00000283154	1310.91	1.4942	0.187272	83.7998	4.69641e-18	7.65422e-17
ENSG00000161714	221.758	2.56559	0.340773	83.7504	4.81234e-18	7.83541e-17
ENSG00000198382	2432.31	1.63058	0.185662	83.647	5.06456e-18	8.23791e-17
ENSG00000064687	527.284	-1.48622	0.262983	83.6392	5.08412e-18	8.26156e-17
ENSG00000106665	3181.61	1.99996	0.229183	83.6089	5.16095e-18	8.37814e-17
ENSG00000123146	22476	1.3285	0.19614	83.5903	5.20865e-18	8.44726e-17
ENSG00000149403	84.791	5.64585	0.722252	83.5693	5.26298e-18	8.52695e-17
ENSG00000197471	10960.7	-1.89316	0.221193	83.5459	5.32404e-18	8.61741e-17
ENSG00000124772	266.968	-2.57279	0.308852	83.4542	5.57104e-18	9.00834e-17
ENSG00000286030	293.301	-3.16455	0.3743	83.4356	5.62233e-18	9.08235e-17
ENSG00000241399	261.557	3.00205	0.352669	83.4186	5.66993e-18	9.15027e-17
ENSG00000173852	1199.96	0.0234712	0.189166	83.3437	5.8835e-18	9.48564e-17
ENSG00000197646	406.501	2.39532	0.255389	83.2538	6.15074e-18	9.90679e-17
ENSG00000184792	425.709	2.01625	0.285124	83.1074	6.61216e-18	1.06396e-16
ENSG00000111674	15144.4	1.61562	0.23201	83.0542	6.78852e-18	1.09127e-16
ENSG00000135077	915.767	-1.68812	0.263981	83.0228	6.89445e-18	1.10721e-16
ENSG00000117036	5828.08	1.80638	0.206497	82.9752	7.05869e-18	1.13249e-16
ENSG00000134853	97.6594	8.9717	1.20677	82.9513	7.14255e-18	1.14482e-16
ENSG00000112486	8341.52	1.67789	0.24753	82.9164	7.26687e-18	1.16362e-16
ENSG00000145860	7234.81	1.3959	0.183889	82.8011	7.69257e-18	1.23059e-16
ENSG00000164674	7624.18	1.4851	0.196938	82.7528	7.87866e-18	1.25913e-16
ENSG00000170835	1093.05	0.91029	0.241049	82.6573	8.25936e-18	1.31869e-16
ENSG00000116977	4139.41	-1.72111	0.195349	82.4649	9.08267e-18	1.44874e-16
ENSG00000133985	181.215	-2.37496	0.368043	82.3896	9.42722e-18	1.50224e-16
ENSG00000205744	2064.63	-1.43968	0.181541	82.3706	9.51605e-18	1.51493e-16
ENSG00000153898	3351.13	1.1542	0.191095	82.3419	9.65207e-18	1.5351e-16
ENSG00000211772	7876.11	-1.54996	0.194488	82.2306	1.01974e-17	1.62026e-16
ENSG00000170266	3090.05	1.53368	0.199127	82.0757	1.10088e-17	1.7475e-16
ENSG00000099910	758.588	1.52194	0.212828	82.0684	1.10482e-17	1.75207e-16
ENSG00000151726	6414.31	2.05629	0.241399	82.0662	1.10602e-17	1.75228e-16
ENSG00000151502	2155.04	-1.47867	0.181277	82.0292	1.12642e-17	1.78289e-16
ENSG00000165240	1459.37	-1.18269	0.180202	82.0241	1.1293e-17	1.78573e-16
ENSG00000111181	46.8029	4.57459	1.04262	81.9369	1.17901e-17	1.86254e-16
ENSG00000121807	243.538	-3.99702	0.552447	81.721	1.31174e-17	2.07023e-16
ENSG00000072736	9008.5	-2.20296	0.284303	81.668	1.3465e-17	2.12306e-16
ENSG00000136167	86252.7	1.40399	0.170176	81.6074	1.38745e-17	2.18554e-16
ENSG00000070010	2537.42	1.29689	0.191424	81.519	1.44933e-17	2.28082e-16
ENSG00000183486	1635.59	1.44633	0.179634	81.4122	1.52788e-17	2.40215e-16
ENSG00000163599	490.874	-1.84271	0.260352	81.2736	1.63619e-17	2.56998e-16
ENSG00000122188	238.687	-2.43516	0.339594	81.2425	1.66148e-17	2.60721e-16
ENSG00000181019	605.972	-1.90605	0.255699	81.1922	1.7033e-17	2.67029e-16
ENSG00000166676	59.684	9.74343	1.57269	81.1898	1.70532e-17	2.6709e-16
ENSG00000112276	899.064	2.7271	0.316701	81.1628	1.7282e-17	2.70417e-16
ENSG00000182158	1208.06	-1.52197	0.188386	80.9536	1.91636e-17	2.99574e-16
ENSG00000115758	4509.55	1.95528	0.23473	80.9037	1.96421e-17	3.06652e-16
ENSG00000154655	133.482	6.18166	0.869844	80.9025	1.96536e-17	3.06652e-16
ENSG00000183605	471.933	1.90487	0.269816	80.6875	2.18556e-17	3.40687e-16
ENSG00000197253	42.0143	6.67246	1.56831	80.4667	2.43744e-17	3.79591e-16
ENSG00000272405	675.96	-2.03113	0.222483	80.4604	2.445e-17	3.80408e-16
ENSG00000159784	252.513	-3.22712	0.451346	80.4206	2.4935e-17	3.87587e-16
ENSG00000163513	1384.02	-2.45096	0.313494	80.3114	2.63167e-17	4.08679e-16
ENSG00000126246	1866.35	1.97811	0.22139	80.283	2.66896e-17	4.14079e-16
ENSG00000157110	825.607	-1.67066	0.349594	80.0776	2.9538e-17	4.57839e-16
ENSG00000116667	2300.45	1.3076	0.172058	79.9727	3.11094e-17	4.81742e-16
ENSG00000025772	1204.22	2.04986	0.257816	79.9391	3.16305e-17	4.89352e-16
ENSG00000007129	332.226	-3.90967	0.469219	79.8565	3.29472e-17	5.09244e-16
ENSG00000269526	37.4389	8.72689	1.55258	79.731	3.50532e-17	5.41285e-16
ENSG00000120833	6026.14	1.63527	0.206895	79.6749	3.60387e-17	5.55982e-16
ENSG00000087253	686.512	-3.28328	0.430816	79.6006	3.73861e-17	5.76229e-16
ENSG00000168918	7762.26	-1.18056	0.194311	79.5369	3.85807e-17	5.94086e-16
ENSG00000061337	327.517	-3.28124	0.464036	79.4415	4.04423e-17	6.22168e-16
ENSG00000116991	64.1319	7.15226	1.53732	79.3536	4.22351e-17	6.49143e-16
ENSG00000023902	1421.26	-1.80178	0.273386	79.2154	4.522e-17	6.94372e-16
ENSG00000198797	65.3657	8.89174	1.52906	79.0904	4.80986e-17	7.37886e-16
ENSG00000137393	364.364	3.70248	0.534174	79.0574	4.88889e-17	7.49312e-16
ENSG00000165097	1220.41	1.99482	0.2495	78.9236	5.22275e-17	7.99737e-16
ENSG00000136813	8168.98	1.60359	0.205014	78.8922	5.30435e-17	8.11476e-16
ENSG00000267121	1354.88	2.99351	0.376415	78.8021	5.54564e-17	8.47603e-16
ENSG00000065675	703.198	-1.83677	0.228523	78.7518	5.68528e-17	8.68139e-16
ENSG00000146112	9042.52	-1.60562	0.177187	78.7371	5.72669e-17	8.73652e-16
ENSG00000177732	119.952	-2.54878	0.399818	78.7062	5.81461e-17	8.86243e-16
ENSG00000198848	122.461	0.670251	0.381734	78.6025	6.12017e-17	9.31953e-16
ENSG00000041988	941.135	1.96088	0.230265	78.597	6.13686e-17	9.3363e-16
ENSG00000204160	6367.77	1.36427	0.191526	78.5161	6.38689e-17	9.70771e-16
ENSG00000153395	2961.3	1.60736	0.198893	78.4961	6.45023e-17	9.79495e-16
ENSG00000170291	1469.49	1.74858	0.230386	78.4168	6.70803e-17	1.0177e-15
ENSG00000269930	191.657	-3.18195	0.414981	78.412	6.72381e-17	1.01916e-15
ENSG00000147889	949.653	-1.95043	0.25672	78.3139	7.05751e-17	1.06876e-15
ENSG00000065328	712.232	1.83096	0.252182	78.2639	7.2338e-17	1.09445e-15
ENSG00000106948	20743.3	-1.25949	0.179204	78.0547	8.02115e-17	1.21245e-15
ENSG00000259278	167.164	-2.29765	0.323529	77.9459	8.46379e-17	1.27819e-15
ENSG00000272419	454.449	-2.38715	0.337865	77.8928	8.68849e-17	1.31092e-15
ENSG00000166780	442.458	2.11905	0.273177	77.8262	8.97905e-17	1.35352e-15
ENSG00000145990	263.09	-2.39469	0.316938	77.6959	9.57596e-17	1.44218e-15
ENSG00000163644	2503.01	1.69279	0.208303	77.4515	1.08038e-16	1.6256e-15
ENSG00000104814	3444.82	-1.48788	0.186932	77.395	1.11093e-16	1.67005e-15
ENSG00000164574	1786.2	-0.888705	0.190735	77.3655	1.12725e-16	1.69304e-15
ENSG00000167695	1454.27	2.76006	0.331843	77.1342	1.26359e-16	1.89608e-15
ENSG00000114200	211.459	-2.79626	0.361985	77.0841	1.29522e-16	1.94176e-15
ENSG00000185344	2247.67	1.32433	0.183478	77.0612	1.30997e-16	1.96209e-15
ENSG00000124429	1409.46	-1.51764	0.225149	77.0529	1.31533e-16	1.96833e-15
ENSG00000101144	52.8246	8.49383	1.53531	77.0227	1.33507e-16	1.99606e-15
ENSG00000185347	599.384	2.05427	0.289651	77.0057	1.34636e-16	2.0111e-15
ENSG00000103653	5700.88	-1.37967	0.166573	76.9926	1.35509e-16	2.02231e-15
ENSG00000102908	6222.8	1.58324	0.184515	76.9369	1.39288e-16	2.07682e-15
ENSG00000122786	40.5263	7.70855	1.54434	76.876	1.43535e-16	2.13821e-15
ENSG00000004866	1045.75	1.7432	0.202733	76.817	1.47777e-16	2.19942e-15
ENSG00000059377	1908.65	-1.38298	0.199236	76.5476	1.688e-16	2.51004e-15
ENSG00000112787	3633.08	1.72034	0.239491	76.5171	1.71362e-16	2.54584e-15
ENSG00000100351	520.311	-2.49446	0.354037	76.324	1.88497e-16	2.79788e-15
ENSG00000149781	3386.63	-1.5936	0.187729	76.275	1.93115e-16	2.86385e-15
ENSG00000155926	3656.62	-2.07174	0.310128	76.2491	1.95595e-16	2.89801e-15
ENSG00000159216	2765.41	-1.754	0.234803	76.104	2.10117e-16	3.11037e-15
ENSG00000136048	2251.7	2.25173	0.269395	76.0913	2.11441e-16	3.12716e-15
ENSG00000135677	9655.04	-1.33177	0.184184	76.0216	2.18843e-16	3.23373e-15
ENSG00000188191	659.764	1.86997	0.221984	76.018	2.19235e-16	3.23662e-15
ENSG00000113070	634.287	-1.58617	0.23794	75.9654	2.24994e-16	3.31866e-15
ENSG00000090863	7374.92	-1.15531	0.167526	75.8716	2.35657e-16	3.47283e-15
ENSG00000137216	1125.31	1.48762	0.198628	75.7001	2.56478e-16	3.77629e-15
ENSG00000151292	1391.07	1.5981	0.189642	75.6919	2.57515e-16	3.78817e-15
ENSG00000072135	1855.07	-1.77325	0.243972	75.6399	2.64209e-16	3.88317e-15
ENSG00000130723	19055.1	-1.41691	0.18646	75.5587	2.75014e-16	4.03836e-15
ENSG00000158710	58721	1.48706	0.186458	75.5146	2.81062e-16	4.1235e-15
ENSG00000163683	282.553	-3.25042	0.450234	75.4974	2.8347e-16	4.15512e-15
ENSG00000114541	2756.08	-1.66389	0.243191	75.4817	2.85663e-16	4.18354e-15
ENSG00000183196	71.8242	4.35458	0.6927	75.4744	2.86703e-16	4.19504e-15
ENSG00000065413	4121.64	-1.60942	0.210981	75.4185	2.94724e-16	4.30857e-15
ENSG00000129353	1687.09	-1.14715	0.217867	75.3137	3.10361e-16	4.53314e-15
ENSG00000089902	3106.32	1.40121	0.185704	75.3081	3.11225e-16	4.54173e-15
ENSG00000284999	64.3115	6.14524	0.863599	75.2038	3.27657e-16	4.7773e-15
ENSG00000280693	515.75	1.58064	0.243963	75.1211	3.41308e-16	4.97193e-15
ENSG00000165025	4922.75	-1.39435	0.190432	75.096	3.45565e-16	5.02948e-15
ENSG00000129657	10823.7	1.50675	0.181885	75.0211	3.58584e-16	5.21436e-15
ENSG00000100097	44352.5	1.46648	0.209287	74.9831	3.6536e-16	5.3082e-15
ENSG00000156471	2937.69	-1.2559	0.183893	74.9396	3.73297e-16	5.41873e-15
ENSG00000106070	454.166	-2.79746	0.341036	74.921	3.7674e-16	5.4639e-15
ENSG00000104043	5959.1	-1.33864	0.173055	74.9027	3.80152e-16	5.50853e-15
ENSG00000136153	1374.09	-1.70783	0.211675	74.867	3.86919e-16	5.60165e-15
ENSG00000109103	3513.13	1.67936	0.244137	74.7633	4.07228e-16	5.8905e-15
ENSG00000155368	3382.7	1.81196	0.236707	74.738	4.1234e-16	5.9592e-15
ENSG00000090376	433.981	2.5216	0.298385	74.6813	4.24042e-16	6.12294e-15
ENSG00000246526	165.561	-2.73614	0.411114	74.6075	4.39779e-16	6.34461e-15
ENSG00000089692	4548.29	-1.42622	0.171632	74.5289	4.57158e-16	6.58956e-15
ENSG00000204577	43.4342	7.70097	1.4654	74.5196	4.59274e-16	6.61427e-15
ENSG00000139044	104.67	3.63865	0.483802	74.5021	4.63255e-16	6.66577e-15
ENSG00000114270	90.7865	5.01294	0.567872	74.3817	4.91595e-16	7.06737e-15
ENSG00000167992	519.56	1.53322	0.282193	74.2104	5.34968e-16	7.68421e-15
ENSG00000181458	1070.06	3.00686	0.372791	74.1737	5.44735e-16	7.81236e-15
ENSG00000196139	144.267	4.404	0.522367	74.1733	5.44838e-16	7.81236e-15
ENSG00000196873	1014.95	2.00948	0.247238	74.0781	5.71058e-16	8.18119e-15
ENSG00000136144	1552.56	1.5014	0.193627	74.0263	5.85854e-16	8.38586e-15
ENSG00000100242	15346.7	-1.14788	0.168206	73.9137	6.19296e-16	8.85684e-15
ENSG00000076604	2545	2.30732	0.284289	73.9006	6.23325e-16	8.90673e-15
ENSG00000172965	955.04	-0.929614	0.211758	73.8374	6.43077e-16	9.181e-15
ENSG00000205018	41.3892	6.93353	1.585	73.7766	6.62643e-16	9.45214e-15
ENSG00000283554	408.991	2.69073	0.339783	73.7158	6.82841e-16	9.73181e-15
ENSG00000107960	1053.27	-1.95372	0.242483	73.628	7.13057e-16	1.01537e-14
ENSG00000237520	156.182	3.1981	0.388809	73.6238	7.14531e-16	1.01659e-14
ENSG00000151490	149.089	-2.1369	0.338073	73.5162	7.53506e-16	1.07111e-14
ENSG00000141293	3530.35	-1.64117	0.201587	73.4558	7.76303e-16	1.10256e-14
ENSG00000228536	117.439	2.90757	0.417781	73.4243	7.88441e-16	1.11884e-14
ENSG00000104432	149.44	-3.17992	0.409724	73.4172	7.91235e-16	1.12184e-14
ENSG00000181104	20897.4	-2.03074	0.306904	73.3777	8.06796e-16	1.14292e-14
ENSG00000184557	1334.79	1.96061	0.283769	73.343	8.20715e-16	1.16163e-14
ENSG00000127084	3554.46	-1.57368	0.21822	73.2843	8.44814e-16	1.19471e-14
ENSG00000163399	4048.36	-1.42166	0.209525	73.2276	8.6879e-16	1.22663e-14
ENSG00000204397	366.629	-1.80978	0.240544	73.2274	8.6887e-16	1.22663e-14
ENSG00000138660	1429.85	2.02884	0.241523	73.2067	8.77789e-16	1.23816e-14
ENSG00000070831	19957.1	1.27979	0.16666	73.1955	8.82684e-16	1.24399e-14
ENSG00000165169	2318.98	1.44294	0.179632	73.1754	8.91482e-16	1.25532e-14
ENSG00000198740	984.754	-1.57209	0.255689	73.1442	9.05282e-16	1.27257e-14
ENSG00000064547	465.24	-1.6901	0.253898	73.1446	9.05128e-16	1.27257e-14
ENSG00000101871	135.553	3.56556	0.433685	73.0263	9.59514e-16	1.34766e-14
ENSG00000242247	2861.05	1.21682	0.183323	72.9362	1.00313e-15	1.40772e-14
ENSG00000155660	13819	1.47243	0.222472	72.856	1.04362e-15	1.46329e-14
ENSG00000074266	2028.7	1.25243	0.182716	72.806	1.06965e-15	1.49851e-14
ENSG00000159842	3023.23	-1.4589	0.19791	72.7612	1.09359e-15	1.53075e-14
ENSG00000143570	3716.36	1.22832	0.168179	72.7496	1.09983e-15	1.53817e-14
ENSG00000154359	809.898	2.41903	0.286513	72.7346	1.108e-15	1.54828e-14
ENSG00000239282	343.481	-2.02286	0.263328	72.6711	1.14329e-15	1.59625e-14
ENSG00000204335	307.304	3.51028	0.421606	72.6548	1.15251e-15	1.60775e-14
ENSG00000100453	900.789	-2.01396	0.285233	72.5574	1.20922e-15	1.68543e-14
ENSG00000112576	7392.82	-1.75274	0.209624	72.5162	1.23403e-15	1.71856e-14
ENSG00000257870	29.5731	8.83515	1.58376	72.5072	1.23955e-15	1.72478e-14
ENSG00000159202	6525.26	1.28508	0.170152	72.4891	1.25066e-15	1.73878e-14
ENSG00000105281	10355.4	-2.2959	0.292862	72.4737	1.26018e-15	1.75053e-14
ENSG00000143294	3012.15	1.28692	0.177237	72.4476	1.27654e-15	1.77176e-14
ENSG00000159231	1304.13	2.64184	0.310551	72.266	1.39619e-15	1.93619e-14
ENSG00000143156	1091.54	-1.25052	0.196792	72.1541	1.47538e-15	2.04429e-14
ENSG00000237943	277.889	-1.9759	0.28281	72.1055	1.51115e-15	2.0921e-14
ENSG00000173163	817.337	2.02194	0.260739	72.0928	1.52065e-15	2.10348e-14
ENSG00000214447	81.9029	5.00224	0.645677	71.9793	1.60827e-15	2.22282e-14
ENSG00000130396	7394.09	1.52215	0.188531	71.9756	1.61114e-15	2.22491e-14
ENSG00000185432	307.113	-1.89397	0.347125	71.919	1.65682e-15	2.28608e-14
ENSG00000107738	892.709	1.31072	0.225486	71.8707	1.69674e-15	2.33919e-14
ENSG00000049323	336.488	3.2071	0.395753	71.8176	1.7418e-15	2.39931e-14
ENSG00000105855	90.9297	5.69741	0.697186	71.7126	1.83437e-15	2.52471e-14
ENSG00000152056	250.163	3.55651	0.413512	71.6895	1.8554e-15	2.55152e-14
ENSG00000135604	1477.96	1.92558	0.24183	71.6564	1.88587e-15	2.59126e-14
ENSG00000174749	962.105	3.03507	0.339991	71.6008	1.93828e-15	2.66106e-14
ENSG00000205045	338.937	-1.94514	0.259479	71.5595	1.9782e-15	2.7136e-14
ENSG00000134058	1390.29	1.91734	0.271162	71.5473	1.99014e-15	2.7277e-14
ENSG00000183092	249.581	2.48604	0.352877	71.5367	2.00055e-15	2.73968e-14
ENSG00000168234	193.517	-3.9242	0.54212	71.4687	2.06886e-15	2.83088e-14
ENSG00000154165	10155.6	-2.59164	0.391355	71.4546	2.08328e-15	2.84825e-14
ENSG00000266903	75.5481	4.80071	0.680804	71.3925	2.14802e-15	2.93431e-14
ENSG00000146859	1444.08	2.03606	0.246194	71.2681	2.28399e-15	3.11748e-14
ENSG00000186260	922.672	-1.09626	0.191963	71.2416	2.31403e-15	3.15587e-14
ENSG00000141503	6999.99	1.33607	0.185557	71.1738	2.39265e-15	3.26038e-14
ENSG00000139514	4884.25	1.41383	0.17984	71.1441	2.42796e-15	3.30576e-14
ENSG00000158615	6790.51	1.88136	0.233895	71.0601	2.53073e-15	3.44284e-14
ENSG00000141556	2118.34	-1.43421	0.203234	70.9639	2.65361e-15	3.60702e-14
ENSG00000186001	3507.57	1.95298	0.26258	70.9612	2.65714e-15	3.60884e-14
ENSG00000088543	2629.57	-1.95426	0.241459	70.833	2.83055e-15	3.84119e-14
ENSG00000108239	176.625	2.72939	0.354795	70.7601	2.93416e-15	3.97852e-14
ENSG00000267943	34.612	8.6309	1.5678	70.5423	3.2668e-15	4.42591e-14
ENSG00000254401	230.609	1.96599	0.300028	70.5307	3.28558e-15	4.4477e-14
ENSG00000132694	382.333	2.35744	0.346526	70.5086	3.32164e-15	4.49281e-14
ENSG00000260101	150.623	4.34941	0.594107	70.5057	3.32636e-15	4.49551e-14
ENSG00000158747	3371.09	1.17571	0.231086	70.3946	3.51372e-15	4.74481e-14
ENSG00000120539	1155.35	1.80363	0.246853	70.3129	3.65815e-15	4.93581e-14
ENSG00000015592	40.4913	7.82151	1.54466	70.2713	3.73395e-15	5.03395e-14
ENSG00000143801	690.126	1.77045	0.221411	70.2557	3.76274e-15	5.06861e-14
ENSG00000187605	2468.96	1.91464	0.248875	70.2498	3.77371e-15	5.07924e-14
ENSG00000106701	1571.3	2.27685	0.282104	70.2409	3.79028e-15	5.09737e-14
ENSG00000167173	3439.78	-1.44246	0.221387	70.2339	3.80338e-15	5.11081e-14
ENSG00000115339	738.502	-1.92088	0.296091	70.1893	3.888e-15	5.22026e-14
ENSG00000048707	2488.8	-1.48032	0.202758	70.1278	4.00766e-15	5.37654e-14
ENSG00000254521	160.13	-2.67854	0.353573	70.0831	4.097e-15	5.49192e-14
ENSG00000176884	170.179	3.1448	0.406327	69.9561	4.36176e-15	5.84206e-14
ENSG00000003056	8756.05	0.972065	0.16296	69.9034	4.47662e-15	5.99102e-14
ENSG00000231584	496.447	2.49678	0.340433	69.8848	4.51772e-15	6.04113e-14
ENSG00000123342	31.6234	4.96466	1.5988	69.8716	4.54721e-15	6.07563e-14
ENSG00000198648	1564.01	-1.70679	0.243059	69.7982	4.7149e-15	6.29457e-14
ENSG00000187688	1690.77	-1.52794	0.189076	69.7698	4.78139e-15	6.37815e-14
ENSG00000136156	6539.26	-1.1046	0.169439	69.764	4.79493e-15	6.39104e-14
ENSG00000121895	319.442	-3.01672	0.411404	69.623	5.14036e-15	6.84591e-14
ENSG00000261793	66.0418	5.05208	0.657488	69.5939	5.21444e-15	6.93896e-14
ENSG00000013374	6848.53	1.74548	0.233214	69.5807	5.24848e-15	6.97298e-14
ENSG00000118777	64.9788	7.07754	1.04394	69.5816	5.24619e-15	6.97298e-14
ENSG00000008513	6006.97	-1.47418	0.188352	69.5535	5.31932e-15	7.0614e-14
ENSG00000075429	23.8909	8.21157	1.61154	69.5151	5.42118e-15	7.19081e-14
ENSG00000123595	1085.96	1.77737	0.232658	69.4269	5.66189e-15	7.50405e-14
ENSG00000173548	1275.94	0.0526078	0.288477	69.4252	5.66684e-15	7.50457e-14
ENSG00000180448	12042.4	0.959778	0.177884	69.409	5.71211e-15	7.55844e-14
ENSG00000099204	2979.87	-1.77871	0.251907	69.3234	5.95832e-15	7.87791e-14
ENSG00000168615	1399.6	1.68283	0.220386	69.2633	6.13751e-15	8.10831e-14
ENSG00000144843	3419.61	1.43847	0.176055	69.2459	6.19053e-15	8.1718e-14
ENSG00000197956	13183	1.44986	0.194051	69.0882	6.69076e-15	8.82505e-14
ENSG00000185499	741.482	0.893874	0.341511	69.0318	6.87939e-15	9.06658e-14
ENSG00000160219	550.765	-1.15051	0.233779	68.9888	7.02689e-15	9.25357e-14
ENSG00000217801	1145.15	2.10228	0.282189	68.6598	8.26426e-15	1.08743e-13
ENSG00000135916	5590.95	-1.1107	0.167044	68.6174	8.43853e-15	1.10948e-13
ENSG00000105894	379.906	1.78771	0.282509	68.5802	8.59473e-15	1.12911e-13
ENSG00000254004	1808.76	2.35785	0.299403	68.5604	8.67894e-15	1.13927e-13
ENSG00000179046	762.747	-1.61836	0.221814	68.5456	8.74267e-15	1.14672e-13
ENSG00000104885	5232.01	1.94679	0.270275	68.5254	8.8301e-15	1.15726e-13
ENSG00000165072	128.95	-2.07034	0.422352	68.4589	9.12422e-15	1.19486e-13
ENSG00000186197	1731.65	1.6226	0.240088	68.3688	9.53885e-15	1.24816e-13
ENSG00000137094	355.333	1.71201	0.268704	68.3256	9.74419e-15	1.27402e-13
ENSG00000160271	15414.7	-1.6598	0.223482	68.2973	9.88098e-15	1.29088e-13
ENSG00000125534	15523.5	1.72034	0.228965	68.2032	1.03501e-14	1.35109e-13
ENSG00000105993	3968.39	1.33294	0.185313	68.1682	1.05298e-14	1.37347e-13
ENSG00000140105	9739.71	0.900141	0.186432	68.1256	1.07534e-14	1.40152e-13
ENSG00000135269	3954.39	-1.16263	0.163511	68.0517	1.11526e-14	1.4524e-13
ENSG00000137642	26027.8	-1.16424	0.161744	67.9544	1.17001e-14	1.5225e-13
ENSG00000100503	6943.62	-0.900429	0.160069	67.9067	1.19785e-14	1.55749e-13
ENSG00000156172	219.39	2.70701	0.351237	67.8987	1.20259e-14	1.56241e-13
ENSG00000072858	450.721	-2.00288	0.280004	67.8761	1.21607e-14	1.57869e-13
ENSG00000089050	1625.6	1.33274	0.18534	67.8173	1.25179e-14	1.62377e-13
ENSG00000159023	1917.55	-0.965818	0.190529	67.7979	1.26383e-14	1.6381e-13
ENSG00000176371	819.867	1.63235	0.220827	67.7893	1.26919e-14	1.64376e-13
ENSG00000153993	48.0079	2.87212	0.81451	67.685	1.33612e-14	1.72908e-13
ENSG00000107551	846.494	2.15291	0.294818	67.6667	1.34829e-14	1.74345e-13
ENSG00000272636	50.3832	6.88911	1.42311	67.6217	1.37851e-14	1.78114e-13
ENSG00000153283	15702.7	-0.777923	0.178507	67.6094	1.38687e-14	1.79054e-13
ENSG00000254838	1205	-1.68642	0.247141	67.5607	1.42056e-14	1.83259e-13
ENSG00000177119	5459.11	1.42434	0.179832	67.5121	1.45497e-14	1.87551e-13
ENSG00000221968	474.593	1.92367	0.26079	67.4759	1.48121e-14	1.90784e-13
ENSG00000115919	246.363	2.03746	0.282579	67.4018	1.53625e-14	1.97718e-13
ENSG00000147119	656.28	3.16487	0.365084	67.3705	1.56014e-14	2.00636e-13
ENSG00000136044	1075.08	-1.59001	0.229737	67.3632	1.56579e-14	2.01206e-13
ENSG00000137486	4175.15	-1.10225	0.185875	67.3414	1.58271e-14	2.03222e-13
ENSG00000135899	4202.69	-1.53983	0.208844	67.2919	1.62173e-14	2.08069e-13
ENSG00000100678	40.4839	8.09474	1.58582	67.2097	1.6888e-14	2.16506e-13
ENSG00000115267	1760.98	2.08755	0.261669	67.2017	1.69546e-14	2.17191e-13
ENSG00000139146	6738.53	1.92242	0.243558	67.1871	1.70774e-14	2.18593e-13
ENSG00000101255	431.267	-1.94328	0.257684	67.1555	1.73452e-14	2.21849e-13
ENSG00000185518	42.6975	9.06088	1.57514	67.1438	1.74453e-14	2.22955e-13
ENSG00000070759	324.437	2.71697	0.351208	67.0864	1.79455e-14	2.29171e-13
ENSG00000164512	563.074	-1.79673	0.275502	67.0536	1.82382e-14	2.32728e-13
ENSG00000134285	426.08	-2.14861	0.363493	67.0015	1.87129e-14	2.38601e-13
ENSG00000170571	3427.35	-1.16732	0.182362	66.9724	1.89829e-14	2.41856e-13
ENSG00000241106	284.785	1.87388	0.355275	66.9296	1.93877e-14	2.46822e-13
ENSG00000144802	2228.84	2.04914	0.249984	66.8838	1.98299e-14	2.52256e-13
ENSG00000131791	1992.24	1.95398	0.249725	66.8172	2.04918e-14	2.60475e-13
ENSG00000250742	731.099	2.02246	0.271582	66.7909	2.07587e-14	2.63664e-13
ENSG00000155366	6792.89	-1.30737	0.170848	66.6053	2.27468e-14	2.88693e-13
ENSG00000169894	19.0759	9.47106	1.70861	66.5289	2.36187e-14	2.99528e-13
ENSG00000204161	5451.16	1.52732	0.189186	66.5271	2.36399e-14	2.99566e-13
ENSG00000104412	1001.72	1.46122	0.192191	66.5063	2.38837e-14	3.02422e-13
ENSG00000092853	1221.98	1.41052	0.231537	66.4683	2.43351e-14	3.07901e-13
ENSG00000118193	1255.3	1.50502	0.233891	66.4153	2.49783e-14	3.15797e-13
ENSG00000184517	1116.49	1.86302	0.232255	66.3691	2.55542e-14	3.22831e-13
ENSG00000203782	26.9741	8.49259	1.63301	66.2849	2.66363e-14	3.36243e-13
ENSG00000186326	80.2317	-3.06317	0.476915	66.2261	2.74192e-14	3.45861e-13
ENSG00000177721	237.961	-2.79885	0.415871	66.2188	2.75174e-14	3.46833e-13
ENSG00000007968	739.38	-0.146329	0.224647	66.2094	2.76451e-14	3.48176e-13
ENSG00000156650	1535.49	-1.24076	0.186221	66.1912	2.78949e-14	3.51053e-13
ENSG00000103187	24864.5	-0.715389	0.163737	66.1704	2.81819e-14	3.54394e-13
ENSG00000235831	3421.79	-1.24454	0.21216	66.1332	2.87032e-14	3.60674e-13
ENSG00000277053	1983.97	1.0352	0.199795	66.107	2.90762e-14	3.65082e-13
ENSG00000135378	908.038	2.42993	0.296872	66.0368	3.00998e-14	3.77647e-13
ENSG00000134375	2137.9	1.33192	0.183896	65.9566	3.13131e-14	3.9257e-13
ENSG00000013288	2267.84	-1.25661	0.177648	65.7298	3.50142e-14	4.38637e-13
ENSG00000178996	1587.02	-2.58742	0.398048	65.6505	3.6409e-14	4.55736e-13
ENSG00000166548	641.524	-2.66455	0.361301	65.6491	3.64345e-14	4.55736e-13
ENSG00000162894	120.323	-4.24817	0.591517	65.5713	3.78579e-14	4.73181e-13
ENSG00000111335	1850.52	-1.97825	0.270177	65.5693	3.78952e-14	4.73288e-13
ENSG00000112977	3117.99	1.20865	0.172851	65.5533	3.81943e-14	4.76661e-13
ENSG00000198718	2064.87	1.6153	0.20067	65.4005	4.11796e-14	5.13529e-13
ENSG00000157514	5893.94	-1.26433	0.236041	65.3734	4.17344e-14	5.20052e-13
ENSG00000089248	1948.59	-1.32928	0.18941	65.3709	4.17841e-14	5.20278e-13
ENSG00000102241	3675.71	-1.15169	0.177024	65.3623	4.19614e-14	5.22091e-13
ENSG00000114251	159.075	4.0282	0.506127	65.169	4.61551e-14	5.73836e-13
ENSG00000211745	2389.16	-1.41203	0.20171	65.1275	4.71065e-14	5.85222e-13
ENSG00000130511	1615.29	-1.41314	0.209401	65.1157	4.73806e-14	5.88184e-13
ENSG00000124243	1226.16	-1.57161	0.226007	64.9513	5.13773e-14	6.37318e-13
ENSG00000100401	4122.45	1.70073	0.241196	64.8608	5.37208e-14	6.65887e-13
ENSG00000140443	647.695	3.54459	0.469239	64.8529	5.3928e-14	6.67953e-13
ENSG00000105383	1606.65	-1.2845	0.200546	64.7848	5.57698e-14	6.90246e-13
ENSG00000006007	5738.73	-1.15019	0.192394	64.7732	5.6089e-14	6.93675e-13
ENSG00000100221	4781.85	1.62958	0.208279	64.6978	5.8209e-14	7.19353e-13
ENSG00000173542	3554.62	2.09375	0.258878	64.6882	5.84868e-14	7.22244e-13
ENSG00000137845	13947	1.10098	0.172902	64.6714	5.89723e-14	7.27694e-13
ENSG00000160179	1359.57	1.79327	0.246827	64.6396	5.99028e-14	7.38622e-13
ENSG00000151014	241.242	2.94805	0.375741	64.5654	6.21311e-14	7.65524e-13
ENSG00000134242	2426.76	-2.31464	0.34325	64.5292	6.32502e-14	7.7873e-13
ENSG00000175470	1969.42	1.28955	0.185841	64.4868	6.45845e-14	7.94563e-13
ENSG00000100014	3687.29	1.65138	0.228019	64.437	6.61871e-14	8.13671e-13
ENSG00000205129	55.75	5.7403	0.972402	64.4307	6.63938e-14	8.15603e-13
ENSG00000166783	6430.55	1.61632	0.204474	64.4105	6.70575e-14	8.23142e-13
ENSG00000144648	101.805	-3.32193	0.463578	64.3893	6.77615e-14	8.31164e-13
ENSG00000103365	2251	-1.46236	0.212263	64.3786	6.81196e-14	8.34934e-13
ENSG00000133818	3795.77	1.11438	0.187577	64.3468	6.91954e-14	8.4749e-13
ENSG00000134759	4119.76	1.40226	0.176083	64.3351	6.95951e-14	8.51751e-13
ENSG00000272941	218.311	2.09367	0.301662	64.3199	7.01164e-14	8.57493e-13
ENSG00000158555	429.311	-2.12172	0.301593	64.0546	7.99049e-14	9.76477e-13
ENSG00000109586	1053.08	0.83462	0.206113	63.9702	8.32923e-14	1.01712e-12
ENSG00000183918	2410.42	-1.39276	0.206479	63.914	8.56322e-14	1.04492e-12
ENSG00000117155	447.178	1.73918	0.233973	63.8927	8.65321e-14	1.05511e-12
ENSG00000035862	651.58	-1.16081	0.219374	63.861	8.7895e-14	1.07094e-12
ENSG00000197540	494.118	-1.85766	0.27982	63.8146	8.99247e-14	1.09486e-12
ENSG00000119326	744.87	1.68299	0.232565	63.7828	9.13443e-14	1.11132e-12
ENSG00000165233	1856.52	-1.29408	0.186203	63.7282	9.38359e-14	1.14079e-12
ENSG00000174371	652.506	1.85353	0.259953	63.7206	9.41885e-14	1.14423e-12
ENSG00000150961	1544.54	-1.36725	0.18176	63.6682	9.66498e-14	1.17327e-12
ENSG00000129116	2960.27	-0.97668	0.203231	63.5691	1.01481e-13	1.23101e-12
ENSG00000109736	9173.39	1.6506	0.219627	63.4896	1.05534e-13	1.27923e-12
ENSG00000111348	19267.3	-1.38916	0.198342	63.4651	1.06815e-13	1.29381e-12
ENSG00000023330	10622.3	1.12165	0.217128	63.3936	1.10642e-13	1.33917e-12
ENSG00000112303	55.9656	-3.56427	0.53259	63.3003	1.15839e-13	1.40105e-12
ENSG00000143624	3179.61	1.23366	0.172191	63.2815	1.16916e-13	1.41304e-12
ENSG00000130517	1492.47	-1.95141	0.259306	63.1543	1.24475e-13	1.50329e-12
ENSG00000084090	7518.51	1.47909	0.196644	63.1006	1.27808e-13	1.54241e-12
ENSG00000157388	936.031	2.08692	0.278375	63.0982	1.27961e-13	1.54312e-12
ENSG00000064886	71.8772	-4.11232	0.625446	63.0289	1.32401e-13	1.5955e-12
ENSG00000123411	5469.21	1.69016	0.253456	62.9658	1.36581e-13	1.64467e-12
ENSG00000171604	1198.16	1.37474	0.215334	62.8972	1.41273e-13	1.69992e-12
ENSG00000133065	4449.49	0.7086	0.19307	62.8768	1.42695e-13	1.71578e-12
ENSG00000214517	3316.61	2.24005	0.308227	62.8739	1.42903e-13	1.71703e-12
ENSG00000058668	15718.6	-1.22548	0.16406	62.8615	1.43776e-13	1.72625e-12
ENSG00000144724	4612.11	-1.24358	0.183647	62.838	1.45446e-13	1.74503e-12
ENSG00000161267	1167.22	-1.53076	0.22635	62.8247	1.46403e-13	1.75523e-12
ENSG00000086061	8881.29	1.76506	0.241185	62.8175	1.46925e-13	1.76021e-12
ENSG00000139926	212.679	2.75001	0.361179	62.8142	1.47158e-13	1.76173e-12
ENSG00000151136	883.707	-0.972842	0.302846	62.7766	1.49915e-13	1.79342e-12
ENSG00000228915	34.917	8.93948	1.587	62.7277	1.53563e-13	1.83573e-12
ENSG00000134470	763.443	1.42517	0.24255	62.674	1.57676e-13	1.88353e-12
ENSG00000205336	7934.03	1.14395	0.17435	62.5707	1.65902e-13	1.98036e-12
ENSG00000170476	117.761	-3.19549	0.443664	62.5584	1.66911e-13	1.99096e-12
ENSG00000111670	10969.3	-1.14039	0.18427	62.5047	1.71381e-13	2.0428e-12
ENSG00000087086	39738.3	-0.872656	0.164062	62.4689	1.74429e-13	2.07763e-12
ENSG00000172375	1090.28	-1.44748	0.205937	62.3953	1.80859e-13	2.15265e-12
ENSG00000129993	83.3751	4.38413	0.962028	62.3311	1.8667e-13	2.22021e-12
ENSG00000135074	21581.1	-1.35391	0.183335	62.3278	1.86975e-13	2.22223e-12
ENSG00000183421	58.2225	2.19692	0.708753	62.2753	1.91866e-13	2.27872e-12
ENSG00000125845	9830.07	1.77411	0.221658	62.2317	1.96028e-13	2.32647e-12
ENSG00000121594	3838.1	1.85044	0.246318	62.0427	2.1514e-13	2.55146e-12
ENSG00000146670	2164.38	1.3199	0.25118	61.9962	2.20126e-13	2.6087e-12
ENSG00000254593	46.506	9.30653	1.62683	61.9386	2.26447e-13	2.68168e-12
ENSG00000147642	406.948	0.0890243	0.301577	61.9101	2.29655e-13	2.71772e-12
ENSG00000148344	56.7534	5.29281	0.910974	61.7074	2.53747e-13	3.00067e-12
ENSG00000163421	80.3678	-2.84325	0.491937	61.6832	2.56782e-13	3.03437e-12
ENSG00000008394	467.657	-1.21223	0.266561	61.6644	2.59168e-13	3.06038e-12
ENSG00000123843	45.5314	4.7158	1.19271	61.6561	2.6023e-13	3.07071e-12
ENSG00000139508	216.284	-2.46192	0.386384	61.5316	2.76675e-13	3.26242e-12
ENSG00000238121	260.006	-3.1132	0.423997	61.5266	2.77356e-13	3.26811e-12
ENSG00000187416	78.9419	5.16073	0.692262	61.5187	2.78435e-13	3.27848e-12
ENSG00000103415	981.932	-1.58654	0.241879	61.4969	2.81439e-13	3.31148e-12
ENSG00000115306	2201.67	-1.14783	0.17824	61.4388	2.89595e-13	3.40502e-12
ENSG00000141506	5952.1	1.40424	0.20017	61.4207	2.9219e-13	3.43308e-12
ENSG00000077984	5139.76	0.24877	0.163617	61.4029	2.94758e-13	3.46078e-12
ENSG00000176978	5635.78	1.35718	0.216507	61.3865	2.97151e-13	3.48638e-12
ENSG00000112116	29.9935	8.3077	1.65585	61.3451	3.03272e-13	3.55567e-12
ENSG00000139725	7115.49	1.02405	0.188626	61.3431	3.03562e-13	3.55654e-12
ENSG00000233534	35.4777	7.25623	1.56439	61.3304	3.05472e-13	3.57636e-12
ENSG00000114757	3135.75	-1.51632	0.282763	61.2641	3.15602e-13	3.69234e-12
ENSG00000099337	316.895	-1.60303	0.253054	61.2289	3.21118e-13	3.75421e-12
ENSG00000171067	1241.13	-1.80513	0.252	61.2053	3.24864e-13	3.7953e-12
ENSG00000225783	2862.23	-2.01443	0.295755	61.1749	3.29758e-13	3.84975e-12
ENSG00000109452	5475.39	-1.41958	0.218191	61.1511	3.33637e-13	3.89228e-12
ENSG00000185905	828.504	-2.68502	0.371464	61.1405	3.35386e-13	3.90991e-12
ENSG00000109861	9921.08	-0.427024	0.17557	61.1022	3.41765e-13	3.98145e-12
ENSG00000181036	84.8971	-4.80177	0.754152	61.0496	3.5073e-13	4.08301e-12
ENSG00000125347	8873.74	1.59147	0.225717	61.0449	3.51546e-13	4.08961e-12
ENSG00000134321	557.926	-3.4208	0.480389	60.979	3.63135e-13	4.22144e-12
ENSG00000122122	3861.11	-1.38251	0.189776	60.901	3.77346e-13	4.38356e-12
ENSG00000182557	144.078	-2.77785	0.395967	60.8602	3.8499e-13	4.4692e-12
ENSG00000169071	1307.82	1.68481	0.227989	60.8492	3.87079e-13	4.49028e-12
ENSG00000133943	1648.44	-1.38184	0.181518	60.6477	4.27427e-13	4.95484e-12
ENSG00000137965	77.0416	-3.32022	0.472906	60.5913	4.39443e-13	5.09055e-12
ENSG00000108639	13320.1	1.20974	0.178199	60.5884	4.40082e-13	5.09436e-12
ENSG00000139323	2767.42	-1.34712	0.185607	60.5734	4.43327e-13	5.12833e-12
ENSG00000287789	36.5084	6.72554	1.53352	60.5338	4.5206e-13	5.22567e-12
ENSG00000273749	1295.23	1.8975	0.278579	60.5091	4.57594e-13	5.28593e-12
ENSG00000141540	713.949	2.3583	0.304719	60.4346	4.74668e-13	5.47932e-12
ENSG00000146232	1461.74	1.53102	0.232973	60.4309	4.75544e-13	5.48558e-12
ENSG00000102984	667.223	1.36363	0.231378	60.4041	4.81837e-13	5.55429e-12
ENSG00000198805	2063.58	-1.40818	0.191352	60.3879	4.85706e-13	5.59497e-12
ENSG00000153303	41.7499	6.55902	1.0839	60.335	4.985e-13	5.73833e-12
ENSG00000123685	3038.88	1.56691	0.243887	60.2532	5.18974e-13	5.96984e-12
ENSG00000230943	64.6772	4.83177	0.742013	60.2369	5.23149e-13	6.01365e-12
ENSG00000117475	1582.57	-1.5239	0.226685	60.2337	5.2397e-13	6.0189e-12
ENSG00000127561	1178.34	1.22522	0.206625	60.2307	5.24747e-13	6.02362e-12
ENSG00000124177	3070.67	1.10714	0.181029	60.215	5.28826e-13	6.06621e-12
ENSG00000149150	167.312	-2.50822	0.367101	60.137	5.49503e-13	6.299e-12
ENSG00000282164	83.0015	4.53596	0.621171	60.0657	5.69138e-13	6.51954e-12
ENSG00000100625	197.408	-1.74004	0.326854	60.0267	5.80164e-13	6.64122e-12
ENSG00000198400	176.676	2.58267	0.411946	60.0193	5.8227e-13	6.6607e-12
ENSG00000143933	12847.8	0.983087	0.170042	59.9603	5.99411e-13	6.85201e-12
ENSG00000250310	42.9656	8.82998	1.56536	59.938	6.06041e-13	6.923e-12
ENSG00000136826	114.311	3.47962	0.527842	59.8959	6.18701e-13	7.06272e-12
ENSG00000070540	475.865	-1.57109	0.231253	59.8473	6.33664e-13	7.22851e-12
ENSG00000095319	9165.78	1.55994	0.229679	59.7412	6.67642e-13	7.61085e-12
ENSG00000150667	100.729	4.05375	0.532889	59.6974	6.8217e-13	7.77107e-12
ENSG00000154978	11860.6	1.18287	0.1638	59.6414	7.0121e-13	7.98245e-12
ENSG00000089327	3763.31	-1.35936	0.196555	59.5923	7.18373e-13	8.17218e-12
ENSG00000114853	123.088	-2.91587	0.403389	59.5895	7.19358e-13	8.17773e-12
ENSG00000079974	540.055	1.51284	0.237084	59.4918	7.54752e-13	8.57417e-12
ENSG00000152127	2106.59	1.63891	0.231854	59.3774	7.98446e-13	9.06429e-12
ENSG00000173744	4368.98	1.32827	0.190576	59.2709	8.41391e-13	9.54524e-12
ENSG00000070081	1432.81	-1.53095	0.237712	59.249	8.50495e-13	9.64187e-12
ENSG00000213398	450.985	2.68492	0.362584	59.2276	8.59524e-13	9.73753e-12
ENSG00000126778	1225.24	-1.49679	0.253974	59.1156	9.08169e-13	1.02815e-11
ENSG00000084652	8344.77	1.49512	0.221586	59.0427	9.4134e-13	1.06498e-11
ENSG00000137731	765.326	6.75187	0.764329	58.9988	9.61876e-13	1.08746e-11
ENSG00000166313	1145.32	-1.15991	0.183983	58.9923	9.64945e-13	1.09018e-11
ENSG00000115274	874.164	1.46484	0.238157	58.9537	9.83435e-13	1.11031e-11
ENSG00000213930	1348.4	-1.26148	0.198887	58.9219	9.98926e-13	1.12703e-11
ENSG00000179833	7510.75	1.69083	0.215798	58.7692	1.07687e-12	1.21413e-11
ENSG00000133116	150.812	3.28633	0.45266	58.7534	1.08527e-12	1.22277e-11
ENSG00000185811	14366.1	-0.726811	0.175037	58.7317	1.09687e-12	1.23499e-11
ENSG00000272325	1938.16	-1.34637	0.206922	58.6246	1.15621e-12	1.30091e-11
ENSG00000205208	991.144	1.53192	0.204649	58.6108	1.1641e-12	1.3089e-11
ENSG00000173867	81.9836	5.25297	0.729545	58.6069	1.16629e-12	1.31047e-11
ENSG00000188290	40.5428	7.90087	1.55529	58.5446	1.20263e-12	1.35037e-11
ENSG00000101439	443.595	0.728852	0.322424	58.4497	1.26008e-12	1.41391e-11
ENSG00000169372	521.717	0.616396	0.255145	58.4045	1.28837e-12	1.44468e-11
ENSG00000164828	2403.87	1.45819	0.21916	58.3649	1.31369e-12	1.47207e-11
ENSG00000197879	3194.96	1.31786	0.205387	58.3334	1.3342e-12	1.49403e-11
ENSG00000158714	90.1324	-4.47842	0.690165	58.3313	1.3356e-12	1.49458e-11
ENSG00000104946	2333.96	1.42451	0.198686	58.3256	1.33936e-12	1.49777e-11
ENSG00000288520	36.1416	8.79337	1.63804	58.2948	1.35977e-12	1.51957e-11
ENSG00000168404	260.318	-2.1611	0.351883	58.1963	1.42722e-12	1.59386e-11
ENSG00000185022	398.932	2.55587	0.472484	58.178	1.44012e-12	1.60718e-11
ENSG00000173762	190.878	-1.21668	0.330003	58.0509	1.53302e-12	1.70969e-11
ENSG00000115604	142.615	4.63988	0.647305	58.0106	1.56371e-12	1.74273e-11
ENSG00000109066	1010.25	-1.56817	0.238905	57.9244	1.63141e-12	1.81696e-11
ENSG00000142178	188.926	5.65997	0.69237	57.7916	1.74149e-12	1.93825e-11
ENSG00000262585	47.8368	5.92857	0.997463	57.7085	1.81405e-12	2.01764e-11
ENSG00000152484	7253.14	0.990148	0.17602	57.7051	1.81709e-12	2.01966e-11
ENSG00000041353	164.815	-4.5303	0.638442	57.5903	1.92258e-12	2.13546e-11
ENSG00000123600	667.985	1.61761	0.229688	57.5875	1.92529e-12	2.13703e-11
ENSG00000248323	101.271	-2.42038	0.432199	57.5498	1.96131e-12	2.17555e-11
ENSG00000171840	294.022	-1.98498	0.31021	57.5093	2.00068e-12	2.21772e-11
ENSG00000227917	38.2467	4.38001	0.70056	57.4691	2.04063e-12	2.26048e-11
ENSG00000108821	2365.73	7.63687	0.826401	57.4179	2.09271e-12	2.31662e-11
ENSG00000166974	1072.65	-1.86893	0.283058	57.3362	2.17848e-12	2.40994e-11
ENSG00000145287	711.484	1.52608	0.258205	57.3033	2.21398e-12	2.44757e-11
ENSG00000142089	259.214	-2.20941	0.324494	57.2984	2.21924e-12	2.45174e-11
ENSG00000139629	555.768	-2.23885	0.311306	57.2269	2.2987e-12	2.53782e-11
ENSG00000135924	4951.65	1.67243	0.256708	57.1016	2.44464e-12	2.69713e-11
ENSG00000183010	949.761	2.03304	0.267189	57.0628	2.49171e-12	2.74722e-11
ENSG00000223960	1559.04	-1.02848	0.183281	57.0505	2.50684e-12	2.76206e-11
ENSG00000187554	42.3132	3.33216	1.07492	57.0216	2.54276e-12	2.79976e-11
ENSG00000163874	914.578	2.09414	0.326327	57.0194	2.54546e-12	2.80085e-11
ENSG00000175602	2185.07	-1.25687	0.200199	56.9977	2.57274e-12	2.82898e-11
ENSG00000066583	990.453	1.33533	0.206039	56.9774	2.59863e-12	2.85364e-11
ENSG00000127418	563.8	1.59116	0.304496	56.9786	2.59709e-12	2.85364e-11
ENSG00000178301	200.033	-2.10459	0.366709	56.9434	2.64238e-12	2.89974e-11
ENSG00000142185	772.451	-2.00227	0.292513	56.8954	2.70543e-12	2.96696e-11
ENSG00000124767	9837.57	-1.23269	0.190908	56.8347	2.78733e-12	3.05474e-11
ENSG00000170522	841.9	-1.59687	0.232865	56.7777	2.86657e-12	3.1395e-11
ENSG00000140367	1897.99	-1.14222	0.187917	56.7755	2.86961e-12	3.14074e-11
ENSG00000159840	7124.43	-0.96724	0.17557	56.5874	3.14764e-12	3.44275e-11
ENSG00000010030	1431.13	1.78093	0.286282	56.5115	3.26723e-12	3.57118e-11
ENSG00000162341	693.597	0.672221	0.270279	56.3891	3.46984e-12	3.79011e-11
ENSG00000164111	9662.55	0.88468	0.185043	56.3464	3.54346e-12	3.86796e-11
ENSG00000124508	1629.14	1.45867	0.229004	56.3104	3.60658e-12	3.93426e-11
ENSG00000076770	268.504	-2.13602	0.387514	56.2799	3.66114e-12	3.99051e-11
ENSG00000237499	125.458	2.91538	0.411969	56.2789	3.66299e-12	3.99051e-11
ENSG00000105329	7678.23	-1.31183	0.222154	56.2715	3.67618e-12	4.00222e-11
ENSG00000145358	212.088	2.07387	0.394319	56.2318	3.7487e-12	4.07847e-11
ENSG00000167900	2576.84	1.98233	0.337144	56.2146	3.78046e-12	4.11031e-11
ENSG00000147883	917.079	-2.8673	0.437976	56.1907	3.8252e-12	4.15622e-11
ENSG00000070756	98038.9	1.38549	0.207816	56.1671	3.86974e-12	4.20183e-11
ENSG00000255987	113.519	-2.42854	0.384356	56.1003	3.99891e-12	4.33922e-11
ENSG00000173200	962.757	-1.5143	0.251926	56.0372	4.12493e-12	4.47302e-11
ENSG00000147065	67093.3	1.09753	0.176303	56.0213	4.15727e-12	4.50512e-11
ENSG00000259834	997.706	-1.70148	0.26591	55.9214	4.36631e-12	4.72854e-11
ENSG00000156858	2140.26	1.64857	0.257059	55.8499	4.52239e-12	4.89434e-11
ENSG00000129667	1160.88	1.35741	0.259715	55.7118	4.84e-12	5.23352e-11
ENSG00000114626	948.4	0.49894	0.206216	55.7109	4.84214e-12	5.23352e-11
ENSG00000125337	88.1111	5.18212	0.869139	55.6188	5.06635e-12	5.47225e-11
ENSG00000230747	72.2249	-3.61712	0.569004	55.511	5.3419e-12	5.7661e-11
ENSG00000187239	45697	1.21904	0.183374	55.5081	5.34947e-12	5.77049e-11
ENSG00000064012	2495.69	-1.32704	0.191122	55.4757	5.43543e-12	5.85937e-11
ENSG00000102271	74.2069	-3.37714	0.553168	55.3982	5.64611e-12	6.0825e-11
ENSG00000111885	2246.2	-1.22174	0.20652	55.3716	5.72058e-12	6.15869e-11
ENSG00000123992	1544.88	1.56932	0.226796	55.3629	5.74498e-12	6.18092e-11
ENSG00000187498	48.6886	6.09459	1.07373	55.3234	5.85748e-12	6.29784e-11
ENSG00000111679	1222.54	-1.69656	0.232328	55.3032	5.91603e-12	6.35664e-11
ENSG00000116525	325.765	-2.36403	0.38894	55.2705	6.01174e-12	6.45526e-11
ENSG00000184368	538.078	1.57992	0.248591	55.2537	6.06161e-12	6.50457e-11
ENSG00000177663	1184.02	-1.18775	0.308439	55.2512	6.06922e-12	6.5085e-11
ENSG00000167705	113.53	1.93589	0.396983	55.2411	6.09937e-12	6.53657e-11
ENSG00000088970	459.585	-1.34292	0.295156	55.183	6.27587e-12	6.72134e-11
ENSG00000137571	41.3338	9.10681	1.58527	55.1754	6.29924e-12	6.74199e-11
ENSG00000129219	618.505	2.05309	0.302021	55.1504	6.37703e-12	6.82081e-11
ENSG00000183186	27.0236	8.55359	1.59122	55.1054	6.51961e-12	6.96878e-11
ENSG00000137841	1836.61	-1.61975	0.221194	55.0689	6.63756e-12	7.09025e-11
ENSG00000076554	2431.2	1.58389	0.233527	55.0584	6.67212e-12	7.12255e-11
ENSG00000125810	1701.02	-1.33476	0.200983	54.8566	7.36744e-12	7.85971e-11
ENSG00000100911	4949.48	1.44834	0.236015	54.8337	7.45073e-12	7.94343e-11
ENSG00000107159	546.871	1.29185	0.252662	54.7981	7.5821e-12	8.07825e-11
ENSG00000006118	76.8816	0.859327	0.734288	54.7277	7.84885e-12	8.35704e-11
ENSG00000187922	108.378	5.83788	0.958555	54.7085	7.92305e-12	8.43059e-11
ENSG00000128567	175.528	1.58954	0.330146	54.5834	8.42532e-12	8.95925e-11
ENSG00000257242	206.084	1.45255	0.344169	54.5047	8.75739e-12	9.30635e-11
ENSG00000213047	1973.32	-1.76495	0.271699	54.4331	9.07062e-12	9.63299e-11
ENSG00000147996	1169.89	1.70085	0.257545	54.405	9.19689e-12	9.7608e-11
ENSG00000014914	64.6193	3.19934	0.605472	54.3956	9.23937e-12	9.79956e-11
ENSG00000226067	216.362	-1.38896	0.296865	54.3903	9.26337e-12	9.81869e-11
ENSG00000279369	177.985	-2.54465	0.419516	54.3793	9.31375e-12	9.86574e-11
ENSG00000172183	886.166	1.07294	0.222821	54.375	9.33345e-12	9.88026e-11
ENSG00000121064	983.268	-1.48372	0.228912	54.37	9.35619e-12	9.89795e-11
ENSG00000276045	1593.12	-0.636318	0.194277	54.3059	9.65527e-12	1.02078e-10
ENSG00000025708	1471.4	1.52867	0.231753	54.2439	9.95382e-12	1.05167e-10
ENSG00000261037	34.3024	5.50248	1.19312	54.2373	9.98645e-12	1.05444e-10
ENSG00000126391	4860.13	2.04503	0.313025	54.2322	1.00113e-11	1.05639e-10
ENSG00000131781	34.7192	7.77835	1.53005	54.1664	1.03402e-11	1.09039e-10
ENSG00000197183	2166.81	2.18851	0.327536	54.1435	1.04572e-11	1.10203e-10
ENSG00000109079	1345.01	1.13255	0.207458	53.976	1.13534e-11	1.1957e-10
ENSG00000004468	4570.54	-3.88644	0.646624	53.9636	1.1423e-11	1.20226e-10
ENSG00000198604	5188.9	1.60123	0.243838	53.9217	1.16604e-11	1.22647e-10
ENSG00000134308	46566.7	1.33992	0.195557	53.9012	1.17781e-11	1.23806e-10
ENSG00000230537	259.321	-2.49526	0.363313	53.8643	1.19937e-11	1.25992e-10
ENSG00000077044	820.322	-1.23121	0.270937	53.8104	1.23153e-11	1.29287e-10
ENSG00000172992	1337.75	1.6046	0.24757	53.7399	1.27493e-11	1.33758e-10
ENSG00000183813	5614.46	1.53417	0.283342	53.6959	1.30275e-11	1.3659e-10
ENSG00000099377	1523.61	-1.40895	0.220309	53.5666	1.38815e-11	1.45441e-10
ENSG00000134247	209.654	2.10022	0.349211	53.5655	1.38894e-11	1.45441e-10
ENSG00000114013	12851.8	0.373185	0.166771	53.4873	1.44326e-11	1.51034e-10
ENSG00000065923	3297.77	1.29535	0.183316	53.4415	1.47606e-11	1.54368e-10
ENSG00000153048	1643.27	-0.799861	0.211054	53.4231	1.48946e-11	1.5567e-10
ENSG00000030110	2132.5	-1.34611	0.198943	53.282	1.5963e-11	1.6673e-10
ENSG00000272068	176.939	-2.58373	0.362049	53.1602	1.69474e-11	1.769e-10
ENSG00000224596	95.3176	3.63891	0.501311	53.1091	1.73775e-11	1.81274e-10
ENSG00000146192	460.122	-1.62511	0.233914	52.9347	1.89312e-11	1.97356e-10
ENSG00000153250	746.166	-1.38122	0.241455	52.7502	2.0725e-11	2.1592e-10
ENSG00000148158	363.053	-2.38196	0.370163	52.5903	2.24176e-11	2.33407e-10
ENSG00000073331	278.562	2.21152	0.330311	52.5682	2.26622e-11	2.35804e-10
ENSG00000148660	1759.11	-1.24174	0.220983	52.5625	2.27252e-11	2.3631e-10
ENSG00000125170	1413.37	1.54738	0.245121	52.5539	2.28222e-11	2.37169e-10
ENSG00000163590	917.185	1.38776	0.233815	52.5383	2.29973e-11	2.38838e-10
ENSG00000113552	313.078	-0.738789	0.286764	52.5269	2.31262e-11	2.40026e-10
ENSG00000143924	6356.65	-1.14825	0.201046	52.4952	2.34892e-11	2.43639e-10
ENSG00000014138	1342.9	1.43932	0.221492	52.4852	2.36046e-11	2.44682e-10
ENSG00000133789	1092.99	1.18481	0.203689	52.452	2.39921e-11	2.48543e-10
ENSG00000101935	956.887	1.49894	0.221135	52.4455	2.40693e-11	2.49185e-10
ENSG00000122515	2494.09	1.67846	0.252547	52.3373	2.53819e-11	2.6261e-10
ENSG00000138606	130.64	3.0169	0.420757	52.3233	2.55561e-11	2.64245e-10
ENSG00000248405	54.3467	8.56435	1.59486	52.2839	2.60553e-11	2.69238e-10
ENSG00000184584	15607.1	0.960083	0.167136	52.231	2.67414e-11	2.76155e-10
ENSG00000102221	729.349	2.24984	0.314521	52.2148	2.6954e-11	2.78175e-10
ENSG00000140939	2000.39	2.65882	0.385971	52.2131	2.69764e-11	2.78233e-10
ENSG00000143217	341.429	1.79801	0.293623	52.1563	2.7739e-11	2.85918e-10
ENSG00000144642	469.652	2.14304	0.384773	52.0909	2.86436e-11	2.95057e-10
ENSG00000104853	3972.4	1.16061	0.195123	51.9053	3.13748e-11	3.2299e-10
ENSG00000163564	696.129	-1.67149	0.298006	51.8733	3.18727e-11	3.27911e-10
ENSG00000197943	900.71	-1.49872	0.219293	51.8453	3.23126e-11	3.32228e-10
ENSG00000104687	830.214	-1.32017	0.227517	51.8391	3.24111e-11	3.33033e-10
ENSG00000213203	86.0679	-2.72941	0.429625	51.8045	3.29663e-11	3.38527e-10
ENSG00000110031	5046.77	-1.01481	0.177148	51.7991	3.30538e-11	3.39213e-10
ENSG00000205683	298.892	-1.95576	0.345725	51.7735	3.34721e-11	3.43292e-10
ENSG00000137843	97.4354	-2.54275	0.496856	51.7403	3.40222e-11	3.48717e-10
ENSG00000055211	1853.01	1.21068	0.196002	51.7217	3.43336e-11	3.51689e-10
ENSG00000119318	6940.9	1.30524	0.191796	51.7002	3.46981e-11	3.55202e-10
ENSG00000182173	927.53	-1.58818	0.237065	51.6627	3.53418e-11	3.61567e-10
ENSG00000163479	6015.3	-0.81089	0.162568	51.6488	3.55836e-11	3.63814e-10
ENSG00000117400	32.9113	6.49254	1.59724	51.6442	3.56648e-11	3.64418e-10
ENSG00000137522	958.156	1.37197	0.217192	51.6187	3.61128e-11	3.68768e-10
ENSG00000142327	3076.49	-1.09676	0.187726	51.5935	3.65622e-11	3.73124e-10
ENSG00000115977	3301.68	-1.16658	0.18592	51.5428	3.74841e-11	3.82296e-10
ENSG00000156671	1591.15	1.01808	0.211974	51.5145	3.80071e-11	3.8739e-10
ENSG00000105810	23695.9	1.09692	0.156671	51.5025	3.82315e-11	3.89436e-10
ENSG00000187193	364.948	-1.36801	0.286579	51.4863	3.85373e-11	3.92308e-10
ENSG00000196628	2203.07	-1.51718	0.254901	51.4548	3.91378e-11	3.98175e-10
ENSG00000164032	7961.94	1.2337	0.236126	51.4402	3.9419e-11	4.00541e-10
ENSG00000149554	1407.88	1.41571	0.220272	51.4407	3.94092e-11	4.00541e-10
ENSG00000101608	14284.6	-1.25223	0.181353	51.3921	4.03591e-11	4.09841e-10
ENSG00000156886	37.4735	-5.08954	0.771117	51.275	4.27467e-11	4.33819e-10
ENSG00000114861	2003.23	1.44464	0.219199	51.2477	4.33238e-11	4.39405e-10
ENSG00000184640	21341.1	-1.14011	0.16713	51.2043	4.42563e-11	4.48585e-10
ENSG00000178764	437.687	1.6872	0.294831	51.1967	4.44202e-11	4.4997e-10
ENSG00000122490	2035.18	1.12781	0.215384	51.186	4.46535e-11	4.52055e-10
ENSG00000135404	6041.17	-1.37479	0.202201	51.1681	4.50478e-11	4.55767e-10
ENSG00000137124	1308.01	1.74388	0.252819	51.1657	4.51006e-11	4.5602e-10
ENSG00000108823	51.7083	6.62698	1.18061	51.1459	4.55423e-11	4.60204e-10
ENSG00000068078	151.523	3.69664	0.552249	51.0743	4.71693e-11	4.76352e-10
ENSG00000111450	754.191	1.41217	0.22576	51.022	4.83953e-11	4.88433e-10
ENSG00000160447	607.892	1.38257	0.258587	50.8833	5.1802e-11	5.22495e-10
ENSG00000168944	2673.69	1.23888	0.177921	50.8638	5.23001e-11	5.26918e-10
ENSG00000140678	252.289	-2.11223	0.298761	50.8637	5.23045e-11	5.26918e-10
ENSG00000232578	43.8395	-3.83603	0.755487	50.8348	5.30495e-11	5.34096e-10
ENSG00000204261	573.389	-1.31513	0.216888	50.8115	5.36606e-11	5.39919e-10
ENSG00000137802	4658.93	1.4629	0.240991	50.7869	5.43115e-11	5.46135e-10
ENSG00000115738	8370.96	-1.11578	0.187832	50.7774	5.45648e-11	5.48346e-10
ENSG00000196739	43.4275	4.35949	0.954525	50.709	5.64277e-11	5.66721e-10
ENSG00000109790	1699.39	0.322247	0.189016	50.7064	5.6499e-11	5.67092e-10
ENSG00000240891	980.303	-1.19214	0.295886	50.64	5.83681e-11	5.85495e-10
ENSG00000108219	7745.25	-1.36455	0.246764	50.5949	5.96762e-11	5.98252e-10
ENSG00000253125	69.3259	4.28997	0.614065	50.5933	5.97224e-11	5.9835e-10
ENSG00000225350	29.4171	6.61558	1.6335	50.5801	6.01099e-11	6.01867e-10
ENSG00000135406	93.0047	-2.85996	0.46173	50.5731	6.03158e-11	6.03561e-10
ENSG00000068650	2018.22	1.00578	0.213789	50.4863	6.29388e-11	6.29426e-10
ENSG00000197121	4752.93	0.261605	0.182813	50.4837	6.30202e-11	6.29857e-10
ENSG00000107537	911.247	1.51118	0.223883	50.4578	6.3826e-11	6.37524e-10
ENSG00000104320	2042.39	1.33057	0.203844	50.4517	6.40163e-11	6.39038e-10
ENSG00000163328	318.209	-2.42386	0.337524	50.4344	6.45612e-11	6.44086e-10
ENSG00000101003	760.431	1.26335	0.217604	50.4032	6.55573e-11	6.53628e-10
ENSG00000130363	695.809	0.660207	0.240756	50.3953	6.58112e-11	6.55762e-10
ENSG00000174944	87.8372	-3.56745	0.588369	50.3219	6.82238e-11	6.7939e-10
ENSG00000170011	2087.75	1.2701	0.257051	50.3122	6.85515e-11	6.8224e-10
ENSG00000176101	2322.89	1.06763	0.184476	50.3059	6.8763e-11	6.83932e-10
ENSG00000169933	440.083	-1.44701	0.267805	50.3044	6.88117e-11	6.84004e-10
ENSG00000185621	274.478	2.05582	0.293779	50.2911	6.92631e-11	6.88075e-10
ENSG00000197208	62.1978	6.36554	1.06334	50.2721	6.99108e-11	6.94091e-10
ENSG00000227543	97.0609	2.97372	0.503141	50.1799	7.31466e-11	7.25779e-10
ENSG00000166340	9041.65	-1.0779	0.19121	50.1656	7.3661e-11	7.30442e-10
ENSG00000100368	15529.1	-1.1733	0.201167	50.1542	7.40743e-11	7.34098e-10
ENSG00000151327	1245.89	1.29644	0.199095	50.1255	7.51224e-11	7.44037e-10
ENSG00000275066	5054.19	-1.54408	0.259529	50.0474	7.80553e-11	7.72621e-10
ENSG00000127946	5135.99	1.39778	0.268296	49.9331	8.25555e-11	8.16674e-10
ENSG00000110328	30.981	7.58042	1.60442	49.9299	8.26862e-11	8.17476e-10
ENSG00000187764	19630.4	-1.14922	0.175254	49.9267	8.28151e-11	8.17768e-10
ENSG00000117595	87.4842	3.6293	0.541026	49.9271	8.27992e-11	8.17768e-10
ENSG00000181915	3902.98	1.56262	0.228528	49.8432	8.62773e-11	8.51445e-10
ENSG00000198933	322.259	-2.1944	0.310556	49.8287	8.68935e-11	8.56499e-10
ENSG00000116132	48.0252	6.39919	1.61026	49.8293	8.68668e-11	8.56499e-10
ENSG00000075651	324.543	-1.79354	0.366281	49.8039	8.79544e-11	8.66438e-10
ENSG00000067992	3223.82	0.611055	0.194336	49.7992	8.81574e-11	8.67918e-10
ENSG00000117560	125.991	-3.8355	0.647597	49.7854	8.87577e-11	8.73306e-10
ENSG00000175182	659.552	1.65535	0.286084	49.7464	9.0469e-11	8.89612e-10
ENSG00000140396	4417.33	0.545159	0.189525	49.7395	9.07793e-11	8.92131e-10
ENSG00000140497	4066.06	-0.950566	0.168881	49.7207	9.16162e-11	8.99817e-10
ENSG00000119614	23.2714	4.72939	1.70355	49.7003	9.25384e-11	9.08333e-10
ENSG00000198945	668.185	-2.13207	0.371028	49.6865	9.31666e-11	9.13955e-10
ENSG00000071537	6786.67	1.374	0.214821	49.6488	9.49062e-11	9.30465e-10
ENSG00000100385	17344.6	-1.68208	0.271866	49.6288	9.58403e-11	9.38606e-10
ENSG00000163629	2345.24	-1.06376	0.229623	49.6286	9.58506e-11	9.38606e-10
ENSG00000125384	1386.24	-1.68435	0.336603	49.6196	9.6274e-11	9.42192e-10
ENSG00000178537	586.662	-1.91642	0.292167	49.6041	9.70065e-11	9.48796e-10
ENSG00000006530	2852.6	1.29648	0.208809	49.5958	9.74038e-11	9.52116e-10
ENSG00000089486	1973.61	-1.07826	0.180452	49.594	9.74916e-11	9.52409e-10
ENSG00000133247	717.127	2.21514	0.360865	49.5499	9.96214e-11	9.72638e-10
ENSG00000263276	157.333	-2.37426	0.390997	49.4853	1.02825e-10	1.00333e-09
ENSG00000185100	407.098	1.95912	0.300676	49.3765	1.08461e-10	1.05769e-09
ENSG00000197043	34938.2	1.16886	0.196978	49.3566	1.09523e-10	1.06741e-09
ENSG00000185947	3602.62	1.23034	0.191886	49.3543	1.09647e-10	1.06799e-09
ENSG00000118276	184.306	4.0513	0.607013	49.3336	1.10768e-10	1.07827e-09
ENSG00000124216	52.3887	6.66574	1.56502	49.298	1.12715e-10	1.09657e-09
ENSG00000128791	2261.73	0.778645	0.199012	49.2828	1.1356e-10	1.10414e-09
ENSG00000168734	138.454	-0.17689	0.370049	49.2792	1.13759e-10	1.10543e-09
ENSG00000136840	625.983	-1.4948	0.245408	49.2426	1.15817e-10	1.12475e-09
ENSG00000100336	682.953	-2.42822	0.393876	49.2224	1.16975e-10	1.13533e-09
ENSG00000077454	1474.95	-1.22248	0.200293	49.2211	1.17044e-10	1.13534e-09
ENSG00000125844	3377.59	-1.16355	0.170875	49.1159	1.23243e-10	1.19476e-09
ENSG00000152818	4916.49	-1.35447	0.215377	49.0189	1.29245e-10	1.25221e-09
ENSG00000102189	1579.53	0.966928	0.199665	48.9818	1.31617e-10	1.27444e-09
ENSG00000156787	616.518	-1.65603	0.250325	48.9677	1.32529e-10	1.28252e-09
ENSG00000270149	732.76	1.71656	0.319663	48.9482	1.33803e-10	1.29408e-09
ENSG00000131504	15742	-1.13705	0.190063	48.8639	1.39444e-10	1.34785e-09
ENSG00000174171	127.013	-2.34433	0.406377	48.8447	1.40765e-10	1.35982e-09
ENSG00000118156	117.819	2.25606	0.439994	48.7566	1.46973e-10	1.41896e-09
ENSG00000185697	270.111	-1.71076	0.257591	48.7468	1.47679e-10	1.42494e-09
ENSG00000177606	11319.9	2.3674	0.337321	48.7332	1.48667e-10	1.43363e-09
ENSG00000027869	5455.28	1.26192	0.219091	48.7274	1.49094e-10	1.43691e-09
ENSG00000146205	106.891	3.49376	0.527117	48.7182	1.49765e-10	1.44253e-09
ENSG00000105516	252.059	-2.78778	0.464376	48.6998	1.51121e-10	1.45474e-09
ENSG00000111875	1189.65	-1.47908	0.258917	48.6834	1.52342e-10	1.46564e-09
ENSG00000107796	1744.31	-1.58995	0.277248	48.6557	1.54423e-10	1.484e-09
ENSG00000134326	295.365	-2.8103	0.515144	48.6556	1.54431e-10	1.484e-09
ENSG00000205426	63.871	-3.6795	0.671054	48.6468	1.551e-10	1.48955e-09
ENSG00000090339	20376.4	3.96493	0.606042	48.6014	1.58594e-10	1.52223e-09
ENSG00000074706	1067.06	-1.49014	0.289909	48.585	1.5987e-10	1.53358e-09
ENSG00000087903	217.034	1.67494	0.310956	48.5832	1.60015e-10	1.53407e-09
ENSG00000101230	42.6723	2.41503	0.571993	48.5718	1.60913e-10	1.54178e-09
ENSG00000179399	22.6789	7.42186	1.64167	48.5643	1.61504e-10	1.54655e-09
ENSG00000167083	104.537	-2.60173	0.413774	48.3729	1.77388e-10	1.69766e-09
ENSG00000279161	41.4044	8.63815	1.59629	48.3659	1.77992e-10	1.70245e-09
ENSG00000118922	2046.48	1.18502	0.188972	48.2771	1.85909e-10	1.77648e-09
ENSG00000129473	1034.63	0.697106	0.251655	48.2767	1.85947e-10	1.77648e-09
ENSG00000185436	570.252	1.48889	0.232396	48.2752	1.86086e-10	1.77678e-09
ENSG00000003400	834.676	-1.56379	0.261775	48.2239	1.90822e-10	1.82094e-09
ENSG00000226089	28.0595	5.65891	1.60842	48.2215	1.91044e-10	1.822e-09
ENSG00000136682	1027.57	1.27473	0.223993	48.1663	1.96287e-10	1.87092e-09
ENSG00000171130	1420.53	-1.47589	0.229267	48.1504	1.97819e-10	1.88443e-09
ENSG00000072803	3164.16	1.12699	0.170493	48.1144	2.0134e-10	1.91686e-09
ENSG00000116584	6142.42	0.984634	0.216732	48.0642	2.0635e-10	1.96342e-09
ENSG00000186350	8576.23	1.15423	0.214813	48.0502	2.07772e-10	1.97582e-09
ENSG00000065357	1981.39	-1.40574	0.213299	48.0429	2.08518e-10	1.98177e-09
ENSG00000284690	40.4521	3.66641	1.61305	48.0003	2.12917e-10	2.0224e-09
ENSG00000168792	1029.71	-0.890405	0.192249	47.9356	2.19776e-10	2.08635e-09
ENSG00000164342	35.9515	6.5923	1.11079	47.929	2.20489e-10	2.09192e-09
ENSG00000271933	37.3495	2.79727	1.02605	47.903	2.23319e-10	2.11754e-09
ENSG00000162616	568.782	1.32488	0.215819	47.8513	2.29046e-10	2.1706e-09
ENSG00000171735	550.3	1.33175	0.218652	47.8013	2.34728e-10	2.22316e-09
ENSG00000248360	52.0032	4.58783	1.12754	47.7741	2.37867e-10	2.25159e-09
ENSG00000276141	45.4983	7.46955	1.51379	47.7638	2.39081e-10	2.26178e-09
ENSG00000108468	3283.77	1.08359	0.170553	47.7549	2.40119e-10	2.27031e-09
ENSG00000128342	4049.55	-1.16891	0.251789	47.7515	2.40524e-10	2.27283e-09
ENSG00000284879	211.227	-1.16236	0.280831	47.73	2.43073e-10	2.2956e-09
ENSG00000244457	143.56	2.03408	0.369069	47.6826	2.48783e-10	2.34818e-09
ENSG00000225431	30.7016	8.11307	1.57234	47.6475	2.53099e-10	2.38755e-09
ENSG00000081320	13011.4	-0.792849	0.173672	47.6389	2.54164e-10	2.39621e-09
ENSG00000174021	2189.45	1.04595	0.203676	47.6091	2.57905e-10	2.43009e-09
ENSG00000059122	3501.65	-1.10244	0.181287	47.5631	2.63777e-10	2.48401e-09
ENSG00000280287	191.525	2.93083	0.430818	47.5522	2.65195e-10	2.49592e-09
ENSG00000251230	50.896	3.3527	0.643823	47.5377	2.67081e-10	2.51224e-09
ENSG00000169032	7775.71	1.17243	0.227771	47.518	2.69671e-10	2.53515e-09
ENSG00000175920	58.237	6.28239	1.36626	47.5068	2.7115e-10	2.5476e-09
ENSG00000130592	67447.1	1.34726	0.218651	47.5009	2.71939e-10	2.55356e-09
ENSG00000246273	87.7892	3.24309	0.466509	47.4763	2.75243e-10	2.58311e-09
ENSG00000110719	2352.73	-1.5113	0.242902	47.4054	2.84968e-10	2.67285e-09
ENSG00000092470	1404.57	1.3438	0.219212	47.3386	2.94443e-10	2.76015e-09
ENSG00000118855	575.375	-1.04951	0.223021	47.3177	2.97478e-10	2.78701e-09
ENSG00000131089	1321.28	-1.13613	0.196931	47.2487	3.07703e-10	2.88118e-09
ENSG00000090565	873.187	0.878078	0.203924	47.2406	3.08927e-10	2.89099e-09
ENSG00000147465	27.3397	6.61557	1.65658	47.2346	3.09831e-10	2.89615e-09
ENSG00000226367	22.6885	4.63393	1.69006	47.2349	3.09793e-10	2.89615e-09
ENSG00000172270	19572.8	0.889531	0.186797	47.0836	3.33618e-10	3.11673e-09
ENSG00000163041	6942.54	-0.392203	0.178638	47.0585	3.37746e-10	3.15351e-09
ENSG00000188229	11133.2	0.912619	0.180251	47.0569	3.38007e-10	3.15415e-09
ENSG00000163131	1573.08	-1.28158	0.216346	47.0106	3.45767e-10	3.22475e-09
ENSG00000166889	4176.65	1.1899	0.195942	46.99	3.49263e-10	3.2555e-09
ENSG00000005020	1160.47	-1.14506	0.187098	46.8948	3.6594e-10	3.40902e-09
ENSG00000173598	4502.77	1.44448	0.222071	46.8836	3.67942e-10	3.42573e-09
ENSG00000145730	3188.65	1.33133	0.230285	46.8529	3.73527e-10	3.4738e-09
ENSG00000101846	1335.07	-0.981094	0.209432	46.8529	3.73516e-10	3.4738e-09
ENSG00000135919	1453.53	-1.27911	0.280276	46.8472	3.74561e-10	3.48145e-09
ENSG00000164086	2462.75	0.92062	0.245053	46.8457	3.74849e-10	3.48216e-09
ENSG00000221838	338.554	1.40444	0.244567	46.8162	3.80302e-10	3.53082e-09
ENSG00000249173	27.4279	8.15679	1.60601	46.8138	3.80747e-10	3.53297e-09
ENSG00000260317	37.1115	6.01868	1.03437	46.7873	3.85727e-10	3.57716e-09
ENSG00000205476	656.576	1.00138	0.319707	46.7851	3.86133e-10	3.5789e-09
ENSG00000142235	129.567	-2.06513	0.429978	46.7759	3.87889e-10	3.59316e-09
ENSG00000085415	2034.62	1.49447	0.238395	46.7136	3.99904e-10	3.70237e-09
ENSG00000167105	33.5311	4.11171	1.09294	46.6922	4.04118e-10	3.73928e-09
ENSG00000119650	291.203	1.57355	0.266973	46.6837	4.05799e-10	3.75273e-09
ENSG00000006740	164.274	-1.65578	0.347437	46.6815	4.06235e-10	3.75465e-09
ENSG00000166619	1218.89	-0.978558	0.202865	46.6108	4.20539e-10	3.88467e-09
ENSG00000106588	4246.41	1.08347	0.185647	46.5357	4.36304e-10	4.02804e-09
ENSG00000105223	3554.91	-1.02936	0.191798	46.5211	4.39433e-10	4.05465e-09
ENSG00000002822	1053.25	-1.62687	0.2506	46.484	4.47494e-10	4.12672e-09
ENSG00000099203	644.719	1.85746	0.278645	46.3985	4.66621e-10	4.3007e-09
ENSG00000081087	1048.08	-1.52219	0.264154	46.3668	4.73927e-10	4.36559e-09
ENSG00000082512	622.109	-1.41777	0.254787	46.3469	4.78557e-10	4.40577e-09
ENSG00000132823	1458.13	1.65912	0.247936	46.3318	4.82115e-10	4.43605e-09
ENSG00000100628	1959.73	-1.61199	0.264884	46.26	4.99371e-10	4.59226e-09
ENSG00000187474	285.351	-1.78594	0.328386	46.1923	5.16186e-10	4.74424e-09
ENSG00000124224	851.425	1.41683	0.271898	46.1854	5.17926e-10	4.75758e-09
ENSG00000213551	1873.67	1.21939	0.207953	46.1836	5.18393e-10	4.75921e-09
ENSG00000100814	1300.04	-1.24224	0.189491	46.1477	5.27579e-10	4.84085e-09
ENSG00000172548	103.398	2.93749	0.457683	46.1256	5.33331e-10	4.8909e-09
ENSG00000069667	1834.38	1.23255	0.199787	46.1111	5.3712e-10	4.9229e-09
ENSG00000186666	170.867	-1.51162	0.331695	46.1051	5.38707e-10	4.9347e-09
ENSG00000249464	59.8335	-2.93692	0.628334	46.0982	5.4052e-10	4.94855e-09
ENSG00000137312	3833.12	-0.552359	0.224677	46.078	5.45892e-10	4.99496e-09
ENSG00000094916	7982.15	1.05557	0.189434	46.0717	5.47586e-10	5.00768e-09
ENSG00000035664	152.65	-0.52871	0.405987	46.0471	5.54213e-10	5.06546e-09
ENSG00000143630	403.376	3.02442	0.491115	46.0242	5.60456e-10	5.11968e-09
ENSG00000213585	12594.9	1.47841	0.241249	46.018	5.62167e-10	5.13246e-09
ENSG00000162105	42.0187	8.21581	1.60307	46.0163	5.62628e-10	5.13383e-09
ENSG00000234663	874.171	-1.34484	0.285188	46.0142	5.63212e-10	5.13631e-09
ENSG00000137563	843.421	1.58484	0.271726	45.9518	5.80705e-10	5.29291e-09
ENSG00000168758	2391.35	1.09228	0.2342	45.8843	6.00197e-10	5.46452e-09
ENSG00000188807	977.635	1.50327	0.231211	45.8849	6.00014e-10	5.46452e-09
ENSG00000251322	268.315	3.08627	0.455818	45.8767	6.02439e-10	5.48189e-09
ENSG00000269919	349.263	-1.71098	0.494486	45.8602	6.07313e-10	5.5232e-09
ENSG00000118804	160.671	-2.00804	0.359342	45.8198	6.19469e-10	5.63064e-09
ENSG00000181035	380.519	-2.1061	0.344558	45.7971	6.26373e-10	5.69025e-09
ENSG00000114770	323.929	-1.39805	0.250454	45.787	6.2949e-10	5.71541e-09
ENSG00000145247	555.412	-1.57454	0.249639	45.7816	6.31139e-10	5.72722e-09
ENSG00000132334	484.752	-1.52094	0.26387	45.7515	6.40526e-10	5.806e-09
ENSG00000135931	209.578	1.9359	0.342172	45.7519	6.40394e-10	5.806e-09
ENSG00000173692	5910.18	-1.14308	0.195958	45.7037	6.55696e-10	5.93697e-09
ENSG00000158805	563	-2.16036	0.339416	45.704	6.55593e-10	5.93697e-09
ENSG00000100105	746.614	-1.27185	0.204334	45.6235	6.81945e-10	6.17125e-09
ENSG00000142784	4730.36	0.895955	0.194945	45.6016	6.89275e-10	6.23415e-09
ENSG00000100605	3104.93	1.21783	0.211134	45.5711	6.9965e-10	6.32451e-09
ENSG00000001617	29.1546	1.87501	0.975234	45.5663	7.01306e-10	6.336e-09
ENSG00000152061	8460.5	1.0669	0.163686	45.5286	7.14371e-10	6.4505e-09
ENSG00000171444	2918.36	1.23376	0.195411	45.4953	7.26092e-10	6.55274e-09
ENSG00000146433	1123.96	-1.21408	0.22398	45.4903	7.27878e-10	6.56526e-09
ENSG00000169245	222.702	2.95603	0.461993	45.4664	7.36429e-10	6.63875e-09
ENSG00000119801	4661.24	1.13501	0.191128	45.4398	7.46093e-10	6.72219e-09
ENSG00000170542	1860.07	1.18263	0.247506	45.4326	7.48716e-10	6.74213e-09
ENSG00000034053	29.7978	6.58348	1.22764	45.3976	7.61668e-10	6.85501e-09
ENSG00000172058	129.442	3.34236	0.518817	45.3846	7.66534e-10	6.89503e-09
ENSG00000099889	96.2893	2.83003	0.517923	45.3682	7.72708e-10	6.94677e-09
ENSG00000139192	813.309	0.770166	0.196533	45.3666	7.73299e-10	6.94829e-09
ENSG00000164620	67.7096	-4.09687	0.676008	45.3598	7.75894e-10	6.96781e-09
ENSG00000173208	1587.19	-1.45136	0.27163	45.324	7.89595e-10	7.08698e-09
ENSG00000204791	129.227	2.82552	0.48337	45.3111	7.94582e-10	7.12786e-09
ENSG00000235994	25.628	8.73049	1.68777	45.3092	7.95355e-10	7.1309e-09
ENSG00000171530	3214.88	1.12423	0.197111	45.3056	7.96724e-10	7.13929e-09
ENSG00000165929	156.851	-3.22459	0.618531	45.2909	8.02492e-10	7.18706e-09
ENSG00000261618	55.6326	5.38239	0.819001	45.2595	8.14904e-10	7.29426e-09
ENSG00000139537	33.9585	-2.83806	0.684384	45.1975	8.40014e-10	7.51493e-09
ENSG00000070718	1149.28	-1.01331	0.20481	45.1691	8.51786e-10	7.6161e-09
ENSG00000113716	2487.09	-1.11258	0.187228	45.1424	8.62979e-10	7.712e-09
ENSG00000160613	3387.8	-1.3523	0.232728	45.1273	8.69396e-10	7.76513e-09
ENSG00000198756	1190.62	1.26577	0.193381	45.0838	8.88113e-10	7.92799e-09
ENSG00000076382	2207.04	0.888917	0.228626	45.0428	9.06101e-10	8.08419e-09
ENSG00000155265	195.282	-1.02327	0.343211	45.0211	9.15764e-10	8.16598e-09
ENSG00000187608	2371.88	1.20817	0.1997	44.9753	9.36514e-10	8.34649e-09
ENSG00000139263	176.826	3.2454	0.496466	44.8847	9.7897e-10	8.72014e-09
ENSG00000258315	3985.68	1.48795	0.24309	44.807	1.01693e-09	9.05338e-09
ENSG00000249249	52.7151	4.86058	0.732906	44.6254	1.11139e-09	9.88901e-09
ENSG00000054148	3235.96	1.16769	0.212293	44.5842	1.13403e-09	1.0085e-08
ENSG00000215126	401.551	2.18456	0.362264	44.5365	1.16083e-09	1.03178e-08
ENSG00000068831	663.283	-0.153922	0.266752	44.5023	1.1804e-09	1.0486e-08
ENSG00000169180	11398.6	1.24193	0.209936	44.4812	1.19266e-09	1.05892e-08
ENSG00000166171	335.032	1.52231	0.296784	44.4703	1.19903e-09	1.064e-08
ENSG00000197142	1652.49	-1.10968	0.183868	44.3767	1.25522e-09	1.11326e-08
ENSG00000134897	846.044	-1.25406	0.215747	44.3623	1.26407e-09	1.12051e-08
ENSG00000188822	38.4012	-5.01394	0.902709	44.3555	1.26829e-09	1.12364e-08
ENSG00000067208	1079.2	1.26387	0.299613	44.3504	1.27149e-09	1.12587e-08
ENSG00000259974	1127.85	-1.1827	0.262319	44.346	1.27418e-09	1.12765e-08
ENSG00000176658	8899.42	1.03866	0.201056	44.3256	1.28699e-09	1.13837e-08
ENSG00000167874	27.0828	5.79237	1.05312	44.3046	1.3003e-09	1.14953e-08
ENSG00000233609	54.4323	-3.8153	0.634924	44.281	1.31535e-09	1.16221e-08
ENSG00000172059	1846.74	1.52041	0.226486	44.2728	1.32068e-09	1.1663e-08
ENSG00000284633	23.1656	7.72332	1.66196	44.2679	1.32383e-09	1.16845e-08
ENSG00000003989	32.8603	8.08479	1.57391	44.25	1.33544e-09	1.17806e-08
ENSG00000185745	31.0545	-1.61713	0.832602	44.1654	1.39189e-09	1.22721e-08
ENSG00000237232	32.0024	8.74855	1.64648	44.159	1.39626e-09	1.2304e-08
ENSG00000127533	152.283	-3.49248	0.60796	44.1566	1.39792e-09	1.2312e-08
ENSG00000106952	2870.8	-1.22341	0.291009	44.1484	1.40352e-09	1.23547e-08
ENSG00000106052	10484.6	0.941962	0.188211	44.1348	1.41291e-09	1.24307e-08
ENSG00000163531	26.0512	8.56288	1.70988	44.0846	1.44799e-09	1.27326e-08
ENSG00000001561	2638.97	1.60402	0.241223	44.0789	1.45204e-09	1.27613e-08
ENSG00000268480	142.267	-2.49472	0.410509	44.0667	1.46074e-09	1.2831e-08
ENSG00000132958	91.4966	-2.03694	0.507066	44.062	1.46407e-09	1.28534e-08
ENSG00000130589	2339.7	1.44852	0.247452	44.0377	1.48159e-09	1.30002e-08
ENSG00000084234	3053.63	1.24137	0.199273	44.0213	1.49356e-09	1.30983e-08
ENSG00000171791	16131.2	1.30499	0.22385	43.9602	1.53887e-09	1.34884e-08
ENSG00000138685	100.337	3.1261	0.50849	43.9204	1.56907e-09	1.37458e-08
ENSG00000011028	277.669	1.35962	0.426511	43.9184	1.57062e-09	1.37521e-08
ENSG00000135253	98.4921	-2.31427	0.442454	43.9007	1.58426e-09	1.38642e-08
ENSG00000126767	3957.27	1.06756	0.176561	43.8882	1.59401e-09	1.3942e-08
ENSG00000170464	2516.96	0.900337	0.196699	43.846	1.62721e-09	1.42249e-08
ENSG00000170854	1259.58	-1.00589	0.212205	43.8317	1.63869e-09	1.43177e-08
ENSG00000116574	472.374	0.408069	0.338029	43.8051	1.66009e-09	1.4497e-08
ENSG00000065882	636.529	-1.93741	0.331575	43.781	1.67977e-09	1.4661e-08
ENSG00000163162	1890.25	-1.38858	0.258061	43.6911	1.75534e-09	1.53044e-08
ENSG00000110852	336.076	-1.53507	0.280962	43.6921	1.75447e-09	1.53044e-08
ENSG00000105711	93.8515	3.36215	0.539239	43.6604	1.78184e-09	1.55272e-08
ENSG00000172543	64.2036	-3.07421	0.50397	43.5988	1.83637e-09	1.59939e-08
ENSG00000046647	520.153	0.962239	0.252536	43.5954	1.83941e-09	1.60119e-08
ENSG00000168334	24.9518	7.23733	1.63019	43.5918	1.84265e-09	1.60316e-08
ENSG00000079385	428.621	-1.66048	0.268239	43.5739	1.85882e-09	1.61638e-08
ENSG00000040341	1745.7	-1.15458	0.213942	43.5599	1.8716e-09	1.62663e-08
ENSG00000178878	492.383	2.07183	0.371175	43.5524	1.87854e-09	1.6318e-08
ENSG00000144741	819.839	1.35864	0.218882	43.5431	1.88703e-09	1.63831e-08
ENSG00000101224	2170.75	-0.94633	0.199354	43.5198	1.9087e-09	1.65625e-08
ENSG00000165556	220.689	1.41754	0.361302	43.514	1.91415e-09	1.6601e-08
ENSG00000105374	1724.58	-1.19472	0.240407	43.5123	1.91568e-09	1.66055e-08
ENSG00000129625	3172.11	-1.07403	0.204729	43.455	1.97012e-09	1.70595e-08
ENSG00000178295	1103.12	1.18863	0.245098	43.4558	1.9694e-09	1.70595e-08
ENSG00000118308	3769.23	1.40042	0.240425	43.4205	2.00363e-09	1.73406e-08
ENSG00000227061	33.4662	5.26934	1.51871	43.4131	2.0109e-09	1.73943e-08
ENSG00000064961	1545.1	1.08567	0.214984	43.4062	2.01775e-09	1.74445e-08
ENSG00000105486	1832.38	1.74717	0.27227	43.3579	2.0659e-09	1.78514e-08
ENSG00000169860	373.127	-1.56922	0.238088	43.3559	2.068e-09	1.78601e-08
ENSG00000127481	14540.4	1.43533	0.224885	43.353	2.07088e-09	1.78756e-08
ENSG00000259354	38.7487	8.86457	1.63895	43.3311	2.09315e-09	1.80489e-08
ENSG00000254979	23.4739	8.04283	1.60322	43.332	2.09228e-09	1.80489e-08
ENSG00000146674	11292.2	0.132254	0.218646	43.322	2.10248e-09	1.81127e-08
ENSG00000205268	4770.04	-0.621251	0.192568	43.3218	2.10275e-09	1.81127e-08
ENSG00000168785	472.937	-1.32479	0.24436	43.3087	2.11628e-09	1.82197e-08
ENSG00000145703	4438.4	-1.19154	0.225353	43.2809	2.14524e-09	1.84594e-08
ENSG00000113163	4233.09	1.25422	0.205049	43.2742	2.15223e-09	1.85099e-08
ENSG00000081181	3678.76	2.1037	0.330461	43.2657	2.16124e-09	1.85776e-08
ENSG00000088386	21.4639	5.30119	1.7026	43.262	2.16515e-09	1.86016e-08
ENSG00000162654	2684	1.27059	0.202347	43.2463	2.18185e-09	1.87352e-08
ENSG00000099985	1553	-0.982747	0.234104	43.1979	2.23409e-09	1.91738e-08
ENSG00000103489	3110.6	-1.00391	0.195523	43.1864	2.24665e-09	1.92716e-08
ENSG00000137474	5995.06	0.774609	0.228476	43.1347	2.30413e-09	1.97543e-08
ENSG00000277496	265.653	-1.88313	0.313642	43.1214	2.31922e-09	1.98733e-08
ENSG00000213071	77.9826	-2.74261	0.523672	43.0918	2.35296e-09	2.0152e-08
ENSG00000145284	782.905	1.19466	0.21763	43.0562	2.39434e-09	2.04957e-08
ENSG00000197622	11540.1	1.02246	0.211425	43.0349	2.41932e-09	2.06988e-08
ENSG00000084731	383.539	-1.40829	0.312231	43.0256	2.43036e-09	2.07824e-08
ENSG00000275793	77.0028	-2.87291	0.504453	42.9958	2.46605e-09	2.10767e-08
ENSG00000136830	3765.99	-1.48166	0.228759	42.9801	2.48504e-09	2.12279e-08
ENSG00000172936	2313.3	-1.27821	0.241289	42.9629	2.50605e-09	2.13963e-08
ENSG00000104154	119.022	-2.96756	0.53687	42.9583	2.51173e-09	2.14337e-08
ENSG00000247317	24.7543	3.57626	1.25815	42.9487	2.52352e-09	2.15232e-08
ENSG00000166881	2170.87	1.13508	0.22069	42.9257	2.55206e-09	2.17553e-08
ENSG00000168016	1784.79	-1.64088	0.301302	42.85	2.64822e-09	2.25594e-08
ENSG00000151552	864.809	1.25095	0.223274	42.8493	2.64913e-09	2.25594e-08
ENSG00000126432	3110.48	-1.16701	0.215222	42.8231	2.6833e-09	2.28385e-08
ENSG00000186517	10041.7	-1.07642	0.171766	42.7949	2.72052e-09	2.31434e-08
ENSG00000131143	6628.03	1.01652	0.202864	42.7353	2.80097e-09	2.38155e-08
ENSG00000198937	895.758	1.31983	0.236242	42.733	2.80407e-09	2.38295e-08
ENSG00000160199	1105.25	1.45997	0.245254	42.7282	2.81065e-09	2.38731e-08
ENSG00000156508	757784	1.12748	0.184398	42.676	2.88331e-09	2.44777e-08
ENSG00000134954	28458	-1.03902	0.191851	42.6277	2.95223e-09	2.50498e-08
ENSG00000145476	157.748	-1.94926	0.337033	42.6078	2.98105e-09	2.52813e-08
ENSG00000196083	1016.85	-1.64541	0.255796	42.6045	2.98591e-09	2.53095e-08
ENSG00000100207	3554.37	1.04643	0.186259	42.6022	2.98924e-09	2.53247e-08
ENSG00000151353	779.52	1.16343	0.215006	42.5998	2.99281e-09	2.53419e-08
ENSG00000075239	1659.71	-1.2687	0.232977	42.5647	3.04448e-09	2.57661e-08
ENSG00000162639	514.824	-1.12492	0.224845	42.5377	3.08506e-09	2.60962e-08
ENSG00000054654	2044.01	-1.3337	0.263022	42.5319	3.09382e-09	2.61569e-08
ENSG00000062194	6040.38	1.1999	0.189459	42.5097	3.12753e-09	2.64283e-08
ENSG00000128683	355.355	1.79964	0.308682	42.4832	3.16824e-09	2.67585e-08
ENSG00000136888	3156.76	-0.720095	0.18054	42.4742	3.18226e-09	2.68632e-08
ENSG00000188897	28.132	4.77347	1.32164	42.4202	3.26739e-09	2.75676e-08
ENSG00000144655	3903.11	2.17609	0.370905	42.411	3.28206e-09	2.76772e-08
ENSG00000274180	648.145	0.229572	0.228889	42.3429	3.3932e-09	2.85998e-08
ENSG00000056736	4998.24	-0.720292	0.219629	42.3224	3.42735e-09	2.88728e-08
ENSG00000131470	308.482	1.61397	0.304302	42.2552	3.54171e-09	2.9821e-08
ENSG00000135723	3660.36	1.43932	0.259009	42.2458	3.55802e-09	2.9943e-08
ENSG00000115884	185.435	2.07753	0.338396	42.2352	3.57645e-09	3.00827e-08
ENSG00000134698	1111.04	-0.665146	0.212947	42.2274	3.5902e-09	3.0183e-08
ENSG00000245651	20.2111	6.88714	1.63922	42.1925	3.652e-09	3.06869e-08
ENSG00000115008	1230.21	1.73386	0.338061	42.1077	3.80635e-09	3.19675e-08
ENSG00000155158	740.157	-1.4319	0.218763	42.0715	3.87441e-09	3.25225e-08
ENSG00000176049	573.532	-1.58892	0.259091	42.0493	3.91661e-09	3.286e-08
ENSG00000104765	7986.69	1.2881	0.221287	42.0216	3.97006e-09	3.32915e-08
ENSG00000179362	37.2739	8.11705	1.63035	42.0141	3.98457e-09	3.33962e-08
ENSG00000101773	1902.79	1.06266	0.188126	41.9772	4.05713e-09	3.39869e-08
ENSG00000240875	93.1052	-2.85581	0.537803	41.9658	4.07976e-09	3.41592e-08
ENSG00000149212	59.8147	-2.86821	0.551599	41.9628	4.08575e-09	3.41919e-08
ENSG00000138621	529.084	-1.03268	0.220851	41.9532	4.10494e-09	3.4335e-08
ENSG00000179750	1255.53	1.32031	0.331714	41.9457	4.11993e-09	3.4443e-08
ENSG00000160305	1236.11	-0.813195	0.205174	41.9273	4.15712e-09	3.47362e-08
ENSG00000110025	909.763	0.989706	0.194144	41.8885	4.23676e-09	3.53837e-08
ENSG00000116717	4490.78	1.37048	0.258534	41.8858	4.24241e-09	3.5395e-08
ENSG00000148357	32.7957	6.23087	1.48857	41.8859	4.24219e-09	3.5395e-08
ENSG00000070950	1326.73	1.23556	0.206373	41.7072	4.6292e-09	3.85845e-08
ENSG00000240498	337.945	1.87555	0.301274	41.7071	4.62939e-09	3.85845e-08
ENSG00000136367	301.129	2.48318	0.411012	41.6803	4.69033e-09	3.90726e-08
ENSG00000163154	296.259	-1.72792	0.282385	41.6578	4.7423e-09	3.94856e-08
ENSG00000197057	966.131	-1.44953	0.291339	41.6546	4.74966e-09	3.95268e-08
ENSG00000143878	3387.48	1.25261	0.253001	41.6391	4.78575e-09	3.98071e-08
ENSG00000168884	2494.67	1.15295	0.22794	41.6263	4.81589e-09	4.00376e-08
ENSG00000170837	518.733	-1.12816	0.264047	41.6138	4.84528e-09	4.02616e-08
ENSG00000135476	1599.41	1.6628	0.312021	41.5814	4.92258e-09	4.08832e-08
ENSG00000153233	731.405	-0.539238	0.296564	41.5522	4.99339e-09	4.14504e-08
ENSG00000240204	71.343	-2.28903	0.520078	41.5133	5.08922e-09	4.22246e-08
ENSG00000060642	1007.38	1.24688	0.239331	41.4111	5.34958e-09	4.43624e-08
ENSG00000269821	173.957	2.94914	0.499412	41.4032	5.37025e-09	4.45114e-08
ENSG00000100220	2671.34	1.09613	0.178772	41.3833	5.42279e-09	4.49243e-08
ENSG00000204588	15.565	-7.58996	1.72674	41.3473	5.51885e-09	4.56971e-08
ENSG00000092010	8464.28	1.09293	0.213997	41.3276	5.57246e-09	4.61178e-08
ENSG00000186654	1567.38	1.14951	0.197955	41.3124	5.61394e-09	4.64377e-08
ENSG00000184937	558.764	1.17062	0.260461	41.2939	5.66475e-09	4.68345e-08
ENSG00000111424	8036.62	1.10558	0.245158	41.2654	5.74428e-09	4.74681e-08
ENSG00000171777	765.722	1.2468	0.216956	41.2471	5.7957e-09	4.78691e-08
ENSG00000139190	415.44	-1.37232	0.24075	41.2345	5.83156e-09	4.81411e-08
ENSG00000236816	123.465	0.338417	0.379482	41.189	5.96263e-09	4.91985e-08
ENSG00000035720	87.676	-2.65802	0.490015	41.1167	6.17701e-09	5.09418e-08
ENSG00000163412	2416.33	-1.16511	0.212265	41.1096	6.19827e-09	5.10915e-08
ENSG00000128271	2351.63	1.08685	0.246423	41.09	6.25788e-09	5.1557e-08
ENSG00000204003	24.4856	4.61281	1.7656	41.0338	6.4322e-09	5.29667e-08
[truncated: 14,462 more rows]

## Sheet: TBX4B_Blue_vs_DN_results
	baseMean	log2FoldChange	lfcSE	stat	pvalue	padj
HTLVplus	50320.8	9.12881	0.203423	44.8759	0	0
ENSG00000100344	14781.5	8.71091	0.262538	33.1797	2.11577e-241	1.74138e-237
ENSG00000265190	4773.76	7.47434	0.229797	32.5258	4.6056e-232	2.52709e-228
ENSG00000183454	4675.31	9.62837	0.298503	32.2555	2.94533e-228	1.21208e-224
ENSG00000070404	17262.8	8.93389	0.300464	29.7337	2.82155e-194	9.2891e-191
ENSG00000105246	10747.3	7.9262	0.267503	29.6303	6.093e-193	1.67162e-189
ENSG00000075043	8714.29	7.48975	0.256133	29.2417	5.73352e-188	1.34828e-184
ENSG00000101210	27590.5	6.68287	0.228819	29.2059	1.63328e-187	3.36067e-184
ENSG00000123384	13742.1	6.83016	0.234	29.1888	2.69286e-187	4.92524e-184
ENSG00000165633	3395.75	7.52748	0.262599	28.6653	1.03478e-180	1.70334e-177
ENSG00000109943	3028.31	5.87712	0.205457	28.6051	5.8058e-180	8.68812e-177
ENSG00000163082	4306.23	9.60126	0.341357	28.1267	4.61651e-174	6.33269e-171
ENSG00000105974	4349.15	6.7975	0.248845	27.3162	2.72223e-164	3.44697e-161
ENSG00000172673	4240.8	7.16316	0.266315	26.8974	2.3587e-159	2.77332e-156
ENSG00000264230	1817.48	7.00891	0.262485	26.7022	4.44208e-157	4.87474e-154
ENSG00000187122	3490.38	7.10438	0.269563	26.3552	4.47353e-153	4.60243e-150
ENSG00000158292	3837.95	5.25268	0.202116	25.9884	6.70163e-149	6.48915e-146
ENSG00000114473	8474.92	5.84319	0.230139	25.3898	3.26916e-142	2.98965e-139
ENSG00000139515	7456.99	6.60368	0.262964	25.1125	3.63284e-139	3.14738e-136
ENSG00000182575	1595.34	7.94869	0.317505	25.0349	2.55046e-138	2.09915e-135
ENSG00000120278	2744.77	5.15138	0.208398	24.7189	6.69781e-135	5.25013e-132
ENSG00000023445	47262.1	5.13428	0.207965	24.6882	1.43096e-134	1.07069e-131
ENSG00000277443	4952.43	6.59027	0.26998	24.4102	1.33344e-131	9.54336e-129
ENSG00000075618	46644.8	5.84047	0.243362	23.9991	2.83931e-127	1.94741e-124
ENSG00000179403	1986.38	6.71786	0.281828	23.8367	1.39036e-125	9.15466e-123
ENSG00000187134	2585.31	6.57578	0.276471	23.7847	4.81369e-125	3.04762e-122
ENSG00000170017	2976.33	4.39491	0.188762	23.2828	6.62897e-120	4.04146e-117
ENSG00000261115	4472.79	4.16411	0.178965	23.2677	9.41289e-120	5.53377e-117
ENSG00000140263	8155.48	3.81781	0.164206	23.2501	1.4189e-119	8.05396e-117
ENSG00000205189	2698.11	6.3974	0.275297	23.2382	1.87358e-119	1.02803e-116
ENSG00000010278	1473.9	7.06047	0.307535	22.9582	1.21944e-116	6.47521e-114
ENSG00000026508	17572.9	5.13187	0.227603	22.5474	1.42307e-112	7.32037e-110
ENSG00000162692	2128.09	4.06406	0.181001	22.4532	1.19006e-111	5.93626e-109
ENSG00000160326	2041.36	5.18622	0.231422	22.4103	3.12472e-111	1.51283e-108
ENSG00000204136	1606.48	8.94906	0.400281	22.357	1.03294e-110	4.85805e-108
Timer_protein	12781.7	5.72121	0.25609	22.3406	1.49034e-110	6.81459e-108
ENSG00000185668	1517.8	7.76058	0.347745	22.3169	2.53473e-110	1.12768e-107
ENSG00000106689	804.851	6.8712	0.310179	22.1524	9.88839e-109	4.28349e-106
ENSG00000183762	7994.72	4.06072	0.184433	22.0173	1.96494e-107	8.29357e-105
ENSG00000179348	1683.25	5.0361	0.229871	21.9084	2.16194e-106	8.89691e-104
ENSG00000124145	7074.18	4.17368	0.19353	21.566	3.74368e-103	1.50304e-100
ENSG00000167703	1772.15	5.22193	0.242816	21.5057	1.37675e-102	5.39586e-100
ENSG00000180914	1271.66	8.25482	0.386625	21.351	3.81827e-101	1.46169e-98
ENSG00000118257	4067.56	5.17351	0.243039	21.2867	1.50639e-100	5.6356e-98
ENSG00000104951	1370.39	7.73837	0.367771	21.0413	2.74891e-98	1.00555e-95
ENSG00000126561	29822	4.17399	0.200388	20.8295	2.33652e-96	8.3612e-94
ENSG00000002919	6568.47	4.30158	0.206652	20.8156	3.12541e-96	1.09463e-93
ENSG00000243710	1684.98	4.65924	0.224555	20.7488	1.25796e-95	4.31401e-93
ENSG00000189431	3355.35	4.1007	0.198018	20.7088	2.8883e-95	9.70291e-93
ENSG00000196189	1935.83	6.07843	0.294954	20.6081	2.32185e-94	7.64398e-92
ENSG00000186891	18409.3	3.89391	0.189553	20.5426	8.95707e-94	2.89103e-91
ENSG00000188157	11365.4	4.8491	0.237295	20.4349	8.18533e-93	2.59113e-90
ENSG00000132639	1529.72	8.10937	0.397566	20.3975	1.75824e-92	5.46083e-90
ENSG00000164400	6318.15	4.87812	0.24093	20.2471	3.77105e-91	1.14954e-88
ENSG00000108702	8512.58	5.74911	0.284538	20.2051	8.83202e-91	2.64334e-88
ENSG00000164949	933.143	4.87708	0.242541	20.1083	6.24281e-90	1.83505e-87
ENSG00000196352	8745.75	3.68447	0.183512	20.0776	1.15907e-89	3.34727e-87
ENSG00000131669	4547.61	3.72697	0.185769	20.0624	1.57278e-89	4.4637e-87
ENSG00000162924	9321.19	4.13475	0.206611	20.0123	4.3072e-89	1.20171e-86
ENSG00000158050	14887.6	7.10877	0.355476	19.9979	5.74593e-89	1.5764e-86
ENSG00000164236	15319.8	4.5604	0.229067	19.9086	3.42966e-88	9.25501e-86
ENSG00000124920	1515.89	5.53333	0.279275	19.8132	2.29049e-87	6.08126e-85
ENSG00000117298	16302.4	3.72615	0.188765	19.7396	9.86299e-87	2.57706e-84
ENSG00000137868	1323.86	5.75162	0.292087	19.6914	2.55352e-86	6.56773e-84
ENSG00000143061	2960.2	6.19039	0.314961	19.6545	5.29349e-86	1.34055e-83
ENSG00000287097	1274.84	3.88242	0.197909	19.6173	1.10143e-85	2.74707e-83
ENSG00000144476	3536.96	6.3679	0.324785	19.6065	1.35983e-85	3.34093e-83
ENSG00000221887	774.737	6.57545	0.336816	19.5224	7.08694e-85	1.71556e-82
ENSG00000150893	1888.43	4.5466	0.23304	19.51	9.0348e-85	2.15539e-82
ENSG00000189337	1444.53	6.20294	0.318532	19.4735	1.84136e-84	4.33009e-82
ENSG00000196526	7055.01	5.64635	0.29105	19.3999	7.73068e-84	1.79232e-81
ENSG00000158457	10246.7	3.32028	0.171418	19.3695	1.39731e-83	3.19461e-81
ENSG00000172349	5422.07	-3.37954	0.175422	-19.2652	1.05164e-82	2.37137e-80
ENSG00000259479	12588.8	3.29344	0.170983	19.2618	1.12369e-82	2.49961e-80
ENSG00000099860	15039.2	5.69327	0.302339	18.8308	4.22697e-79	9.27735e-77
ENSG00000133069	4159.34	4.11368	0.221251	18.5928	3.67275e-77	7.95489e-75
ENSG00000287725	986.219	4.29105	0.230935	18.5813	4.55754e-77	9.74307e-75
ENSG00000130584	773.345	6.82744	0.368073	18.5491	8.28917e-77	1.74933e-74
ENSG00000253831	1275.11	9.05192	0.491658	18.411	1.07241e-75	2.23456e-73
ENSG00000072864	8983.34	3.6495	0.198565	18.3794	1.92216e-75	3.95508e-73
ENSG00000152689	1892.84	6.89862	0.376568	18.3197	5.76432e-75	1.17144e-72
ENSG00000099282	608.754	4.97567	0.272612	18.2519	1.99891e-74	4.01269e-72
ENSG00000162545	2470.34	4.54891	0.25019	18.1818	7.19547e-74	1.42704e-71
ENSG00000136574	1187.01	6.18402	0.340304	18.1721	8.59084e-74	1.6835e-71
ENSG00000198216	1206.47	7.12791	0.392853	18.144	1.43286e-73	2.77486e-71
ENSG00000143669	10455.1	3.07367	0.169651	18.1176	2.31589e-73	4.43278e-71
ENSG00000166016	2694.36	4.00609	0.221885	18.0548	7.23603e-73	1.36911e-70
ENSG00000175505	1170.32	6.56474	0.363902	18.0399	9.47695e-73	1.77273e-70
ENSG00000196730	800.305	6.87852	0.382759	17.9709	3.29325e-72	6.09103e-70
ENSG00000185215	6228.19	5.59161	0.312127	17.9146	9.07894e-72	1.66054e-69
ENSG00000072682	2602.83	3.82513	0.214694	17.8167	5.24647e-71	9.49035e-69
ENSG00000077150	17093.9	3.83886	0.215498	17.8139	5.51325e-71	9.86452e-69
ENSG00000129244	3507.08	8.57709	0.483399	17.7433	1.94182e-70	3.43702e-68
ENSG00000172005	1855.39	4.37371	0.247147	17.6968	4.4375e-70	7.77081e-68
ENSG00000165507	5285.57	3.77263	0.213541	17.667	7.53133e-70	1.30498e-67
ENSG00000110400	7629.53	3.66649	0.208403	17.5933	2.77272e-69	4.75435e-67
ENSG00000234883	1259.87	4.68766	0.266912	17.5626	4.7673e-69	8.09016e-67
ENSG00000049249	3827.6	8.81793	0.505905	17.43	4.88288e-68	8.20174e-66
ENSG00000184489	3014.12	4.36479	0.250778	17.405	7.55977e-68	1.25698e-65
ENSG00000183722	574.78	4.87426	0.28031	17.3888	1.00275e-67	1.65062e-65
ENSG00000122877	3046.38	6.96189	0.400733	17.3729	1.32381e-67	2.15755e-65
ENSG00000143375	848.302	5.50749	0.317269	17.3591	1.68456e-67	2.71859e-65
ENSG00000212864	2722.66	3.84742	0.22287	17.2631	8.91952e-67	1.42548e-64
ENSG00000101350	17652.7	3.32662	0.193315	17.2083	2.30105e-66	3.64207e-64
ENSG00000197181	464.01	5.59744	0.325608	17.1907	3.1158e-66	4.88468e-64
ENSG00000117586	52323.2	3.14546	0.183239	17.1659	4.77995e-66	7.42291e-64
ENSG00000198435	495.231	5.88573	0.343909	17.1142	1.16304e-65	1.78924e-63
ENSG00000104856	3523.59	3.67721	0.215082	17.0968	1.56804e-65	2.38995e-63
ENSG00000111452	742.705	5.86891	0.34333	17.0941	1.64287e-65	2.48103e-63
ENSG00000154096	3942.41	5.23244	0.306309	17.0823	2.01167e-65	3.01038e-63
ENSG00000189077	3520.52	3.98793	0.233487	17.0799	2.09391e-65	3.10521e-63
ENSG00000056558	42205.1	3.73746	0.219158	17.0537	3.28106e-65	4.82228e-63
ENSG00000280206	1323.59	3.82847	0.225821	16.9535	1.81181e-64	2.63931e-62
ENSG00000127507	1023	5.95749	0.351997	16.9248	2.95335e-64	4.26448e-62
ENSG00000160013	1651.61	7.70133	0.45632	16.877	6.63849e-64	9.50228e-62
ENSG00000166147	1222.66	3.37364	0.200265	16.8458	1.12575e-63	1.5975e-61
ENSG00000113916	1509.52	3.84914	0.230174	16.7227	8.95648e-63	1.26011e-60
ENSG00000104368	9178.74	4.3418	0.259779	16.7135	1.04598e-62	1.45915e-60
ENSG00000054219	13223.7	3.63617	0.218127	16.6699	2.1681e-62	2.99908e-60
ENSG00000144824	809.766	5.33134	0.320058	16.6574	2.67237e-62	3.66582e-60
ENSG00000148053	3367.94	3.50712	0.211307	16.5972	7.29702e-62	9.92696e-60
ENSG00000124225	952.819	4.77096	0.287917	16.5706	1.13605e-61	1.53283e-59
ENSG00000284713	414.842	6.91087	0.421966	16.3778	2.75503e-60	3.68704e-58
ENSG00000063660	2928.05	3.21121	0.19617	16.3695	3.15873e-60	4.19321e-58
ENSG00000112149	2744.52	5.67889	0.347841	16.3261	6.43633e-60	8.47587e-58
ENSG00000140945	1952.8	3.72865	0.229382	16.2552	2.05141e-59	2.68002e-57
ENSG00000150907	5405.11	3.07924	0.19157	16.0738	3.89736e-58	5.05153e-56
ENSG00000143494	1486.08	4.1948	0.262446	15.9835	1.66641e-57	2.14303e-55
ENSG00000174837	402.209	4.38961	0.274819	15.9727	1.97962e-57	2.52608e-55
ENSG00000171992	1083.76	8.57606	0.538152	15.9361	3.55815e-57	4.50544e-55
ENSG00000111752	3500.97	3.12909	0.196669	15.9105	5.36258e-57	6.73843e-55
ENSG00000102265	9790.73	3.21911	0.202812	15.8724	9.8466e-57	1.22792e-54
ENSG00000177494	1050.22	6.38623	0.402798	15.8547	1.30457e-56	1.61463e-54
ENSG00000279965	982.541	6.95216	0.438881	15.8407	1.63099e-56	2.00356e-54
ENSG00000123358	4008.25	6.39627	0.405325	15.7806	4.23078e-56	5.15873e-54
ENSG00000011590	3260.08	4.08774	0.259104	15.7765	4.5186e-56	5.46916e-54
ENSG00000126003	8348.42	2.82435	0.179225	15.7587	5.98722e-56	7.19385e-54
ENSG00000169129	11495.3	2.88287	0.182975	15.7555	6.29491e-56	7.50873e-54
ENSG00000100906	19831.7	4.92044	0.312924	15.7241	1.03465e-55	1.22528e-53
ENSG00000136250	3047.1	-3.50057	0.223271	-15.6786	2.11916e-55	2.49168e-53
ENSG00000031081	4786.25	3.90274	0.249982	15.6121	6.0255e-55	7.03445e-53
ENSG00000189058	3232.81	3.0819	0.197562	15.5996	7.32341e-55	8.48948e-53
ENSG00000141682	4858.91	3.73253	0.239586	15.5791	1.00937e-54	1.16191e-52
ENSG00000181788	13602.2	3.03798	0.195553	15.5353	2.00153e-54	2.288e-52
ENSG00000087269	8902.77	3.11551	0.200998	15.5002	3.45899e-54	3.92679e-52
ENSG00000185386	2568.78	4.18302	0.270002	15.4926	3.89483e-54	4.39128e-52
ENSG00000177301	488.628	-4.18392	0.271304	-15.4215	1.17314e-53	1.31368e-51
ENSG00000184014	7276.13	3.56097	0.231015	15.4145	1.30848e-53	1.45533e-51
ENSG00000163810	793.4	8.36149	0.544227	15.364	2.85543e-53	3.15458e-51
ENSG00000175130	1406.22	3.80291	0.248846	15.2822	1.00461e-52	1.10246e-50
ENSG00000105122	3770.39	-2.88545	0.189389	-15.2356	2.05278e-52	2.2378e-50
ENSG00000168243	522.363	6.26513	0.411917	15.2097	3.05066e-52	3.30375e-50
ENSG00000177098	455.172	4.99307	0.328691	15.1908	4.07122e-52	4.38016e-50
ENSG00000128283	633.869	5.30429	0.350227	15.1453	8.13949e-52	8.70026e-50
ENSG00000113721	4003.91	-2.99327	0.198758	-15.0599	2.97149e-51	3.15572e-49
ENSG00000074416	9243.77	3.02081	0.200618	15.0575	3.0808e-51	3.25084e-49
ENSG00000153234	3234.4	6.10831	0.405933	15.0476	3.58109e-51	3.75467e-49
ENSG00000184056	3137.72	2.93622	0.196161	14.9684	1.18132e-50	1.23075e-48
ENSG00000258738	672.377	3.34114	0.223359	14.9586	1.3685e-50	1.41679e-48
ENSG00000177398	3143.26	10.163	0.680936	14.925	2.26485e-50	2.3301e-48
ENSG00000198355	8184.61	3.48083	0.233273	14.9217	2.38199e-50	2.4354e-48
ENSG00000196684	1753.93	-2.7604	0.185236	-14.9021	3.19461e-50	3.24608e-48
ENSG00000065534	1277.64	-3.1017	0.208337	-14.8879	3.95274e-50	3.99178e-48
ENSG00000142453	7439.16	2.9601	0.199444	14.8417	7.86815e-50	7.89742e-48
ENSG00000013619	4548.68	2.43599	0.16421	14.8346	8.75439e-50	8.7337e-48
ENSG00000150275	2980.57	3.45906	0.233686	14.8022	1.41839e-49	1.40652e-47
ENSG00000099840	912.498	4.69583	0.318279	14.7538	2.90769e-49	2.86608e-47
ENSG00000197461	1384.36	4.53749	0.308877	14.6903	7.43834e-49	7.28824e-47
ENSG00000139679	1391.41	-3.15921	0.215099	-14.6872	7.78391e-49	7.58171e-47
ENSG00000108691	1343.98	4.20935	0.287688	14.6317	1.76412e-48	1.70819e-46
ENSG00000005844	25531.2	-2.60473	0.17804	-14.63	1.80783e-48	1.74028e-46
ENSG00000285103	775.567	11.0693	0.756947	14.6237	1.98441e-48	1.89915e-46
ENSG00000186827	11868.8	2.94671	0.201723	14.6077	2.50846e-48	2.38681e-46
ENSG00000089094	7567.85	3.52177	0.241583	14.5779	3.88331e-48	3.67375e-46
ENSG00000099139	860.772	3.57176	0.245162	14.569	4.42461e-48	4.16191e-46
ENSG00000125733	4240.28	3.69454	0.2536	14.5684	4.46157e-48	4.17284e-46
ENSG00000101017	1609.39	3.06698	0.21069	14.5568	5.28439e-48	4.91448e-46
ENSG00000128656	1539.69	3.32309	0.228308	14.5553	5.40399e-48	4.99747e-46
ENSG00000244300	552.674	3.36499	0.231452	14.5386	6.8988e-48	6.33585e-46
ENSG00000148468	309.863	7.20905	0.495866	14.5383	6.92821e-48	6.33585e-46
ENSG00000169194	22730.6	3.96131	0.273317	14.4935	1.33261e-47	1.21194e-45
ENSG00000111912	5593.39	3.22266	0.223356	14.4284	3.43104e-47	3.1032e-45
ENSG00000139626	17500.6	-2.7613	0.191736	-14.4016	5.0586e-47	4.55025e-45
ENSG00000090104	4384.89	2.48545	0.17382	14.299	2.21929e-46	1.98542e-44
ENSG00000134802	1067.7	5.24355	0.366948	14.2896	2.53979e-46	2.25987e-44
ENSG00000112379	560.869	3.6549	0.255799	14.2881	2.5943e-46	2.29596e-44
ENSG00000117091	12905.6	-2.64387	0.185278	-14.2698	3.37512e-46	2.97101e-44
ENSG00000116141	487.199	5.66775	0.398867	14.2096	7.98493e-46	6.99149e-44
ENSG00000177105	8332.48	2.56243	0.180739	14.1775	1.26223e-45	1.09794e-43
ENSG00000131015	482.681	4.71982	0.332915	14.1772	1.26729e-45	1.09794e-43
ENSG00000135541	1637.03	3.2068	0.226211	14.1761	1.28781e-45	1.10988e-43
ENSG00000179761	441.421	5.68163	0.40084	14.1743	1.32132e-45	1.13283e-43
ENSG00000170955	998.299	4.12616	0.291374	14.1611	1.59584e-45	1.3611e-43
ENSG00000156299	711.091	5.42176	0.382995	14.1562	1.70995e-45	1.4509e-43
ENSG00000146197	656.932	6.88711	0.487804	14.1186	2.91777e-45	2.46305e-43
ENSG00000196405	11502.2	-2.67151	0.189235	-14.1174	2.9664e-45	2.49132e-43
ENSG00000121753	530.233	6.09356	0.434473	14.0252	1.09319e-44	9.13449e-43
ENSG00000198542	259.804	4.84951	0.346209	14.0074	1.40369e-44	1.16697e-42
ENSG00000120162	1777.75	2.8182	0.201618	13.9779	2.12604e-44	1.75863e-42
ENSG00000102172	6730.39	3.05885	0.219498	13.9356	3.84764e-44	3.1668e-42
ENSG00000132965	9415.86	-2.3719	0.170273	-13.93	4.16425e-44	3.41034e-42
ENSG00000079308	5296.26	2.38852	0.171871	13.8972	6.59057e-44	5.37066e-42
ENSG00000168389	335.302	4.7079	0.338962	13.8892	7.36946e-44	5.9758e-42
ENSG00000196935	470.339	7.79701	0.561728	13.8804	8.32764e-44	6.71967e-42
ENSG00000119522	2432.07	3.03236	0.218695	13.8657	1.02242e-43	8.20977e-42
ENSG00000177103	547.377	7.21267	0.520277	13.8631	1.05965e-43	8.46742e-42
ENSG00000132510	6788.36	3.4478	0.249003	13.8464	1.33678e-43	1.06303e-41
ENSG00000086570	778.591	-3.4844	0.252054	-13.824	1.82582e-43	1.44494e-41
ENSG00000091490	4392.55	-2.42853	0.176072	-13.7928	2.81511e-43	2.2172e-41
ENSG00000176788	839.269	3.65799	0.265345	13.7858	3.10344e-43	2.43265e-41
ENSG00000171368	520.139	5.75602	0.41772	13.7796	3.38147e-43	2.63803e-41
ENSG00000110876	6136.97	-2.68383	0.194869	-13.7724	3.73343e-43	2.89887e-41
ENSG00000172817	1951.62	3.78965	0.276847	13.6886	1.1875e-42	9.17722e-41
ENSG00000119714	1760.29	-3.26365	0.238765	-13.6689	1.55734e-42	1.19791e-40
ENSG00000175463	1851.15	-3.26969	0.239802	-13.6349	2.4824e-42	1.9006e-40
ENSG00000136052	1409.21	3.14486	0.230694	13.6322	2.57769e-42	1.96441e-40
ENSG00000131188	812.679	5.11016	0.376175	13.5845	4.94629e-42	3.7349e-40
ENSG00000164287	241.308	4.37615	0.322137	13.5848	4.9317e-42	3.7349e-40
ENSG00000145365	1569.24	4.20616	0.310276	13.5562	7.27941e-42	5.47153e-40
ENSG00000178462	690.052	8.73858	0.644932	13.5496	7.96631e-42	5.96061e-40
ENSG00000145901	27623.4	2.6351	0.194625	13.5394	9.15498e-42	6.81901e-40
ENSG00000183395	1154.01	-3.13629	0.231776	-13.5315	1.01856e-41	7.5525e-40
ENSG00000029153	4547.12	2.47793	0.184318	13.4438	3.34952e-41	2.47249e-39
ENSG00000130340	2967.39	3.31414	0.246525	13.4434	3.36672e-41	2.47409e-39
ENSG00000074370	5669.5	-2.38547	0.177508	-13.4387	3.58816e-41	2.6251e-39
ENSG00000009790	6298.19	-2.21365	0.164842	-13.4289	4.09487e-41	2.98255e-39
ENSG00000142156	1880.57	11.8965	0.887007	13.412	5.14633e-41	3.73188e-39
ENSG00000214212	372.168	4.09966	0.306122	13.3923	6.70986e-41	4.84434e-39
ENSG00000086619	1865.9	3.14305	0.234777	13.3874	7.16782e-41	5.15238e-39
ENSG00000275302	973.005	-3.42325	0.256495	-13.3463	1.24548e-40	8.91387e-39
ENSG00000111981	521.643	5.40192	0.405782	13.3124	1.96143e-40	1.39771e-38
ENSG00000173334	2725.97	2.83275	0.21299	13.2999	2.31658e-40	1.64367e-38
ENSG00000162729	6197.63	3.09459	0.232804	13.2927	2.55293e-40	1.80359e-38
ENSG00000160593	365.739	4.91867	0.371485	13.2406	5.11607e-40	3.59896e-38
ENSG00000166920	343.97	5.79202	0.437803	13.2297	5.90997e-40	4.13974e-38
ENSG00000132463	7780.89	2.3394	0.176862	13.2272	6.10907e-40	4.26108e-38
ENSG00000130940	712.535	3.01534	0.22798	13.2263	6.18378e-40	4.29499e-38
ENSG00000164211	18598.4	2.25315	0.170533	13.2124	7.44616e-40	5.15005e-38
ENSG00000233355	673.279	-3.6169	0.273807	-13.2097	7.71582e-40	5.31423e-38
ENSG00000232653	2612.82	-3.5032	0.265341	-13.2026	8.47102e-40	5.81006e-38
ENSG00000183688	1778.53	-2.50963	0.190281	-13.189	1.01476e-39	6.93113e-38
ENSG00000095370	2315.11	-2.96861	0.225146	-13.1853	1.06669e-39	7.25568e-38
ENSG00000174485	7753.62	2.84848	0.217508	13.096	3.47257e-39	2.35235e-37
ENSG00000118503	22054.9	3.61685	0.276465	13.0825	4.14667e-39	2.79748e-37
ENSG00000136856	1085.69	-3.026	0.232082	-13.0385	7.38588e-39	4.96241e-37
ENSG00000185650	5449.69	2.9406	0.225614	13.0338	7.86002e-39	5.2595e-37
ENSG00000182463	575.143	5.97924	0.458913	13.0291	8.35473e-39	5.5679e-37
ENSG00000110076	369.431	7.74573	0.595518	13.0067	1.12056e-38	7.43771e-37
ENSG00000171223	24925.8	2.98099	0.229354	12.9973	1.26681e-38	8.3747e-37
ENSG00000136237	3322.9	2.58322	0.198944	12.9847	1.49463e-38	9.84124e-37
ENSG00000185519	370.568	4.93518	0.380117	12.9833	1.52127e-38	9.97677e-37
ENSG00000137166	3075.14	3.0043	0.232042	12.9473	2.43507e-38	1.59062e-36
ENSG00000064300	362.594	7.73232	0.597732	12.9361	2.81551e-38	1.83186e-36
ENSG00000108091	6100.86	2.85177	0.220654	12.9242	3.28749e-38	2.13053e-36
ENSG00000211694	696.572	-2.97788	0.23074	-12.9058	4.17599e-38	2.69573e-36
ENSG00000248672	506.413	3.36384	0.261396	12.8688	6.74831e-38	4.33922e-36
ENSG00000185885	2944.76	-2.70829	0.210902	-12.8415	9.60463e-38	6.15182e-36
ENSG00000008516	15955.4	-3.44159	0.268253	-12.8296	1.11874e-37	7.13781e-36
ENSG00000182985	5926.11	2.30081	0.179476	12.8196	1.27368e-37	8.09503e-36
ENSG00000277734	6750.1	-2.89769	0.22624	-12.808	1.47846e-37	9.36034e-36
ENSG00000151692	2656.14	-2.4973	0.195254	-12.79	1.86435e-37	1.17582e-35
ENSG00000255274	1831.92	4.18337	0.327209	12.785	1.98841e-37	1.24929e-35
ENSG00000125266	654.418	4.8479	0.379257	12.7826	2.05098e-37	1.2837e-35
ENSG00000164713	2409.3	2.68809	0.210651	12.7609	2.71067e-37	1.69017e-35
ENSG00000189120	213.047	5.27691	0.413656	12.7568	2.85861e-37	1.77568e-35
ENSG00000163932	4205.29	2.90243	0.22798	12.7311	3.97441e-37	2.4595e-35
ENSG00000095015	3876.93	2.26636	0.178651	12.686	7.07447e-37	4.36153e-35
ENSG00000160183	2192.28	3.67126	0.289405	12.6856	7.10983e-37	4.36698e-35
ENSG00000160190	2495.94	3.20251	0.252594	12.6785	7.78311e-37	4.76274e-35
ENSG00000227373	360.061	3.82442	0.301811	12.6716	8.49862e-37	5.18133e-35
ENSG00000184730	1051.23	-3.48273	0.275096	-12.6601	9.84149e-37	5.97789e-35
ENSG00000105835	10216	2.8887	0.228291	12.6536	1.06868e-36	6.4675e-35
ENSG00000143641	5575.97	2.15887	0.170777	12.6415	1.24695e-36	7.5187e-35
ENSG00000280303	314.147	4.8222	0.382997	12.5907	2.37546e-36	1.4271e-34
ENSG00000176485	2460.84	2.74832	0.218602	12.5723	2.99995e-36	1.79571e-34
ENSG00000173821	24050.5	-2.70571	0.21532	-12.566	3.24798e-36	1.93714e-34
ENSG00000163697	3080.86	3.1701	0.25249	12.5554	3.71436e-36	2.2073e-34
ENSG00000281103	1110.01	-3.53767	0.282086	-12.5411	4.44656e-36	2.63291e-34
ENSG00000110492	301.695	6.4925	0.519887	12.4883	8.64873e-36	5.10275e-34
ENSG00000285744	182.179	4.89297	0.39217	12.4767	1.00095e-35	5.88449e-34
ENSG00000115085	3599.55	-2.10609	0.168818	-12.4755	1.0158e-35	5.95057e-34
ENSG00000122547	589.516	-3.05886	0.245688	-12.4502	1.39464e-35	8.14082e-34
ENSG00000057704	3457.48	3.14255	0.252599	12.4409	1.56742e-35	9.11706e-34
ENSG00000136327	544.3	4.07405	0.328067	12.4183	2.07814e-35	1.20452e-33
ENSG00000160712	1324.78	2.72206	0.219308	12.412	2.24909e-35	1.29902e-33
ENSG00000142669	12831.1	-2.65809	0.214161	-12.4116	2.25997e-35	1.30075e-33
ENSG00000135454	3996.45	2.95598	0.238218	12.4087	2.3438e-35	1.34429e-33
ENSG00000106069	778.067	-3.59799	0.290359	-12.3915	2.9042e-35	1.65993e-33
ENSG00000071909	376.786	3.86634	0.312881	12.3572	4.45285e-35	2.53627e-33
ENSG00000230533	284.832	4.18416	0.338611	12.3568	4.47372e-35	2.53937e-33
ENSG00000078081	2917.19	12.9957	1.05513	12.3166	7.37164e-35	4.16992e-33
ENSG00000176619	8169.95	2.2766	0.184866	12.3149	7.53278e-35	4.24648e-33
ENSG00000136810	14689.5	2.87917	0.233834	12.3129	7.71936e-35	4.3368e-33
ENSG00000214357	904.327	4.57165	0.372214	12.2823	1.12714e-34	6.31082e-33
ENSG00000137726	332.133	6.59857	0.538541	12.2527	1.62533e-34	9.06934e-33
ENSG00000134030	3000.24	4.14012	0.338486	12.2313	2.11555e-34	1.17253e-32
ENSG00000159307	459.453	-4.88696	0.399543	-12.2314	2.11351e-34	1.17253e-32
ENSG00000116016	3513.34	3.61607	0.295716	12.2282	2.19698e-34	1.21357e-32
ENSG00000120129	3740.5	4.36326	0.35692	12.2247	2.2931e-34	1.26243e-32
ENSG00000178184	2587.18	2.45556	0.200887	12.2236	2.32627e-34	1.27642e-32
ENSG00000169442	5502.99	-3.61198	0.29567	-12.2163	2.54536e-34	1.392e-32
ENSG00000160888	11967.7	2.30228	0.188676	12.2023	3.02154e-34	1.64694e-32
ENSG00000237372	930.249	2.7792	0.227937	12.1929	3.39254e-34	1.84306e-32
ENSG00000100060	2929.58	-2.88011	0.236264	-12.1902	3.50458e-34	1.89766e-32
ENSG00000214530	737.96	3.17755	0.261046	12.1724	4.36108e-34	2.3537e-32
ENSG00000182809	233.532	5.50787	0.452678	12.1673	4.6425e-34	2.49739e-32
ENSG00000038210	4962.51	2.02206	0.166331	12.1568	5.27588e-34	2.82887e-32
ENSG00000102471	9437.02	-2.58491	0.212716	-12.152	5.60101e-34	2.99345e-32
ENSG00000088179	2058.73	-2.59308	0.213468	-12.1474	5.92236e-34	3.15495e-32
ENSG00000095397	9650.84	2.98637	0.246179	12.1309	7.24496e-34	3.84707e-32
ENSG00000104093	1527.42	2.67144	0.220271	12.128	7.5099e-34	3.97493e-32
ENSG00000168874	407.095	4.60083	0.379512	12.123	7.97687e-34	4.20857e-32
ENSG00000071051	5786.52	2.23824	0.184665	12.1205	8.22282e-34	4.32447e-32
ENSG00000160223	230.903	5.52305	0.456072	12.11	9.34554e-34	4.89927e-32
ENSG00000081237	17815.5	-3.29983	0.272508	-12.1091	9.45474e-34	4.94078e-32
ENSG00000171310	4808.45	-2.49542	0.206123	-12.1065	9.75853e-34	5.08339e-32
ENSG00000173276	2280.19	3.03584	0.25094	12.0979	1.08344e-33	5.62602e-32
ENSG00000197448	7272.76	-2.25146	0.186596	-12.0659	1.59859e-33	8.27496e-32
ENSG00000138835	1154.52	-3.15403	0.261432	-12.0644	1.6276e-33	8.39873e-32
ENSG00000287879	282.591	3.89131	0.323307	12.0359	2.30005e-33	1.18316e-31
ENSG00000132846	363.519	4.89896	0.407487	12.0224	2.71053e-33	1.38997e-31
ENSG00000120306	4829.25	2.65415	0.221067	12.0061	3.30054e-33	1.68727e-31
ENSG00000112782	2399.4	2.87963	0.239882	12.0044	3.37089e-33	1.7179e-31
ENSG00000115652	3166.77	2.10029	0.175373	11.9761	4.73921e-33	2.40778e-31
ENSG00000127152	1547.68	-2.51168	0.209803	-11.9716	5.00474e-33	2.53486e-31
ENSG00000113719	4920.95	2.07672	0.174249	11.9181	9.52664e-33	4.81037e-31
ENSG00000171132	1477.03	3.56688	0.299537	11.908	1.07581e-32	5.41555e-31
ENSG00000172794	3940.03	-3.75942	0.316145	-11.8915	1.31083e-32	6.57853e-31
ENSG00000109062	6506.21	-2.37528	0.199815	-11.8874	1.37647e-32	6.88696e-31
ENSG00000127951	677.063	-3.6221	0.305472	-11.8574	1.97063e-32	9.82987e-31
ENSG00000100024	284.827	7.31999	0.617565	11.853	2.07648e-32	1.03265e-30
ENSG00000076928	3961.03	-2.09228	0.176672	-11.8428	2.34528e-32	1.16282e-30
ENSG00000083444	6931.2	3.09545	0.261489	11.8378	2.48918e-32	1.23046e-30
ENSG00000235576	940.265	-3.26954	0.276586	-11.821	3.03869e-32	1.4976e-30
ENSG00000135736	2953.24	2.41968	0.204719	11.8196	3.09322e-32	1.51993e-30
ENSG00000142347	3412.83	-3.34745	0.283355	-11.8136	3.31894e-32	1.62598e-30
ENSG00000116830	3325.76	2.38857	0.202526	11.7939	4.19683e-32	2.04997e-30
ENSG00000157570	3497.18	3.21397	0.272736	11.7842	4.70925e-32	2.29346e-30
ENSG00000239697	1917.37	-2.38739	0.203008	-11.7601	6.26873e-32	3.04394e-30
ENSG00000164171	1346.67	-3.11569	0.265437	-11.738	8.14246e-32	3.94215e-30
ENSG00000167984	5218.95	-2.28757	0.195283	-11.7141	1.07884e-31	5.20787e-30
ENSG00000112759	1622.88	2.51438	0.214776	11.707	1.17371e-31	5.64926e-30
ENSG00000059378	2485.1	2.45593	0.209868	11.7022	1.24153e-31	5.95828e-30
ENSG00000106366	5671.91	4.68501	0.401193	11.6777	1.65716e-31	7.92979e-30
ENSG00000182240	6244.67	2.1889	0.187513	11.6733	1.7446e-31	8.324e-30
ENSG00000120217	1851.01	2.24058	0.192089	11.6643	1.94029e-31	9.23094e-30
ENSG00000233093	904.437	-3.13896	0.269798	-11.6345	2.75229e-31	1.30563e-29
ENSG00000227191	573.167	-2.95389	0.253905	-11.6339	2.77284e-31	1.3116e-29
ENSG00000178719	9811	2.11875	0.182172	11.6305	2.885e-31	1.36074e-29
ENSG00000093072	1586.56	-3.56374	0.306603	-11.6233	3.13689e-31	1.47533e-29
ENSG00000151468	160.339	6.88467	0.592851	11.6128	3.54747e-31	1.66367e-29
ENSG00000122861	3857.34	4.037	0.347689	11.6109	3.62568e-31	1.69552e-29
ENSG00000060982	5951.07	1.93595	0.16687	11.6015	4.0488e-31	1.88802e-29
ENSG00000171552	15763.7	2.08401	0.179793	11.5912	4.5682e-31	2.12421e-29
ENSG00000211790	1453.76	-2.98311	0.258104	-11.5578	6.74314e-31	3.12673e-29
ENSG00000102879	15098.8	-2.29872	0.199445	-11.5256	9.80157e-31	4.53212e-29
ENSG00000136867	1168.77	2.88146	0.250037	11.5242	9.96696e-31	4.59569e-29
ENSG00000203896	334.267	-3.48263	0.302243	-11.5226	1.01452e-30	4.6648e-29
ENSG00000073849	656.677	-3.40077	0.295253	-11.5181	1.06901e-30	4.90166e-29
ENSG00000198851	4814.69	-2.59659	0.225721	-11.5035	1.26611e-30	5.78927e-29
ENSG00000133619	767.077	2.48486	0.216742	11.4646	1.98604e-30	9.05603e-29
ENSG00000213626	3762.36	2.4268	0.211855	11.455	2.21906e-30	1.00906e-28
ENSG00000169992	954.888	3.18684	0.278348	11.4491	2.37555e-30	1.07724e-28
ENSG00000266088	360.41	-3.62441	0.316674	-11.4452	2.48438e-30	1.1235e-28
ENSG00000123329	3148.79	-2.39422	0.209275	-11.4405	2.62249e-30	1.18271e-28
ENSG00000287263	441.272	-2.93118	0.256235	-11.4394	2.65583e-30	1.19447e-28
ENSG00000149428	19108.4	2.41759	0.21177	11.4161	3.47498e-30	1.557e-28
ENSG00000120899	18047.8	2.27005	0.198853	11.4158	3.48851e-30	1.557e-28
ENSG00000130775	7924.13	2.91397	0.255259	11.4157	3.49028e-30	1.557e-28
ENSG00000157600	4743.53	2.12247	0.18602	11.4099	3.73259e-30	1.6606e-28
ENSG00000171596	392.825	-3.75686	0.329821	-11.3906	4.65682e-30	2.0662e-28
ENSG00000140465	894.827	-4.30548	0.378102	-11.3871	4.85052e-30	2.14635e-28
ENSG00000140511	1290.4	2.82332	0.248341	11.3687	5.98731e-30	2.64228e-28
ENSG00000183508	933.016	-2.47191	0.217527	-11.3637	6.34174e-30	2.79122e-28
ENSG00000091972	451.3	5.85977	0.515689	11.363	6.39136e-30	2.80555e-28
ENSG00000211689	1317.87	-3.08275	0.271526	-11.3534	7.13192e-30	3.1223e-28
ENSG00000197872	711.26	3.77481	0.3325	11.3528	7.18396e-30	3.13674e-28
ENSG00000167895	5838.84	-2.77238	0.244365	-11.3452	7.83167e-30	3.41051e-28
ENSG00000132429	240.884	4.59413	0.405379	11.333	9.01167e-30	3.91401e-28
ENSG00000188559	1639.6	-2.24441	0.198055	-11.3323	9.0826e-30	3.93444e-28
ENSG00000167286	1287.28	-2.38007	0.210178	-11.3241	9.97094e-30	4.30792e-28
ENSG00000100055	4316.95	-2.78727	0.246148	-11.3236	1.00304e-29	4.32226e-28
ENSG00000101384	2832.89	2.52341	0.222949	11.3183	1.06503e-29	4.5774e-28
ENSG00000143119	9628.44	-2.19271	0.193749	-11.3173	1.07729e-29	4.61805e-28
ENSG00000124334	4724.08	-3.61017	0.319622	-11.2951	1.38735e-29	5.93173e-28
ENSG00000218336	683.205	3.32787	0.295252	11.2713	1.81899e-29	7.75708e-28
ENSG00000017427	177.081	-5.43047	0.48184	-11.2703	1.8401e-29	7.82684e-28
ENSG00000168610	21280.9	2.22747	0.197807	11.2608	2.04882e-29	8.69215e-28
ENSG00000116701	852.752	2.41255	0.214688	11.2375	2.66841e-29	1.12917e-27
ENSG00000120913	885.193	-2.61953	0.233417	-11.2225	3.16062e-29	1.33402e-27
ENSG00000177875	470.286	3.92679	0.349946	11.2211	3.21077e-29	1.35172e-27
ENSG00000153721	188.15	8.99814	0.801998	11.2197	3.26556e-29	1.37129e-27
ENSG00000179604	2164.81	2.97037	0.265292	11.1966	4.23766e-29	1.77497e-27
ENSG00000272168	260.129	5.65246	0.506021	11.1704	5.69197e-29	2.37806e-27
ENSG00000197724	6444.51	2.18275	0.195572	11.1609	6.3358e-29	2.64034e-27
ENSG00000277632	18168.2	3.31378	0.297245	11.1483	7.29673e-29	3.03312e-27
ENSG00000095203	122.039	5.77886	0.518812	11.1386	8.13653e-29	3.37369e-27
ENSG00000027075	4679.7	-2.23049	0.200264	-11.1377	8.21743e-29	3.39867e-27
ENSG00000120738	6175.28	4.00712	0.359845	11.1357	8.4096e-29	3.46944e-27
ENSG00000166165	1215.42	3.26002	0.292813	11.1335	8.62266e-29	3.54844e-27
ENSG00000119408	1658.4	2.62617	0.236048	11.1256	9.41751e-29	3.86587e-27
ENSG00000163659	3315.68	-2.08407	0.187956	-11.0881	1.43362e-28	5.87035e-27
ENSG00000085117	16816.2	1.99752	0.180352	11.0757	1.64608e-28	6.72361e-27
ENSG00000157827	1528.59	3.25658	0.294306	11.0653	1.84905e-28	7.53398e-27
ENSG00000141956	2207.86	4.35488	0.393846	11.0573	2.02049e-28	8.21217e-27
ENSG00000178115	552.926	-3.58784	0.325312	-11.0289	2.77241e-28	1.12406e-26
ENSG00000112210	1100.63	2.10167	0.19063	11.0249	2.8998e-28	1.17281e-26
ENSG00000119715	675.869	7.51261	0.682356	11.0098	3.42742e-28	1.38281e-26
ENSG00000205755	320.94	4.67816	0.425185	11.0027	3.71045e-28	1.49334e-26
ENSG00000228037	161.516	5.60725	0.510673	10.9801	4.76382e-28	1.91262e-26
ENSG00000073417	960.941	2.60733	0.23747	10.9797	4.78756e-28	1.91747e-26
ENSG00000177674	575.851	-2.92432	0.266765	-10.9622	5.80841e-28	2.32069e-26
ENSG00000105287	2990.9	-1.93482	0.176589	-10.9566	6.17497e-28	2.46116e-26
ENSG00000188677	5572.04	2.49424	0.22776	10.9512	6.55911e-28	2.60796e-26
ENSG00000177374	1895.42	-3.70969	0.338841	-10.9482	6.78054e-28	2.68951e-26
ENSG00000127838	3902.65	2.08852	0.190914	10.9396	7.4545e-28	2.94973e-26
ENSG00000099308	1342.66	-2.47499	0.226385	-10.9327	8.04279e-28	3.17488e-26
ENSG00000189319	3613.57	1.95307	0.178676	10.9308	8.21061e-28	3.23337e-26
ENSG00000105971	863.395	2.42122	0.221809	10.9158	9.68907e-28	3.80649e-26
ENSG00000138185	10836.9	-2.19307	0.201052	-10.908	1.05584e-27	4.13812e-26
ENSG00000277117	169.478	4.99841	0.458818	10.8941	1.22973e-27	4.80823e-26
ENSG00000213145	17771	2.37713	0.218354	10.8866	1.33575e-27	5.21038e-26
ENSG00000089351	15202.1	2.51257	0.230944	10.8796	1.44205e-27	5.61171e-26
ENSG00000229921	306.329	7.7657	0.715283	10.8568	1.85065e-27	7.18479e-26
ENSG00000179163	4706.81	-3.19296	0.294534	-10.8407	2.2076e-27	8.55044e-26
ENSG00000103490	685.034	-2.99946	0.276915	-10.8317	2.43589e-27	9.41248e-26
ENSG00000186583	423.699	4.10357	0.379024	10.8267	2.57303e-27	9.91913e-26
ENSG00000166900	1506.58	-2.56023	0.237062	-10.7998	3.44851e-27	1.32631e-25
ENSG00000229644	627.891	2.8941	0.269055	10.7565	5.52016e-27	2.11812e-25
ENSG00000169504	1206.83	2.0277	0.188695	10.7459	6.19429e-27	2.37126e-25
ENSG00000043462	8525.27	-2.15584	0.201083	-10.7211	8.09942e-27	3.09338e-25
ENSG00000188042	9623.57	-2.49791	0.233095	-10.7163	8.53941e-27	3.25387e-25
ENSG00000125257	5519.03	1.75952	0.164657	10.686	1.18375e-26	4.50017e-25
ENSG00000172164	485.928	-3.71133	0.347752	-10.6724	1.37103e-26	5.2001e-25
ENSG00000141448	351.112	3.16218	0.296405	10.6684	1.43017e-26	5.41196e-25
ENSG00000166592	1523.69	3.37771	0.317027	10.6543	1.66432e-26	6.28359e-25
ENSG00000185201	1828.87	-2.11686	0.198701	-10.6535	1.67947e-26	6.32625e-25
ENSG00000186399	1024.27	-3.75973	0.353902	-10.6237	2.31309e-26	8.69309e-25
ENSG00000135114	455.532	-3.37332	0.317931	-10.6102	2.67074e-26	1.00144e-24
ENSG00000185187	643.628	-2.72866	0.257269	-10.6063	2.78696e-26	1.04264e-24
ENSG00000136842	728.213	3.28216	0.309484	10.6053	2.81694e-26	1.05147e-24
ENSG00000102962	7874.65	15.64	1.48055	10.5636	4.39416e-26	1.63648e-24
ENSG00000276070	315.867	-4.84098	0.458624	-10.5555	4.79316e-26	1.78104e-24
ENSG00000113525	1713.23	3.38274	0.320913	10.541	5.5898e-26	2.07238e-24
ENSG00000183023	501.916	-2.66514	0.252885	-10.5389	5.71573e-26	2.11431e-24
ENSG00000119686	729.844	3.14954	0.298994	10.5338	6.03662e-26	2.228e-24
ENSG00000082074	1877.74	-2.59425	0.246616	-10.5194	7.03262e-26	2.5898e-24
ENSG00000163754	2008.75	-2.58447	0.246081	-10.5025	8.41052e-26	3.0903e-24
ENSG00000171700	941.763	-2.43862	0.232293	-10.498	8.82072e-26	3.23381e-24
ENSG00000172301	947.685	2.37491	0.226312	10.4939	9.21051e-26	3.36921e-24
ENSG00000176454	1622.67	-2.08405	0.198726	-10.4871	9.90466e-26	3.61509e-24
ENSG00000197093	213.994	4.93393	0.470561	10.4852	1.01004e-25	3.67839e-24
ENSG00000163606	1256.68	-3.21201	0.306581	-10.4769	1.1034e-25	4.00949e-24
ENSG00000163453	2981.7	-2.1466	0.204987	-10.4719	1.16304e-25	4.21691e-24
ENSG00000064666	7329.27	-2.05324	0.196534	-10.4473	1.50831e-25	5.45675e-24
ENSG00000145649	20114.2	-3.89423	0.373267	-10.4328	1.75551e-25	6.33716e-24
ENSG00000034677	8022.22	2.11419	0.202742	10.428	1.84724e-25	6.6537e-24
ENSG00000160877	9008.19	1.88142	0.180565	10.4197	2.0168e-25	7.24857e-24
ENSG00000185862	3835.18	-2.75849	0.264755	-10.419	2.03012e-25	7.28058e-24
ENSG00000106991	1544.06	-2.35617	0.226341	-10.4098	2.23652e-25	8.00334e-24
ENSG00000114166	1984.27	-2.39635	0.23038	-10.4017	2.43493e-25	8.69443e-24
ENSG00000112182	3145.7	2.6394	0.254053	10.3892	2.77726e-25	9.89534e-24
ENSG00000171723	2407.46	2.86276	0.275696	10.3838	2.93941e-25	1.04505e-23
ENSG00000163602	5848.28	1.83018	0.17627	10.3829	2.96763e-25	1.0528e-23
ENSG00000197635	2718.08	-2.63187	0.253606	-10.3778	3.12881e-25	1.1076e-23
ENSG00000144837	177.203	4.80843	0.464094	10.3609	3.73428e-25	1.3191e-23
ENSG00000162337	1558.1	-1.84577	0.178195	-10.3581	3.84407e-25	1.35497e-23
ENSG00000156711	3770.41	2.25658	0.217939	10.3542	4.00705e-25	1.4094e-23
ENSG00000139182	3356.89	-2.27894	0.220155	-10.3515	4.11994e-25	1.44602e-23
ENSG00000115523	10433.6	1.78878	0.172899	10.3458	4.37391e-25	1.53189e-23
ENSG00000176915	8130.16	2.19934	0.212647	10.3426	4.51885e-25	1.57929e-23
ENSG00000258875	666.971	-3.21729	0.311176	-10.3391	4.6876e-25	1.6348e-23
ENSG00000197380	235.761	5.90515	0.571482	10.333	4.99476e-25	1.73824e-23
ENSG00000137507	391.281	8.45447	0.818264	10.3322	5.03887e-25	1.74989e-23
ENSG00000173166	238.382	5.20741	0.504188	10.3283	5.24763e-25	1.81855e-23
ENSG00000105499	281.785	3.29831	0.319501	10.3233	5.52896e-25	1.91202e-23
ENSG00000136878	4106.86	-1.73318	0.168331	-10.2962	7.32642e-25	2.52831e-23
ENSG00000122779	2280.23	2.12525	0.206603	10.2866	8.09499e-25	2.78769e-23
ENSG00000162236	2787.51	2.21842	0.215698	10.2849	8.2462e-25	2.83383e-23
ENSG00000035403	2785.99	2.25696	0.21946	10.2842	8.30654e-25	2.84862e-23
ENSG00000106330	582.372	-2.4384	0.237486	-10.2676	9.86581e-25	3.37632e-23
ENSG00000110665	771.309	-3.55126	0.345932	-10.2658	1.00516e-24	3.42566e-23
ENSG00000218358	136.966	5.16558	0.503183	10.2658	1.0046e-24	3.42566e-23
ENSG00000136404	423.448	-2.94984	0.287381	-10.2645	1.01796e-24	3.46213e-23
ENSG00000157557	5777.92	2.17264	0.211728	10.2615	1.05097e-24	3.56702e-23
ENSG00000276462	772.325	9.96214	0.971735	10.2519	1.16032e-24	3.93004e-23
ENSG00000172348	853.513	-2.94547	0.287427	-10.2477	1.21161e-24	4.09533e-23
ENSG00000137267	531.7	3.47945	0.339907	10.2365	1.36112e-24	4.59126e-23
ENSG00000126860	750.695	-2.96611	0.289774	-10.236	1.36839e-24	4.60634e-23
ENSG00000081059	1857.04	13.3628	1.30639	10.2288	1.47322e-24	4.94913e-23
ENSG00000157303	965.442	-2.49853	0.244427	-10.222	1.58051e-24	5.29874e-23
ENSG00000287792	302.3	3.00111	0.293959	10.2093	1.80239e-24	6.03031e-23
ENSG00000176083	1496.96	-4.14715	0.406457	-10.2032	1.91908e-24	6.4077e-23
ENSG00000104055	273.538	7.22401	0.708586	10.195	2.08796e-24	6.95748e-23
ENSG00000156113	411.213	3.95544	0.387998	10.1945	2.09859e-24	6.97877e-23
ENSG00000088305	354.559	2.74384	0.269201	10.1925	2.14166e-24	7.10763e-23
ENSG00000126264	1770.27	-2.09524	0.205581	-10.1918	2.15716e-24	7.14467e-23
ENSG00000064201	244.293	-3.62959	0.356147	-10.1913	2.16924e-24	7.17024e-23
ENSG00000162777	4777.87	-1.97499	0.193859	-10.1877	2.2491e-24	7.41932e-23
ENSG00000180694	1608.84	2.15583	0.211631	10.1867	2.2726e-24	7.48184e-23
ENSG00000001626	771.125	2.45803	0.241314	10.186	2.28899e-24	7.52076e-23
ENSG00000174500	2263.09	2.98288	0.29292	10.1832	2.35562e-24	7.72429e-23
ENSG00000134243	943.66	-2.16402	0.212592	-10.1792	2.45548e-24	8.03573e-23
ENSG00000134072	1679.68	-2.28461	0.224497	-10.1765	2.52391e-24	8.24327e-23
ENSG00000129226	926.973	-2.11505	0.20794	-10.1715	2.65909e-24	8.66759e-23
ENSG00000173918	567.98	8.98069	0.883622	10.1635	2.88543e-24	9.38676e-23
ENSG00000110237	429.034	3.40357	0.335369	10.1487	3.35705e-24	1.08995e-22
ENSG00000153317	1886.28	2.11283	0.208409	10.1379	3.7508e-24	1.21539e-22
ENSG00000040933	6740.84	-1.81111	0.17897	-10.1196	4.52126e-24	1.46217e-22
ENSG00000107099	18706.8	-1.59585	0.157757	-10.1158	4.69928e-24	1.51676e-22
ENSG00000111796	1759.91	-2.93869	0.290556	-10.114	4.78774e-24	1.54229e-22
ENSG00000235098	780.013	2.25975	0.223454	10.1128	4.84696e-24	1.55832e-22
ENSG00000038532	5322.48	1.86504	0.184443	10.1117	4.90061e-24	1.57249e-22
ENSG00000125249	10389.9	-1.93994	0.191963	-10.1058	5.20686e-24	1.66751e-22
ENSG00000059915	278.347	4.97973	0.493278	10.0952	5.80209e-24	1.85124e-22
ENSG00000243414	274.848	4.33673	0.429584	10.0952	5.80303e-24	1.85124e-22
ENSG00000108370	2329.69	-1.9374	0.192349	-10.0723	7.32164e-24	2.33117e-22
ENSG00000104450	687.241	2.4777	0.246078	10.0688	7.5922e-24	2.41265e-22
ENSG00000110330	6297.4	1.91067	0.189849	10.0642	7.95473e-24	2.52298e-22
ENSG00000081041	214.414	6.57436	0.653758	10.0563	8.62075e-24	2.72897e-22
ENSG00000164054	4068.07	-1.84938	0.18403	-10.0494	9.24473e-24	2.92087e-22
ENSG00000154451	6109.45	-2.35043	0.233994	-10.0448	9.68172e-24	3.05308e-22
ENSG00000128040	646.32	-4.34102	0.43221	-10.0438	9.78663e-24	3.08026e-22
ENSG00000101347	2341.1	-2.8606	0.285013	-10.0367	1.05088e-23	3.29496e-22
ENSG00000176244	256.804	3.02137	0.301027	10.0369	1.04923e-23	3.29496e-22
ENSG00000206127	8439.61	-3.50261	0.349026	-10.0354	1.06537e-23	3.33403e-22
ENSG00000135636	544.289	7.76555	0.774947	10.0207	1.23574e-23	3.85988e-22
ENSG00000184012	1173.78	10.536	1.05204	10.0148	1.3117e-23	4.08937e-22
ENSG00000185989	1169.23	-2.75448	0.275097	-10.0128	1.33973e-23	4.16887e-22
ENSG00000157601	1685.49	2.26355	0.226291	10.0028	1.48125e-23	4.60054e-22
ENSG00000167613	1956.61	-3.09463	0.309387	-10.0025	1.48668e-23	4.6087e-22
ENSG00000008517	66185.6	-1.9826	0.198224	-10.0018	1.49602e-23	4.62893e-22
ENSG00000184709	573.323	3.78322	0.378266	10.0015	1.50139e-23	4.63685e-22
ENSG00000183134	273.642	-4.03876	0.403861	-10.0004	1.51834e-23	4.6804e-22
ENSG00000177338	162.573	6.79199	0.679961	9.9888	1.70636e-23	5.25017e-22
ENSG00000138678	813.542	-2.7748	0.277821	-9.9877	1.72535e-23	5.29869e-22
ENSG00000185112	454.958	3.46972	0.347493	9.98501	1.77283e-23	5.43436e-22
ENSG00000101346	4195.66	1.79621	0.179896	9.98471	1.77813e-23	5.44049e-22
ENSG00000167468	7346.17	1.97362	0.197754	9.98019	1.86103e-23	5.68356e-22
ENSG00000023892	2126.85	-2.14638	0.215199	-9.97391	1.98265e-23	6.04377e-22
ENSG00000089041	260.115	-3.4908	0.350521	-9.95888	2.30635e-23	7.01752e-22
ENSG00000159128	183.18	4.60358	0.46268	9.94982	2.52649e-23	7.67315e-22
ENSG00000134508	617.95	4.17503	0.420326	9.93282	2.99652e-23	9.08392e-22
ENSG00000158769	7701.08	1.87808	0.189484	9.91152	3.70943e-23	1.12244e-21
ENSG00000106789	492.349	-3.22442	0.325441	-9.90785	3.8482e-23	1.1623e-21
ENSG00000136490	1583.34	-1.92526	0.19438	-9.90461	3.97527e-23	1.19848e-21
ENSG00000114737	9975.68	-2.31581	0.233884	-9.90151	4.10019e-23	1.23388e-21
ENSG00000154127	2358.67	-1.91416	0.193337	-9.90067	4.13514e-23	1.24213e-21
ENSG00000163435	139.232	4.89754	0.496099	9.87211	5.49953e-23	1.64896e-21
ENSG00000180096	2531.45	-1.80625	0.183201	-9.85939	6.24251e-23	1.86833e-21
ENSG00000049759	201.684	4.05121	0.41106	9.85552	6.48797e-23	1.93827e-21
ENSG00000126882	2649.59	-1.80318	0.183166	-9.84447	7.24186e-23	2.15957e-21
ENSG00000140836	1026.22	2.21291	0.224902	9.83948	7.61063e-23	2.26543e-21
ENSG00000148175	8484.8	-2.36351	0.240432	-9.83025	8.3408e-23	2.4783e-21
ENSG00000102245	2985.06	-3.46259	0.352396	-9.82585	8.71346e-23	2.58437e-21
ENSG00000137752	643.888	-2.28478	0.232534	-9.82557	8.73759e-23	2.58686e-21
ENSG00000182866	8856.89	-1.69414	0.172949	-9.79556	1.17644e-22	3.47673e-21
ENSG00000136161	709.422	-2.98899	0.305209	-9.79327	1.20345e-22	3.55017e-21
ENSG00000169239	516.035	-2.39972	0.24516	-9.78837	1.26312e-22	3.71954e-21
ENSG00000129968	2666.89	-1.79906	0.183883	-9.78374	1.32235e-22	3.88701e-21
ENSG00000166289	1046.3	-2.60718	0.266784	-9.77263	1.47566e-22	4.32993e-21
ENSG00000157873	5092.04	1.96798	0.201803	9.75196	1.80947e-22	5.29996e-21
ENSG00000127824	4422.93	-1.98873	0.204037	-9.74688	1.90218e-22	5.56158e-21
ENSG00000261857	194.011	6.86409	0.704437	9.74408	1.95537e-22	5.70696e-21
ENSG00000164877	360.785	3.69571	0.379765	9.73158	2.21141e-22	6.44282e-21
ENSG00000003402	17575.5	1.58269	0.162795	9.72199	2.42996e-22	7.06706e-21
ENSG00000147434	165.955	6.36849	0.655111	9.72124	2.44792e-22	7.10673e-21
ENSG00000089820	1723.99	-2.33644	0.240619	-9.71015	2.72938e-22	7.90992e-21
ENSG00000139641	9866.18	-1.74372	0.179688	-9.70415	2.89467e-22	8.37419e-21
ENSG00000197122	907.589	2.5502	0.263135	9.69159	3.27406e-22	9.45514e-21
ENSG00000145743	2135.09	-2.08268	0.215025	-9.68577	3.46602e-22	9.99198e-21
ENSG00000213949	6523.99	-2.05018	0.211794	-9.68009	3.66396e-22	1.05441e-20
ENSG00000172009	2282.21	2.27884	0.235481	9.67737	3.76255e-22	1.0809e-20
ENSG00000164136	172.236	6.14025	0.63484	9.67211	3.9613e-22	1.13601e-20
ENSG00000131370	1955.58	1.97989	0.204904	9.66255	4.3491e-22	1.24505e-20
ENSG00000129675	5550.6	-2.04009	0.211144	-9.66207	4.36944e-22	1.2487e-20
ENSG00000158122	1269.02	1.95068	0.201931	9.66014	4.45274e-22	1.2703e-20
ENSG00000149289	4701.05	2.00303	0.207392	9.65818	4.53843e-22	1.29251e-20
ENSG00000135439	2737.5	-2.21146	0.229126	-9.65173	4.83342e-22	1.37414e-20
ENSG00000226942	774.003	-3.83032	0.396926	-9.64995	4.91787e-22	1.39574e-20
ENSG00000217555	1360.74	-2.32284	0.240905	-9.64216	5.30575e-22	1.50324e-20
ENSG00000125910	3063.55	-1.82902	0.189854	-9.63382	5.75507e-22	1.62773e-20
ENSG00000104970	398.894	-4.14884	0.430764	-9.63136	5.89449e-22	1.66431e-20
ENSG00000122641	422.276	4.98405	0.517705	9.62721	6.1374e-22	1.72993e-20
ENSG00000112972	7005.75	2.38083	0.247564	9.61703	6.77569e-22	1.90658e-20
ENSG00000105967	885.911	-2.11609	0.220063	-9.61586	6.85358e-22	1.9252e-20
ENSG00000147408	4003.24	-2.16363	0.225707	-9.586	9.15648e-22	2.56335e-20
ENSG00000105851	2869.44	-2.10712	0.219809	-9.58616	9.14247e-22	2.56335e-20
ENSG00000161921	358.649	3.20693	0.33459	9.58463	9.27897e-22	2.59323e-20
ENSG00000130052	1509.89	2.31059	0.241389	9.57206	1.04792e-21	2.92371e-20
ENSG00000050730	132.107	6.56564	0.686014	9.57071	1.06176e-21	2.95729e-20
ENSG00000163219	1641.93	-2.63064	0.275697	-9.54179	1.40386e-21	3.90353e-20
ENSG00000152409	1988.23	2.28976	0.24002	9.53985	1.43042e-21	3.97068e-20
ENSG00000173757	16844.8	2.14434	0.224839	9.53723	1.46705e-21	4.0655e-20
ENSG00000178199	1081.13	2.21056	0.232085	9.5248	1.65359e-21	4.57475e-20
ENSG00000166401	2013.04	3.35285	0.352243	9.51856	1.75587e-21	4.84957e-20
ENSG00000196208	260.099	4.09353	0.430244	9.51444	1.82698e-21	5.03751e-20
ENSG00000133687	354.772	3.16004	0.332368	9.50764	1.9504e-21	5.36882e-20
ENSG00000118707	1529.55	2.44392	0.257608	9.48698	2.37825e-21	6.53562e-20
ENSG00000198624	1825.75	-2.44637	0.257927	-9.48475	2.42965e-21	6.66575e-20
ENSG00000075420	2497.17	1.91176	0.201903	9.46873	2.83254e-21	7.75814e-20
ENSG00000124256	174.998	-3.50204	0.370095	-9.46256	3.00498e-21	8.21678e-20
ENSG00000187045	222.331	5.37416	0.568923	9.4462	3.51367e-21	9.59179e-20
ENSG00000145882	1339.43	-1.87978	0.199006	-9.44586	3.52487e-21	9.60644e-20
ENSG00000135046	11471.9	-2.13327	0.225945	-9.44155	3.67294e-21	9.99343e-20
ENSG00000110375	137.324	6.43415	0.68183	9.4366	3.8508e-21	1.04601e-19
ENSG00000133056	4077.18	2.17134	0.230105	9.4363	3.86163e-21	1.04722e-19
ENSG00000075826	1571.4	-2.34391	0.248848	-9.41902	4.55333e-21	1.23277e-19
ENSG00000151276	1619	1.95726	0.207858	9.41634	4.67083e-21	1.2625e-19
ENSG00000077585	2428.12	1.954	0.207574	9.41349	4.79912e-21	1.29293e-19
ENSG00000073712	177.381	4.38943	0.466287	9.41358	4.79505e-21	1.29293e-19
ENSG00000006576	3484.46	-1.7102	0.181713	-9.41153	4.8898e-21	1.31521e-19
ENSG00000158321	580.446	3.17128	0.33715	9.40613	5.14721e-21	1.38219e-19
ENSG00000172216	580.575	-2.33091	0.247933	-9.40138	5.38514e-21	1.44373e-19
ENSG00000163947	2316.72	-2.68247	0.285359	-9.40032	5.43986e-21	1.45602e-19
ENSG00000100342	3889.32	2.11334	0.225189	9.38473	6.30788e-21	1.68562e-19
ENSG00000149311	3177.53	-2.47224	0.263491	-9.38265	6.43321e-21	1.71632e-19
ENSG00000122862	44745.6	1.67275	0.17831	9.38112	6.52767e-21	1.73871e-19
ENSG00000100784	4156.58	-2.08601	0.222404	-9.37937	6.63665e-21	1.76488e-19
ENSG00000197646	406.501	2.39532	0.255389	9.37909	6.65448e-21	1.76676e-19
ENSG00000167378	1386.87	2.30618	0.245962	9.37618	6.84083e-21	1.81332e-19
ENSG00000197191	149.861	4.56702	0.487173	9.37453	6.94865e-21	1.83893e-19
ENSG00000104635	3830.28	2.24335	0.23968	9.35981	7.9883e-21	2.11068e-19
ENSG00000166347	638.162	2.44689	0.261571	9.35456	8.39479e-21	2.21453e-19
ENSG00000204475	442.582	-2.53847	0.271642	-9.3449	9.19778e-21	2.42247e-19
ENSG00000080371	5924.64	1.74043	0.186372	9.33851	9.76989e-21	2.56904e-19
ENSG00000107331	2238.96	-2.29712	0.246343	-9.3249	1.11088e-20	2.91646e-19
ENSG00000213402	148.538	-4.02487	0.432452	-9.30709	1.31378e-20	3.44366e-19
ENSG00000175866	310.56	2.57672	0.276936	9.30437	1.3479e-20	3.52748e-19
ENSG00000108523	4651.44	-1.73142	0.186195	-9.29893	1.41863e-20	3.70667e-19
ENSG00000126603	1036.51	3.65187	0.392883	9.29506	1.47124e-20	3.83805e-19
ENSG00000102119	2449.24	1.64995	0.177795	9.28006	1.69388e-20	4.41186e-19
ENSG00000148832	197.761	3.24075	0.350076	9.25725	2.09764e-20	5.45486e-19
ENSG00000116176	460.402	8.67266	0.936932	9.25645	2.11348e-20	5.48739e-19
ENSG00000121742	965.018	-2.73248	0.295254	-9.2547	2.14831e-20	5.56902e-19
ENSG00000142920	193.108	-3.7301	0.403084	-9.2539	2.16448e-20	5.60213e-19
ENSG00000008283	1140.75	1.82828	0.197627	9.25117	2.22058e-20	5.7383e-19
ENSG00000075673	3390.36	3.49633	0.378084	9.2475	2.29814e-20	5.92942e-19
ENSG00000144199	2137.22	2.59709	0.280994	9.24253	2.40745e-20	6.20174e-19
ENSG00000108821	2365.73	7.63688	0.826402	9.24112	2.43932e-20	6.27402e-19
ENSG00000114738	6200.6	-1.84658	0.199851	-9.23978	2.47003e-20	6.34309e-19
ENSG00000073282	1838.73	1.70603	0.184847	9.22945	2.72033e-20	6.97497e-19
ENSG00000162390	253.465	3.2333	0.350475	9.22547	2.82312e-20	7.22727e-19
ENSG00000112561	1543.02	2.0265	0.220059	9.20891	3.29439e-20	8.42064e-19
ENSG00000111859	2484.05	-2.35313	0.255781	-9.19979	3.58663e-20	9.13923e-19
ENSG00000171101	1365.59	-3.65609	0.397406	-9.19987	3.58379e-20	9.13923e-19
ENSG00000151623	459.7	-2.51624	0.273637	-9.19552	3.73193e-20	9.49479e-19
ENSG00000122223	1120.61	-3.50303	0.381095	-9.192	3.85593e-20	9.79514e-19
ENSG00000175093	231.802	7.74527	0.842726	9.19073	3.90194e-20	9.89675e-19
ENSG00000106785	2650.36	-1.84952	0.201245	-9.19035	3.91568e-20	9.91632e-19
ENSG00000173320	1399.2	-2.3118	0.251582	-9.18906	3.96277e-20	1.00202e-18
ENSG00000213853	3039.83	1.80246	0.196174	9.18804	4.00072e-20	1.01006e-18
ENSG00000162739	2718.31	-3.10147	0.338055	-9.17448	4.53778e-20	1.1439e-18
ENSG00000096996	959.61	-2.09295	0.228387	-9.16405	4.99853e-20	1.25812e-18
ENSG00000176092	498.704	-3.60925	0.394572	-9.14726	5.8395e-20	1.46754e-18
ENSG00000118242	1415.68	2.33246	0.255208	9.13946	6.27667e-20	1.575e-18
ENSG00000156804	540.755	-2.33292	0.255428	-9.13339	6.63877e-20	1.66333e-18
ENSG00000272405	675.96	-2.03113	0.222483	-9.12937	6.88991e-20	1.72363e-18
ENSG00000142552	144.161	4.35993	0.478217	9.11705	7.71976e-20	1.9283e-18
ENSG00000263069	277.366	9.73106	1.06787	9.11259	8.0436e-20	2.00615e-18
ENSG00000170425	97.273	5.90477	0.648102	9.11088	8.17197e-20	2.03508e-18
ENSG00000122694	1360.82	-1.81926	0.199808	-9.10504	8.6238e-20	2.14436e-18
ENSG00000089159	1103.15	-2.52154	0.277213	-9.09602	9.37037e-20	2.32648e-18
ENSG00000141622	658.793	-2.86262	0.314794	-9.09362	9.57975e-20	2.37488e-18
ENSG00000130522	18086	2.00498	0.220571	9.08996	9.90783e-20	2.45252e-18
ENSG00000108389	7371.26	2.17486	0.239309	9.08806	1.00823e-19	2.49197e-18
ENSG00000118495	375.368	3.738	0.411453	9.08489	1.03805e-19	2.56181e-18
ENSG00000163050	1462.85	1.85775	0.204717	9.07472	1.1397e-19	2.80847e-18
ENSG00000115956	116.734	4.20748	0.463695	9.0738	1.14937e-19	2.82808e-18
ENSG00000237181	352.929	2.94074	0.32429	9.06823	1.20963e-19	2.97189e-18
ENSG00000152128	1223.15	-1.97453	0.217887	-9.06218	1.27871e-19	3.13695e-18
ENSG00000146112	9042.52	-1.60562	0.177187	-9.06176	1.28362e-19	3.14429e-18
ENSG00000167208	2879.66	-1.9091	0.210712	-9.06025	1.3015e-19	3.18335e-18
ENSG00000222047	110.247	4.94748	0.546335	9.05576	1.35624e-19	3.31233e-18
ENSG00000211799	168.644	-3.29293	0.363797	-9.05157	1.40926e-19	3.43671e-18
ENSG00000067177	642.472	-1.98586	0.219424	-9.05034	1.42526e-19	3.47058e-18
ENSG00000075884	2254.76	-2.15527	0.238713	-9.02868	1.73761e-19	4.22493e-18
ENSG00000167925	548.519	-2.0156	0.223366	-9.02376	1.81739e-19	4.41241e-18
ENSG00000124191	2549.27	-2.26554	0.251271	-9.0163	1.94549e-19	4.71646e-18
ENSG00000092051	182.745	5.96021	0.661586	9.00898	2.07979e-19	5.03463e-18
ENSG00000092421	459.085	3.42303	0.380065	9.00643	2.12883e-19	5.14266e-18
ENSG00000183780	447.269	2.54289	0.282345	9.00633	2.13067e-19	5.14266e-18
ENSG00000184164	2279.76	1.63772	0.181935	9.0017	2.22253e-19	5.35652e-18
ENSG00000095951	3756.16	1.91663	0.213103	8.99393	2.38543e-19	5.74073e-18
ENSG00000151422	1495.1	1.85262	0.20611	8.98854	2.50545e-19	6.02077e-18
ENSG00000169252	329.817	-2.67324	0.297478	-8.98632	2.55654e-19	6.13458e-18
ENSG00000165272	364.108	-3.10097	0.345348	-8.97925	2.72609e-19	6.5319e-18
ENSG00000130956	5181.65	2.09247	0.23327	8.97018	2.96043e-19	7.0831e-18
ENSG00000198879	1086.99	1.99778	0.222974	8.95973	3.25488e-19	7.77629e-18
ENSG00000160683	143.803	7.16572	0.799873	8.95857	3.28917e-19	7.84682e-18
ENSG00000136717	7459.02	1.84015	0.205783	8.94222	3.81444e-19	9.08675e-18
ENSG00000173083	168.678	-3.88041	0.434218	-8.93654	4.01553e-19	9.55198e-18
ENSG00000126246	1866.35	1.97811	0.22139	8.93495	4.0736e-19	9.67613e-18
ENSG00000108798	386.12	-3.11598	0.348837	-8.93249	4.16537e-19	9.87984e-18
ENSG00000137501	1632.83	-1.9928	0.223131	-8.93107	4.21923e-19	9.99319e-18
ENSG00000163297	8560.97	-2.51626	0.281778	-8.92995	4.26214e-19	1.00803e-17
ENSG00000174749	962.105	3.03507	0.339991	8.92692	4.3802e-19	1.03447e-17
ENSG00000113318	1323.82	-1.99286	0.223416	-8.91996	4.6647e-19	1.10008e-17
ENSG00000114742	2839.35	1.78341	0.200058	8.91447	4.90166e-19	1.15431e-17
ENSG00000205572	320.476	2.86758	0.321793	8.91125	5.04587e-19	1.18657e-17
ENSG00000103642	1572.64	1.723	0.193416	8.90826	5.18375e-19	1.21726e-17
ENSG00000115904	15977.3	-2.27171	0.255042	-8.9072	5.23364e-19	1.22722e-17
ENSG00000196576	33976.7	1.80749	0.202983	8.90466	5.35508e-19	1.25391e-17
ENSG00000129521	8978.23	-1.4957	0.168026	-8.90157	5.50632e-19	1.28749e-17
ENSG00000226979	2372.02	3.27201	0.367609	8.9008	5.54434e-19	1.29454e-17
ENSG00000146376	1365.99	-1.99266	0.224473	-8.87706	6.8648e-19	1.60059e-17
ENSG00000145391	1082.76	-2.13315	0.240407	-8.8731	7.11383e-19	1.6563e-17
ENSG00000154734	1300.99	-2.37599	0.267917	-8.86841	7.4196e-19	1.72506e-17
ENSG00000078808	11179.5	1.70607	0.192475	8.8639	7.72662e-19	1.79138e-17
ENSG00000100077	2558.96	-1.69637	0.191378	-8.86397	7.7217e-19	1.79138e-17
ENSG00000213024	5350.51	1.61591	0.18235	8.86157	7.88978e-19	1.82663e-17
ENSG00000125084	90.2734	6.37809	0.721225	8.84342	9.28319e-19	2.14622e-17
ENSG00000142102	218.864	-3.49864	0.396043	-8.83398	1.01015e-18	2.33212e-17
ENSG00000137731	765.326	6.75188	0.76433	8.83372	1.01252e-18	2.33432e-17
ENSG00000178585	894.724	-2.24236	0.253909	-8.83137	1.03404e-18	2.38061e-17
ENSG00000114270	90.7865	5.01294	0.567873	8.82758	1.06969e-18	2.45923e-17
ENSG00000103226	4516.89	-1.53192	0.173596	-8.82463	1.09824e-18	2.52135e-17
ENSG00000171246	311.682	2.45607	0.278373	8.82292	1.11516e-18	2.55663e-17
ENSG00000171476	8327.65	-1.67367	0.189762	-8.8198	1.14662e-18	2.6251e-17
ENSG00000198574	687.777	-2.61935	0.297011	-8.81902	1.1547e-18	2.63994e-17
ENSG00000116977	4139.41	-1.72111	0.195349	-8.81042	1.24676e-18	2.84645e-17
ENSG00000148426	413.578	3.48014	0.395104	8.80816	1.27222e-18	2.90055e-17
ENSG00000286065	513.343	-2.05138	0.233024	-8.80331	1.32841e-18	3.02448e-17
ENSG00000168487	2186.01	2.26753	0.257605	8.80235	1.33978e-18	3.04615e-17
ENSG00000119943	402.619	-2.17445	0.247335	-8.79153	1.47531e-18	3.34967e-17
ENSG00000198382	2432.31	1.63058	0.185662	8.78253	1.59838e-18	3.62409e-17
ENSG00000108576	356.523	12.9368	1.47543	8.76814	1.81641e-18	4.11277e-17
ENSG00000188921	1131.17	-1.93086	0.220264	-8.76609	1.84979e-18	4.18261e-17
ENSG00000185477	3552.65	-2.77339	0.316531	-8.76181	1.92135e-18	4.33846e-17
ENSG00000164483	892.09	-3.39851	0.388329	-8.75162	2.10319e-18	4.74256e-17
ENSG00000117036	5828.08	1.80638	0.206497	8.74772	2.1771e-18	4.89864e-17
ENSG00000148700	5026.27	-1.95082	0.223011	-8.74765	2.17836e-18	4.89864e-17
ENSG00000168398	708.28	12.2584	1.40246	8.74067	2.31725e-18	5.20385e-17
ENSG00000237352	468.039	3.40353	0.389536	8.7374	2.38534e-18	5.34947e-17
ENSG00000222033	155.813	3.36744	0.385495	8.73537	2.42851e-18	5.43887e-17
ENSG00000106665	3181.61	1.99996	0.229183	8.72646	2.62765e-18	5.87686e-17
ENSG00000131797	704.071	2.71564	0.311352	8.72209	2.73102e-18	6.09977e-17
ENSG00000126353	37818.7	1.89863	0.2181	8.70533	3.16664e-18	7.06314e-17
ENSG00000168394	26275.1	1.40781	0.161748	8.70373	3.21163e-18	7.1538e-17
ENSG00000162511	57824.1	-1.37145	0.157575	-8.70349	3.21826e-18	7.15888e-17
ENSG00000125354	4638.34	-1.72866	0.198625	-8.70312	3.22888e-18	7.17282e-17
ENSG00000127328	483.814	2.16403	0.248719	8.70072	3.29786e-18	7.31618e-17
ENSG00000131634	367.575	-2.93633	0.33751	-8.7	3.31896e-18	7.35309e-17
ENSG00000070182	596.846	12.7695	1.46795	8.69887	3.35213e-18	7.41659e-17
ENSG00000185924	157.132	4.89709	0.563362	8.69261	3.54197e-18	7.82609e-17
ENSG00000147119	656.28	3.16487	0.365085	8.66887	4.36445e-18	9.63046e-17
ENSG00000185669	182.674	-3.0876	0.356258	-8.66674	4.4465e-18	9.79838e-17
ENSG00000116017	4462.25	2.62414	0.302932	8.66248	4.61612e-18	1.01585e-16
ENSG00000231925	18133.5	2.06908	0.239668	8.6331	5.97105e-18	1.31228e-16
ENSG00000176170	230.539	3.90593	0.452506	8.63179	6.04003e-18	1.32567e-16
ENSG00000137648	186.591	5.13643	0.595076	8.63154	6.05308e-18	1.32676e-16
ENSG00000123374	5614.32	2.04262	0.236658	8.63113	6.07501e-18	1.3298e-16
ENSG00000119048	3576.03	1.83157	0.212277	8.62823	6.23083e-18	1.36029e-16
ENSG00000134256	218.192	-4.70095	0.544828	-8.62832	6.22619e-18	1.36029e-16
ENSG00000196954	1790.57	-1.60223	0.185761	-8.62521	6.39759e-18	1.39484e-16
ENSG00000170858	156.249	-4.60397	0.534038	-8.62105	6.63424e-18	1.44453e-16
ENSG00000112276	899.064	2.7271	0.316701	8.61095	7.24549e-18	1.57554e-16
ENSG00000267074	211.449	-2.7246	0.316578	-8.60642	7.53775e-18	1.63693e-16
ENSG00000152056	250.163	3.55651	0.413512	8.60074	7.92058e-18	1.7178e-16
ENSG00000118985	14492.9	1.41654	0.164744	8.59846	8.07933e-18	1.74762e-16
ENSG00000004866	1045.75	1.7432	0.202733	8.59854	8.07385e-18	1.74762e-16
ENSG00000178078	526.914	2.44871	0.284843	8.5967	8.20385e-18	1.77222e-16
ENSG00000162772	1907.79	2.17501	0.253055	8.595	8.32651e-18	1.79637e-16
ENSG00000124067	3218	2.11354	0.246082	8.58878	8.79003e-18	1.89388e-16
ENSG00000102908	6222.8	1.58324	0.184515	8.58051	9.44504e-18	2.03235e-16
ENSG00000015532	4580.45	2.07573	0.241956	8.57896	9.57354e-18	2.05731e-16
ENSG00000089012	221.131	-3.31893	0.387166	-8.57238	1.01371e-17	2.17558e-16
ENSG00000131018	3082.76	-1.99656	0.23318	-8.56233	1.1061e-17	2.37077e-16
ENSG00000158717	1107.24	-2.16678	0.253082	-8.56157	1.11344e-17	2.3834e-16
ENSG00000197471	10960.7	-1.89316	0.221193	-8.55889	1.13957e-17	2.43617e-16
ENSG00000268027	134.479	-3.88662	0.45486	-8.54464	1.28942e-17	2.75294e-16
ENSG00000139318	3944.87	-2.806	0.328892	-8.53168	1.44241e-17	3.07559e-16
ENSG00000100219	7675.75	-2.16587	0.253962	-8.52832	1.4849e-17	3.1621e-16
ENSG00000164442	1736.53	-2.20015	0.258017	-8.52715	1.50001e-17	3.19014e-16
ENSG00000132646	8983.35	1.63637	0.191954	8.52481	1.53066e-17	3.25111e-16
ENSG00000151726	6414.31	2.05629	0.241399	8.51821	1.62033e-17	3.43715e-16
ENSG00000041988	941.135	1.96088	0.230265	8.51573	1.65537e-17	3.50696e-16
ENSG00000241399	261.557	3.00205	0.352669	8.51237	1.70416e-17	3.60567e-16
ENSG00000159231	1304.13	2.64184	0.310551	8.50694	1.78587e-17	3.77371e-16
ENSG00000170876	4025.93	1.45277	0.170993	8.49611	1.96044e-17	4.13727e-16
ENSG00000149781	3386.63	-1.5936	0.187729	-8.48887	2.08652e-17	4.39224e-16
ENSG00000101082	1170.12	-3.57205	0.420792	-8.48887	2.08659e-17	4.39224e-16
ENSG00000174004	1793.09	-2.20809	0.260375	-8.48043	2.24361e-17	4.71674e-16
ENSG00000116299	737.17	2.26528	0.267599	8.4652	2.55708e-17	5.36889e-16
ENSG00000085733	385.497	2.85067	0.336761	8.46497	2.56208e-17	5.37254e-16
ENSG00000026652	419.447	2.09317	0.247566	8.45499	2.79115e-17	5.84543e-16
ENSG00000125772	3795.61	2.424	0.286712	8.45447	2.80351e-17	5.85642e-16
ENSG00000286030	293.301	-3.16455	0.3743	-8.45457	2.80107e-17	5.85642e-16
ENSG00000090376	433.981	2.5216	0.298385	8.45081	2.89297e-17	6.03563e-16
ENSG00000127334	803.86	-1.94239	0.229974	-8.44611	3.01166e-17	6.2753e-16
ENSG00000154359	809.898	2.41903	0.286513	8.44301	3.09261e-17	6.43584e-16
ENSG00000130830	1577.64	-1.55421	0.184161	-8.43941	3.18942e-17	6.62891e-16
ENSG00000134198	1053.03	2.15253	0.255165	8.43585	3.28818e-17	6.82557e-16
ENSG00000196139	144.267	4.404	0.522368	8.43084	3.43196e-17	7.11505e-16
ENSG00000151292	1391.07	1.5981	0.189642	8.42695	3.54799e-17	7.34635e-16
ENSG00000188191	659.764	1.86997	0.221984	8.4239	3.64149e-17	7.53048e-16
ENSG00000196976	924.813	1.85511	0.220289	8.42124	3.72509e-17	7.69368e-16
ENSG00000197971	7188.78	-1.93164	0.229421	-8.41961	3.77735e-17	7.79184e-16
ENSG00000114315	147.213	8.12848	0.966311	8.41187	4.03524e-17	8.3134e-16
ENSG00000153815	4433.17	-1.91304	0.227623	-8.40443	4.29962e-17	8.847e-16
ENSG00000138660	1429.85	2.02884	0.241523	8.40017	4.45828e-17	9.16201e-16
ENSG00000187595	69.5464	6.19782	0.738146	8.39647	4.60111e-17	9.44376e-16
ENSG00000160188	427.379	12.2841	1.46363	8.3929	4.74276e-17	9.72236e-16
ENSG00000092964	11010.1	1.94332	0.231568	8.39199	4.77984e-17	9.77403e-16
ENSG00000143382	178.906	4.43651	0.528656	8.39206	4.77694e-17	9.77403e-16
ENSG00000049449	1170.26	2.06591	0.246347	8.38617	5.02233e-17	1.02571e-15
ENSG00000136213	1244.18	-1.68608	0.201377	-8.37276	5.62849e-17	1.14809e-15
ENSG00000008056	487.258	11.4929	1.37274	8.37224	5.65344e-17	1.15175e-15
ENSG00000143870	14986.3	1.50508	0.179909	8.36579	5.97118e-17	1.21498e-15
ENSG00000112576	7392.82	-1.75274	0.209624	-8.36134	6.20089e-17	1.26016e-15
ENSG00000136048	2251.7	2.25173	0.269395	8.35848	6.3532e-17	1.28952e-15
ENSG00000116663	680.378	-1.82842	0.218946	-8.35103	6.76702e-17	1.37182e-15
ENSG00000115232	11721.5	-1.55949	0.186807	-8.34815	6.93393e-17	1.40393e-15
ENSG00000101421	4617.05	1.41321	0.169327	8.34606	7.05781e-17	1.42726e-15
ENSG00000007129	332.226	-3.90967	0.469219	-8.3323	7.92879e-17	1.60142e-15
ENSG00000069535	236.986	-2.48722	0.298533	-8.33149	7.98321e-17	1.61044e-15
ENSG00000124772	266.968	-2.57279	0.308852	-8.33016	8.07316e-17	1.62659e-15
ENSG00000115758	4509.55	1.95528	0.23473	8.32993	8.08901e-17	1.62779e-15
ENSG00000204335	307.304	3.51028	0.421606	8.32596	8.36451e-17	1.68117e-15
ENSG00000167695	1454.27	2.76006	0.331843	8.31735	8.99483e-17	1.80566e-15
ENSG00000089692	4548.29	-1.42622	0.171632	-8.30976	9.5896e-17	1.92271e-15
ENSG00000171954	326.741	-3.78445	0.455578	-8.30691	9.82241e-17	1.96699e-15
ENSG00000019144	262.395	3.40046	0.409655	8.30081	1.03407e-16	2.06827e-15
ENSG00000162946	114.808	-3.4862	0.42043	-8.29197	1.11384e-16	2.2251e-15
ENSG00000096070	1670.21	1.96876	0.237594	8.28624	1.16885e-16	2.33218e-15
ENSG00000129657	10823.7	1.50675	0.181885	8.28409	1.19015e-16	2.37107e-15
ENSG00000178573	5260.93	-2.01408	0.24313	-8.28398	1.19123e-16	2.37107e-15
ENSG00000103653	5700.88	-1.37967	0.166573	-8.28268	1.20429e-16	2.39418e-15
ENSG00000167106	3705.71	-3.10658	0.375501	-8.27318	1.30438e-16	2.59003e-15
ENSG00000043039	266.082	7.39669	0.894312	8.27082	1.33042e-16	2.63857e-15
ENSG00000146859	1444.08	2.03606	0.246194	8.27012	1.33823e-16	2.65085e-15
ENSG00000113583	4075.86	1.65013	0.199611	8.26673	1.37685e-16	2.72407e-15
ENSG00000107438	1095.22	-2.25223	0.272769	-8.25692	1.49482e-16	2.95393e-15
ENSG00000136167	86252.7	1.40399	0.170176	8.25026	1.58046e-16	3.11942e-15
ENSG00000213413	361.129	-2.50782	0.304007	-8.24923	1.59424e-16	3.14285e-15
ENSG00000131187	102.464	3.64751	0.442485	8.24323	1.67625e-16	3.30057e-15
ENSG00000103479	11218.3	-1.39423	0.169172	-8.24148	1.70089e-16	3.34509e-15
ENSG00000160050	786.478	2.53592	0.308118	8.23037	1.86642e-16	3.66625e-15
ENSG00000237520	156.182	3.1981	0.388809	8.22536	1.94598e-16	3.81797e-15
ENSG00000101871	135.553	3.56556	0.433685	8.22154	2.00906e-16	3.93703e-15
ENSG00000169896	422.098	-3.00173	0.365313	-8.21688	2.08861e-16	4.08806e-15
ENSG00000106070	454.166	-2.79746	0.341036	-8.20282	2.34817e-16	4.59064e-15
ENSG00000163069	1665.63	1.71149	0.208679	8.20154	2.37334e-16	4.63434e-15
ENSG00000144802	2228.84	2.04914	0.249984	8.19712	2.4622e-16	4.80217e-15
ENSG00000138074	1182.03	1.65219	0.201624	8.19439	2.51864e-16	4.90644e-15
ENSG00000163273	93.8565	-4.34447	0.530483	-8.18964	2.62019e-16	5.09822e-15
ENSG00000135378	908.038	2.42993	0.296872	8.1851	2.72076e-16	5.28765e-15
ENSG00000110934	2499.16	-1.86167	0.227681	-8.17667	2.91784e-16	5.66398e-15
ENSG00000142178	188.926	5.65998	0.692371	8.17478	2.96409e-16	5.74699e-15
ENSG00000105855	90.9297	5.69742	0.697187	8.17201	3.03305e-16	5.87377e-15
ENSG00000144843	3419.61	1.43847	0.176055	8.17058	3.06902e-16	5.93645e-15
ENSG00000086730	2396.17	-1.3916	0.17051	-8.16141	3.3114e-16	6.39776e-15
ENSG00000151502	2155.04	-1.47867	0.181277	-8.15697	3.4352e-16	6.62916e-15
ENSG00000033867	2935.11	-1.95845	0.240147	-8.15522	3.48539e-16	6.71816e-15
ENSG00000107282	3483.68	-3.06791	0.37651	-8.14827	3.69164e-16	7.10737e-15
ENSG00000100033	236.573	8.67153	1.06443	8.14661	3.74266e-16	7.19719e-15
ENSG00000148200	92.8873	6.63657	0.815081	8.14222	3.88095e-16	7.45441e-15
ENSG00000141293	3530.35	-1.64117	0.201587	-8.14126	3.91193e-16	7.50517e-15
ENSG00000079819	102.324	4.9905	0.613687	8.13199	4.22287e-16	8.09227e-15
ENSG00000111186	1046.78	-2.29473	0.282321	-8.12811	4.36033e-16	8.34597e-15
ENSG00000196873	1014.95	2.00948	0.247238	8.12771	4.37471e-16	8.36378e-15
ENSG00000163644	2503.01	1.69278	0.208303	8.12655	4.41677e-16	8.43439e-15
ENSG00000076604	2545	2.30732	0.284289	8.11612	4.8132e-16	9.18077e-15
ENSG00000049323	336.488	3.2071	0.395754	8.10378	5.32793e-16	1.01508e-14
ENSG00000073756	3809.58	1.90099	0.234656	8.10119	5.44251e-16	1.03571e-14
ENSG00000085662	2078.41	1.63473	0.201835	8.09933	5.52633e-16	1.05045e-14
ENSG00000088543	2629.57	-1.95426	0.241459	-8.09355	5.79499e-16	1.09931e-14
ENSG00000237422	254.217	-2.2279	0.27527	-8.09351	5.79674e-16	1.09931e-14
ENSG00000066294	5283.73	-2.78026	0.343578	-8.09208	5.86539e-16	1.11105e-14
ENSG00000267278	693.696	2.44465	0.302146	8.09095	5.92022e-16	1.12015e-14
ENSG00000173542	3554.62	2.09375	0.258878	8.0878	6.0753e-16	1.14817e-14
ENSG00000153395	2961.3	1.60736	0.198893	8.08153	6.39607e-16	1.20741e-14
ENSG00000187688	1690.77	-1.52794	0.189076	-8.08107	6.42032e-16	1.21059e-14
ENSG00000182158	1208.06	-1.52197	0.188386	-8.07898	6.53083e-16	1.23002e-14
ENSG00000216863	476.205	-2.14241	0.265316	-8.07493	6.75153e-16	1.27014e-14
ENSG00000135821	2034.4	-2.3424	0.290115	-8.07402	6.80192e-16	1.27816e-14
ENSG00000130396	7394.09	1.52215	0.188531	8.07374	6.81758e-16	1.27964e-14
ENSG00000204161	5451.16	1.52732	0.189186	8.07313	6.85206e-16	1.28464e-14
ENSG00000106701	1571.3	2.27685	0.282104	8.07094	6.97574e-16	1.30634e-14
ENSG00000136153	1374.09	-1.70783	0.211675	-8.06818	7.13538e-16	1.33472e-14
ENSG00000135414	1268.81	-1.88908	0.234186	-8.06655	7.23124e-16	1.35112e-14
ENSG00000181458	1070.06	3.00686	0.372791	8.06579	7.27652e-16	1.35804e-14
ENSG00000197302	1387.32	1.68732	0.209272	8.06277	7.45832e-16	1.39039e-14
ENSG00000107960	1053.27	-1.95372	0.242483	-8.05712	7.81102e-16	1.45449e-14
ENSG00000134250	20040.7	-1.66284	0.206397	-8.05652	7.84974e-16	1.46005e-14
ENSG00000183486	1635.59	1.44633	0.179634	8.05156	8.17442e-16	1.51873e-14
ENSG00000198718	2064.87	1.6153	0.20067	8.0495	8.31306e-16	1.54274e-14
ENSG00000158615	6790.51	1.88136	0.233895	8.04361	8.72284e-16	1.61697e-14
ENSG00000065675	703.198	-1.83677	0.228523	-8.03755	9.16524e-16	1.69706e-14
ENSG00000080493	249.439	-2.4085	0.299815	-8.0333	9.48886e-16	1.75501e-14
ENSG00000165169	2318.98	1.44294	0.179632	8.03275	9.53105e-16	1.76084e-14
ENSG00000184517	1116.49	1.86302	0.232255	8.02144	1.04515e-15	1.92872e-14
ENSG00000169756	3994.54	-1.95936	0.244294	-8.02051	1.05309e-15	1.9412e-14
ENSG00000253649	330.71	11.8358	1.47668	8.01514	1.10009e-15	2.02556e-14
ENSG00000142875	3028.04	-2.19329	0.273755	-8.01189	1.12962e-15	2.07761e-14
ENSG00000125845	9830.07	1.77411	0.221658	8.0038	1.20633e-15	2.21623e-14
ENSG00000184922	21614.7	1.41205	0.176451	8.00251	1.21909e-15	2.23717e-14
ENSG00000179899	189.121	2.97493	0.37196	7.99797	1.26488e-15	2.31862e-14
ENSG00000143801	690.126	1.77045	0.221411	7.99622	1.28301e-15	2.34924e-14
ENSG00000165097	1220.41	1.99482	0.2495	7.99528	1.29278e-15	2.36449e-14
ENSG00000198729	207.338	8.69399	1.08806	7.99034	1.34569e-15	2.45853e-14
ENSG00000283154	1310.91	1.4942	0.187272	7.97877	1.47799e-15	2.69725e-14
ENSG00000115267	1760.98	2.08755	0.261669	7.97783	1.48927e-15	2.71482e-14
ENSG00000089639	1907.95	-1.74824	0.219195	-7.97575	1.51464e-15	2.75802e-14
ENSG00000158710	58721	1.48706	0.186458	7.97531	1.51994e-15	2.76461e-14
ENSG00000110944	147.976	2.96273	0.371625	7.97234	1.55692e-15	2.82875e-14
ENSG00000198947	3137.1	1.34885	0.169236	7.97027	1.58324e-15	2.8734e-14
ENSG00000211772	7876.11	-1.54996	0.194488	-7.96943	1.59412e-15	2.88995e-14
ENSG00000134759	4119.76	1.40226	0.176083	7.96362	1.67073e-15	3.02552e-14
ENSG00000135604	1477.96	1.92558	0.24183	7.96253	1.68551e-15	3.04892e-14
ENSG00000104814	3444.82	-1.48788	0.186932	-7.95946	1.72794e-15	3.12224e-14
ENSG00000114251	159.075	4.0282	0.506127	7.95888	1.73609e-15	3.13354e-14
ENSG00000267121	1354.88	2.99351	0.376415	7.9527	1.82483e-15	3.29009e-14
ENSG00000025772	1204.22	2.04986	0.257816	7.95087	1.85205e-15	3.33552e-14
ENSG00000162144	4973.2	-1.74256	0.219456	-7.94037	2.01579e-15	3.62644e-14
ENSG00000180616	158.096	8.55832	1.07811	7.93828	2.04999e-15	3.68393e-14
ENSG00000205744	2064.63	-1.43968	0.181541	-7.93031	2.18598e-15	3.92404e-14
ENSG00000135698	960.938	1.6463	0.207655	7.92805	2.2261e-15	3.9917e-14
ENSG00000177119	5459.11	1.42434	0.179832	7.92039	2.36765e-15	4.2409e-14
ENSG00000283554	408.991	2.69073	0.339783	7.91896	2.39509e-15	4.28539e-14
ENSG00000171956	147.182	-3.46448	0.437586	-7.91725	2.42824e-15	4.33998e-14
ENSG00000114354	3832.58	1.41837	0.179258	7.91249	2.52284e-15	4.50417e-14
ENSG00000166444	399.795	2.48935	0.314763	7.90866	2.60166e-15	4.63987e-14
ENSG00000166783	6430.55	1.61632	0.204474	7.90475	2.68479e-15	4.78294e-14
ENSG00000120833	6026.14	1.63527	0.206895	7.90383	2.70454e-15	4.81291e-14
ENSG00000113303	199.024	8.38729	1.06174	7.89958	2.79844e-15	4.97464e-14
ENSG00000139146	6738.53	1.92242	0.243558	7.89306	2.94855e-15	5.23582e-14
ENSG00000234814	315.923	2.71937	0.344747	7.88801	3.07039e-15	5.44631e-14
ENSG00000128274	560.317	1.96903	0.249697	7.88568	3.12816e-15	5.54281e-14
ENSG00000287597	89.2345	-4.41217	0.559615	-7.88431	3.16285e-15	5.59824e-14
ENSG00000133401	376.374	11.7275	1.48797	7.88156	3.23324e-15	5.71669e-14
ENSG00000254004	1808.76	2.35785	0.299403	7.87518	3.4026e-15	6.00967e-14
ENSG00000101695	1721.89	-2.63951	0.33538	-7.87021	3.54041e-15	6.24638e-14
ENSG00000139514	4884.25	1.41383	0.17984	7.86161	3.79215e-15	6.68336e-14
ENSG00000131389	10054.5	1.75181	0.223269	7.84619	4.28869e-15	7.55039e-14
ENSG00000151014	241.242	2.94805	0.375741	7.84596	4.29649e-15	7.55605e-14
ENSG00000105281	10355.4	-2.2959	0.292862	-7.83953	4.52248e-15	7.94499e-14
ENSG00000151883	993.819	-1.66947	0.212986	-7.83841	4.56293e-15	8.00751e-14
ENSG00000179833	7510.75	1.69083	0.215798	7.83521	4.68043e-15	8.20496e-14
ENSG00000008513	6006.97	-1.47419	0.188352	-7.82677	5.00562e-15	8.76568e-14
ENSG00000131791	1992.24	1.95398	0.249725	7.82454	5.09531e-15	8.91327e-14
ENSG00000100221	4781.85	1.62958	0.208279	7.82402	5.11615e-15	8.94023e-14
ENSG00000136813	8168.98	1.60359	0.205014	7.82186	5.20474e-15	9.07576e-14
ENSG00000042832	257.397	3.92261	0.50149	7.8219	5.20309e-15	9.07576e-14
ENSG00000163513	1384.02	-2.45096	0.313494	-7.81821	5.35803e-15	9.33318e-14
ENSG00000149403	84.791	5.64586	0.722253	7.817	5.40952e-15	9.4129e-14
ENSG00000165102	1406.41	1.62064	0.207765	7.80034	6.17413e-15	1.0732e-13
ENSG00000211899	93.807	4.55676	0.585128	7.78764	6.82727e-15	1.18548e-13
ENSG00000105642	530.476	11.3786	1.46176	7.78414	7.01906e-15	1.2175e-13
ENSG00000119969	2027.61	1.9522	0.250825	7.78309	7.07762e-15	1.22637e-13
ENSG00000104432	149.44	-3.17992	0.409724	-7.76112	8.41835e-15	1.45714e-13
ENSG00000166780	442.458	2.11905	0.273177	7.75706	8.69222e-15	1.50297e-13
ENSG00000206418	1843.88	1.857	0.239416	7.75639	8.73834e-15	1.50936e-13
ENSG00000173163	817.337	2.02194	0.260739	7.75463	8.86017e-15	1.5288e-13
ENSG00000136144	1552.56	1.5014	0.193627	7.75405	8.90106e-15	1.53424e-13
ENSG00000072736	9008.5	-2.20296	0.284304	-7.74861	9.29004e-15	1.59962e-13
ENSG00000214447	81.9029	5.00224	0.645678	7.74727	9.38858e-15	1.61489e-13
ENSG00000176884	170.179	3.1448	0.406327	7.73958	9.9746e-15	1.7139e-13
ENSG00000141540	713.949	2.3583	0.304719	7.73927	9.99896e-15	1.7163e-13
ENSG00000070366	2690	-1.33293	0.172266	-7.73759	1.01316e-14	1.73725e-13
ENSG00000127528	976.881	-3.14254	0.406151	-7.73736	1.01503e-14	1.73865e-13
ENSG00000070759	324.437	2.71697	0.351208	7.73606	1.02542e-14	1.75462e-13
ENSG00000104043	5959.1	-1.33864	0.173055	-7.73537	1.03103e-14	1.76238e-13
ENSG00000114200	211.459	-2.79626	0.361985	-7.72478	1.12042e-14	1.91321e-13
ENSG00000132819	6441.57	1.48127	0.191785	7.72355	1.1313e-14	1.92977e-13
ENSG00000156172	219.39	2.70701	0.351237	7.70706	1.28748e-14	2.19391e-13
ENSG00000170266	3090.05	1.53368	0.199127	7.70201	1.33944e-14	2.2801e-13
ENSG00000030419	5216.32	-1.90508	0.247618	-7.69362	1.43024e-14	2.43215e-13
ENSG00000187605	2468.96	1.91464	0.248876	7.69317	1.4353e-14	2.43823e-13
ENSG00000108239	176.625	2.72939	0.354795	7.69286	1.43883e-14	2.4417e-13
ENSG00000261793	66.0418	5.05208	0.657489	7.6839	1.54313e-14	2.61601e-13
ENSG00000239282	343.481	-2.02286	0.263329	-7.6819	1.56741e-14	2.65445e-13
ENSG00000070831	19957.1	1.27979	0.16666	7.67908	1.6023e-14	2.71073e-13
ENSG00000148180	1548.17	-1.58341	0.206264	-7.67661	1.63353e-14	2.76073e-13
ENSG00000013725	23239.2	-1.5587	0.203088	-7.675	1.65415e-14	2.79272e-13
ENSG00000269930	191.657	-3.18195	0.414981	-7.66769	1.75115e-14	2.95346e-13
ENSG00000102996	183.45	-2.88659	0.376677	-7.66331	1.81201e-14	3.05296e-13
ENSG00000155368	3382.7	1.81196	0.236707	7.65488	1.93493e-14	3.25674e-13
ENSG00000155366	6792.89	-1.30737	0.170848	-7.65225	1.97497e-14	3.32073e-13
ENSG00000139289	4733.64	-1.53743	0.20095	-7.65082	1.99701e-14	3.35437e-13
ENSG00000123595	1085.96	1.77737	0.232658	7.6394	2.18229e-14	3.66185e-13
ENSG00000168615	1399.6	1.68283	0.220386	7.63584	2.24354e-14	3.76078e-13
ENSG00000057657	22782.7	-1.39583	0.182807	-7.63554	2.24873e-14	3.76565e-13
ENSG00000104059	1934.7	-1.62366	0.212732	-7.63244	2.30353e-14	3.8535e-13
ENSG00000065413	4121.64	-1.60942	0.210981	-7.62824	2.37975e-14	3.97697e-13
ENSG00000087253	686.512	-3.28328	0.430816	-7.62108	2.51558e-14	4.19969e-13
ENSG00000268223	150.174	3.22993	0.424011	7.61756	2.58522e-14	4.31158e-13
ENSG00000139926	212.679	2.75001	0.361179	7.61399	2.65764e-14	4.42787e-13
ENSG00000133943	1648.44	-1.38184	0.181518	-7.6127	2.68437e-14	4.46337e-13
ENSG00000123610	162.346	8.13127	1.06811	7.61274	2.68345e-14	4.46337e-13
ENSG00000183010	949.761	2.03304	0.267189	7.60901	2.76204e-14	4.58789e-13
ENSG00000122068	6616.71	1.64795	0.216587	7.60872	2.76821e-14	4.59349e-13
ENSG00000150667	100.729	4.05376	0.53289	7.60712	2.80269e-14	4.64602e-13
ENSG00000150867	3843.14	-1.36528	0.179511	-7.60554	2.83713e-14	4.69756e-13
ENSG00000162687	103.901	5.98139	0.786463	7.60543	2.83948e-14	4.69756e-13
ENSG00000104412	1001.72	1.46122	0.192191	7.60294	2.89473e-14	4.78416e-13
ENSG00000116667	2300.45	1.3076	0.172058	7.59973	2.96756e-14	4.8996e-13
ENSG00000130723	19055.1	-1.41691	0.18646	-7.59898	2.98468e-14	4.92293e-13
ENSG00000140481	217.389	6.94733	0.914382	7.59784	3.01124e-14	4.96176e-13
ENSG00000147889	949.653	-1.95043	0.25672	-7.59751	3.01881e-14	4.96926e-13
ENSG00000204642	6125.69	1.37865	0.181613	7.59115	3.17088e-14	5.21437e-13
ENSG00000145860	7234.81	1.3959	0.183889	7.59099	3.17467e-14	5.21539e-13
ENSG00000170291	1469.49	1.74858	0.230386	7.58979	3.20433e-14	5.25888e-13
ENSG00000074660	243.422	3.35545	0.442378	7.58502	3.32429e-14	5.45031e-13
ENSG00000254521	160.13	-2.67854	0.353573	-7.57564	3.57358e-14	5.85321e-13
ENSG00000160191	126.675	5.03683	0.665527	7.56819	3.78471e-14	6.19285e-13
ENSG00000117461	769.889	-1.97191	0.260927	-7.55731	4.11484e-14	6.72635e-13
ENSG00000145990	263.09	-2.39469	0.316938	-7.55573	4.16531e-14	6.8021e-13
ENSG00000140443	647.695	3.54459	0.46924	7.5539	4.22403e-14	6.89115e-13
ENSG00000159202	6525.26	1.28508	0.170152	7.55256	4.26787e-14	6.95578e-13
ENSG00000089902	3106.32	1.40121	0.185704	7.54537	4.50996e-14	7.34308e-13
ENSG00000101255	431.267	-1.94328	0.257684	-7.54133	4.65189e-14	7.56668e-13
ENSG00000164674	7624.18	1.4851	0.196938	7.54097	4.66479e-14	7.58017e-13
ENSG00000144136	6522.21	-1.64141	0.21774	-7.53839	4.75821e-14	7.72435e-13
ENSG00000180061	129.633	2.94112	0.390418	7.53326	4.94907e-14	8.02627e-13
ENSG00000161714	221.758	2.56559	0.340774	7.52872	5.124e-14	8.30179e-13
ENSG00000130517	1492.47	-1.95141	0.259306	-7.52554	5.2503e-14	8.49805e-13
ENSG00000204397	366.629	-1.80978	0.240544	-7.52369	5.32518e-14	8.61078e-13
ENSG00000150961	1544.54	-1.36725	0.18176	-7.52232	5.38141e-14	8.69316e-13
ENSG00000084090	7518.51	1.47909	0.196644	7.52163	5.40973e-14	8.73036e-13
ENSG00000139044	104.67	3.63865	0.483802	7.52094	5.43839e-14	8.768e-13
ENSG00000189325	422.803	10.8835	1.44751	7.51874	5.53079e-14	8.90826e-13
ENSG00000109736	9173.39	1.6506	0.219627	7.51547	5.67068e-14	9.12464e-13
ENSG00000125534	15523.5	1.72034	0.228965	7.51354	5.7551e-14	9.25144e-13
ENSG00000121594	3838.1	1.85044	0.246318	7.51241	5.80501e-14	9.32257e-13
ENSG00000147251	2228.49	-1.37549	0.183302	-7.50396	6.19166e-14	9.93381e-13
ENSG00000103569	320.094	11.0963	1.47898	7.50266	6.25365e-14	1.00235e-12
ENSG00000154721	88.7642	6.57371	0.876515	7.49983	6.39026e-14	1.02325e-12
ENSG00000157388	936.031	2.08692	0.278375	7.49679	6.54005e-14	1.04622e-12
ENSG00000205045	338.937	-1.94514	0.259479	-7.49633	6.56298e-14	1.04887e-12
ENSG00000137216	1125.31	1.48762	0.198628	7.48946	6.91551e-14	1.10413e-12
ENSG00000205208	991.144	1.53192	0.204649	7.48557	7.12358e-14	1.13625e-12
ENSG00000013374	6848.53	1.74548	0.233214	7.48444	7.18535e-14	1.145e-12
ENSG00000206113	64.696	5.83045	0.779492	7.47981	7.44313e-14	1.18493e-12
ENSG00000050628	5147.31	-1.93866	0.25939	-7.47394	7.78275e-14	1.2378e-12
ENSG00000197956	13183	1.44986	0.194051	7.47156	7.92468e-14	1.25915e-12
ENSG00000110446	296.717	11.0562	1.47998	7.47052	7.98757e-14	1.26792e-12
ENSG00000159216	2765.41	-1.754	0.234803	-7.47008	8.01482e-14	1.2706e-12
ENSG00000231808	62.2216	5.52857	0.740104	7.46999	8.0199e-14	1.2706e-12
ENSG00000058668	15718.6	-1.22548	0.16406	-7.4697	8.03791e-14	1.27223e-12
ENSG00000173702	62.7386	5.24988	0.70327	7.46496	8.3325e-14	1.31759e-12
ENSG00000187416	78.9419	5.16074	0.692263	7.45488	8.9949e-14	1.42097e-12
ENSG00000181019	605.972	-1.90605	0.255699	-7.45427	9.03634e-14	1.42615e-12
ENSG00000217801	1145.15	2.10228	0.282189	7.44989	9.34198e-14	1.47297e-12
ENSG00000099834	306.351	10.6461	1.42916	7.44919	9.39162e-14	1.47938e-12
ENSG00000114480	4492.52	1.39387	0.187148	7.44797	9.47904e-14	1.49173e-12
ENSG00000115226	80.0602	7.07989	0.950626	7.44761	9.50455e-14	1.49431e-12
ENSG00000250742	731.099	2.02246	0.271582	7.44696	9.55131e-14	1.50023e-12
ENSG00000135898	5684.3	-2.16643	0.291073	-7.44292	9.84857e-14	1.54545e-12
ENSG00000166402	275.047	3.19334	0.429158	7.44094	9.99687e-14	1.56722e-12
ENSG00000186001	3507.57	1.95298	0.26258	7.43767	1.02479e-13	1.60505e-12
ENSG00000134853	97.6594	8.97173	1.20678	7.43446	1.04994e-13	1.64288e-12
ENSG00000176692	207.162	11.0943	1.49248	7.43345	1.05802e-13	1.65395e-12
ENSG00000117155	447.178	1.73918	0.233973	7.43324	1.05966e-13	1.65494e-12
ENSG00000185340	506.722	-1.60864	0.216552	-7.42844	1.0989e-13	1.7146e-12
ENSG00000160271	15414.7	-1.6598	0.223482	-7.42701	1.11077e-13	1.73147e-12
ENSG00000114126	3301.58	1.26533	0.170447	7.42361	1.13969e-13	1.77488e-12
ENSG00000140564	24303.3	-1.26008	0.16995	-7.41442	1.2216e-13	1.90063e-12
ENSG00000213398	450.985	2.68492	0.362585	7.40496	1.31193e-13	2.03925e-12
ENSG00000176371	819.867	1.63235	0.220827	7.39201	1.44627e-13	2.24595e-12
ENSG00000169071	1307.82	1.68481	0.227989	7.38986	1.4698e-13	2.28033e-12
ENSG00000135074	21581.1	-1.35391	0.183335	-7.38491	1.52558e-13	2.36466e-12
ENSG00000104967	85.4792	-4.23387	0.57397	-7.37647	1.62539e-13	2.51698e-12
ENSG00000221968	474.593	1.92367	0.26079	7.37633	1.62717e-13	2.51738e-12
ENSG00000166548	641.524	-2.66455	0.361301	-7.37489	1.64478e-13	2.54223e-12
ENSG00000135899	4202.69	-1.53983	0.208844	-7.3731	1.66699e-13	2.57415e-12
ENSG00000159842	3023.23	-1.4589	0.19791	-7.37155	1.6865e-13	2.60182e-12
ENSG00000136111	212.872	2.54031	0.34511	7.36087	1.82712e-13	2.81613e-12
ENSG00000198805	2063.58	-1.40819	0.191352	-7.35913	1.8511e-13	2.85042e-12
ENSG00000238121	260.006	-3.11321	0.423997	-7.34252	2.09613e-13	3.22471e-12
ENSG00000231584	496.447	2.49678	0.340433	7.33412	2.23186e-13	3.43031e-12
ENSG00000121895	319.442	-3.01672	0.411405	-7.33274	2.25492e-13	3.46252e-12
ENSG00000137841	1836.61	-1.61975	0.221194	-7.32276	2.42919e-13	3.72664e-12
ENSG00000165025	4922.75	-1.39435	0.190432	-7.32206	2.44197e-13	3.73954e-12
ENSG00000111335	1850.52	-1.97825	0.270177	-7.32205	2.44214e-13	3.73954e-12
ENSG00000260101	150.623	4.34941	0.594107	7.32092	2.46283e-13	3.76771e-12
ENSG00000086061	8881.29	1.76506	0.241185	7.31827	2.51196e-13	3.83931e-12
ENSG00000120539	1155.35	1.80363	0.246853	7.30648	2.74237e-13	4.18758e-12
ENSG00000143570	3716.36	1.22832	0.168179	7.30367	2.80018e-13	4.2719e-12
ENSG00000111679	1222.54	-1.69656	0.232328	-7.30244	2.82602e-13	4.30334e-12
ENSG00000107551	846.494	2.15291	0.294818	7.30252	2.82431e-13	4.30334e-12
ENSG00000282164	83.0015	4.53597	0.621171	7.30228	2.82936e-13	4.30444e-12
ENSG00000048707	2488.8	-1.48032	0.202758	-7.30093	2.85787e-13	4.3438e-12
ENSG00000179046	762.747	-1.61836	0.221814	-7.29601	2.96432e-13	4.50145e-12
ENSG00000087085	158.936	10.8766	1.49136	7.29308	3.0294e-13	4.59603e-12
ENSG00000029993	951.556	2.12333	0.291384	7.28706	3.16789e-13	4.80172e-12
ENSG00000122122	3861.11	-1.38251	0.189776	-7.28497	3.21747e-13	4.87238e-12
ENSG00000128573	472.852	-2.55794	0.351155	-7.28437	3.23185e-13	4.88966e-12
ENSG00000136688	197.383	10.6623	1.46588	7.27362	3.49983e-13	5.29024e-12
ENSG00000072135	1855.07	-1.77325	0.243972	-7.26823	3.64232e-13	5.50058e-12
ENSG00000214517	3316.61	2.24005	0.308227	7.26752	3.66141e-13	5.52433e-12
ENSG00000160179	1359.57	1.79327	0.246827	7.26529	3.72251e-13	5.61137e-12
ENSG00000072274	14002.4	1.91797	0.264143	7.26111	3.83932e-13	5.78137e-12
ENSG00000143294	3012.15	1.28692	0.177237	7.261	3.84231e-13	5.78137e-12
ENSG00000065328	712.232	1.83096	0.252182	7.26048	3.85717e-13	5.79844e-12
ENSG00000133116	150.812	3.28633	0.45266	7.26004	3.86973e-13	5.81201e-12
ENSG00000224596	95.3176	3.63891	0.501311	7.2588	3.90551e-13	5.8604e-12
ENSG00000139323	2767.42	-1.34712	0.185607	-7.2579	3.93151e-13	5.89404e-12
ENSG00000072422	106.97	3.19401	0.440362	7.25313	4.07236e-13	6.09965e-12
ENSG00000134375	2137.9	1.33192	0.183896	7.24276	4.39651e-13	6.57918e-12
ENSG00000100014	3687.29	1.65138	0.228019	7.24226	4.41262e-13	6.59728e-12
ENSG00000168234	193.517	-3.9242	0.54212	-7.23862	4.53275e-13	6.77074e-12
ENSG00000184985	84.2597	5.33688	0.737403	7.23741	4.57334e-13	6.82518e-12
ENSG00000119326	744.87	1.68299	0.232565	7.23668	4.5981e-13	6.85592e-12
ENSG00000121807	243.538	-3.99702	0.552447	-7.23511	4.65146e-13	6.9292e-12
ENSG00000135677	9655.04	-1.33177	0.184184	-7.23064	4.80718e-13	7.15471e-12
ENSG00000114853	123.088	-2.91587	0.403389	-7.22844	4.88558e-13	7.26482e-12
ENSG00000185905	828.504	-2.68502	0.371464	-7.22821	4.89401e-13	7.27079e-12
ENSG00000154978	11860.6	1.18287	0.1638	7.22144	5.14397e-13	7.63525e-12
ENSG00000163683	282.553	-3.25043	0.450234	-7.21942	5.22111e-13	7.74277e-12
ENSG00000185344	2247.67	1.32433	0.183478	7.21792	5.27881e-13	7.82129e-12
ENSG00000127084	3554.46	-1.57368	0.21822	-7.21145	5.53603e-13	8.19502e-12
ENSG00000115919	246.363	2.03746	0.282579	7.21022	5.58618e-13	8.26183e-12
ENSG00000104885	5232.01	1.94679	0.270275	7.20301	5.88959e-13	8.70274e-12
ENSG00000170476	117.761	-3.19549	0.443664	-7.20251	5.91156e-13	8.72737e-12
ENSG00000137767	9265.09	1.2766	0.177287	7.20078	5.98693e-13	8.83072e-12
ENSG00000141503	6999.99	1.33607	0.185557	7.20033	6.00659e-13	8.84387e-12
ENSG00000173867	81.9836	5.25297	0.729545	7.20033	6.00658e-13	8.84387e-12
ENSG00000137642	26027.8	-1.16424	0.161744	-7.19806	6.10733e-13	8.98417e-12
ENSG00000105993	3968.39	1.33294	0.185313	7.1929	6.34309e-13	9.32264e-12
ENSG00000139629	555.768	-2.23885	0.311306	-7.1918	6.3942e-13	9.38937e-12
ENSG00000089050	1625.6	1.33274	0.18534	7.19078	6.44205e-13	9.45121e-12
ENSG00000112787	3633.08	1.72034	0.239491	7.18333	6.80316e-13	9.9721e-12
ENSG00000162894	120.323	-4.24817	0.591517	-7.18181	6.87924e-13	1.00747e-11
ENSG00000198901	2519.07	1.24683	0.173625	7.18116	6.91229e-13	1.01051e-11
ENSG00000163328	318.209	-2.42386	0.337524	-7.18128	6.90634e-13	1.01051e-11
ENSG00000141429	599.613	-1.75785	0.244823	-7.18008	6.96705e-13	1.01761e-11
ENSG00000122188	238.687	-2.43516	0.339594	-7.17079	7.45648e-13	1.08813e-11
ENSG00000129009	301.852	10.6991	1.49207	7.17062	7.46565e-13	1.0885e-11
ENSG00000138606	130.64	3.0169	0.420757	7.17018	7.49018e-13	1.09111e-11
ENSG00000104946	2333.96	1.42451	0.198686	7.16965	7.51912e-13	1.09436e-11
ENSG00000115604	142.615	4.63988	0.647306	7.16799	7.61081e-13	1.10673e-11
ENSG00000144648	101.805	-3.32194	0.463578	-7.16586	7.72993e-13	1.12306e-11
ENSG00000143624	3179.61	1.23366	0.172191	7.16447	7.80859e-13	1.13349e-11
ENSG00000171067	1241.13	-1.80513	0.252	-7.16325	7.87893e-13	1.14269e-11
ENSG00000118432	748.245	9.6536	1.34843	7.15915	8.11805e-13	1.17633e-11
ENSG00000102221	729.349	2.24984	0.314521	7.15322	8.47664e-13	1.22721e-11
ENSG00000072858	450.721	-2.00288	0.280004	-7.15305	8.48736e-13	1.22768e-11
ENSG00000099910	758.588	1.52194	0.212828	7.15105	8.61172e-13	1.24458e-11
ENSG00000159784	252.513	-3.22713	0.451346	-7.15	8.67761e-13	1.253e-11
ENSG00000272068	176.939	-2.58373	0.362049	-7.1364	9.58099e-13	1.38223e-11
ENSG00000174371	652.506	1.85353	0.259953	7.13027	1.00174e-12	1.44393e-11
ENSG00000204160	6367.77	1.36427	0.191526	7.12314	1.05497e-12	1.51932e-11
ENSG00000162849	125.679	10.8317	1.52093	7.12177	1.06548e-12	1.53312e-11
ENSG00000134321	557.926	-3.4208	0.480389	-7.1209	1.07227e-12	1.54154e-11
ENSG00000284999	64.3115	6.14525	0.863603	7.11582	1.11248e-12	1.59795e-11
ENSG00000135269	3954.39	-1.16263	0.163511	-7.11041	1.15697e-12	1.66041e-11
ENSG00000154655	133.482	6.18167	0.869848	7.10661	1.18927e-12	1.70528e-11
ENSG00000259278	167.164	-2.29765	0.323529	-7.10183	1.23116e-12	1.76381e-11
ENSG00000041353	164.815	-4.5303	0.638442	-7.09586	1.28549e-12	1.84004e-11
ENSG00000114554	2415.69	-1.681	0.237022	-7.09217	1.32024e-12	1.8865e-11
ENSG00000185347	599.384	2.05427	0.289651	7.09223	1.31971e-12	1.8865e-11
ENSG00000137936	513.615	1.67654	0.236686	7.08342	1.4064e-12	2.00786e-11
ENSG00000163599	490.874	-1.84271	0.260352	-7.07776	1.465e-12	2.08972e-11
ENSG00000237499	125.458	2.91538	0.411969	7.07671	1.47613e-12	2.10378e-11
ENSG00000163346	10833.9	-1.13683	0.160688	-7.07475	1.4972e-12	2.13196e-11
ENSG00000013288	2267.84	-1.25661	0.177648	-7.07357	1.50994e-12	2.14824e-11
ENSG00000184792	425.709	2.01625	0.285124	7.07149	1.53274e-12	2.17879e-11
ENSG00000061337	327.517	-3.28124	0.464036	-7.07108	1.5373e-12	2.18339e-11
ENSG00000134058	1390.29	1.91734	0.271162	7.07082	1.5402e-12	2.18563e-11
ENSG00000140678	252.289	-2.11223	0.298761	-7.06998	1.54952e-12	2.19696e-11
ENSG00000152127	2106.59	1.63891	0.231854	7.0687	1.56397e-12	2.21554e-11
ENSG00000065923	3297.77	1.29535	0.183316	7.06621	1.59219e-12	2.25357e-11
ENSG00000198933	322.259	-2.1944	0.310556	-7.06606	1.59399e-12	2.25418e-11
ENSG00000272419	454.449	-2.38715	0.337865	-7.06541	1.60148e-12	2.26283e-11
ENSG00000099204	2979.87	-1.77871	0.251907	-7.06098	1.65327e-12	2.334e-11
ENSG00000100453	900.789	-2.01396	0.285233	-7.06076	1.6559e-12	2.33571e-11
ENSG00000183605	471.933	1.90487	0.269816	7.05989	1.66634e-12	2.34842e-11
ENSG00000141556	2118.34	-1.43421	0.203234	-7.05692	1.70236e-12	2.39714e-11
ENSG00000266903	75.5481	4.80071	0.680806	7.05151	1.76983e-12	2.49002e-11
ENSG00000100401	4122.45	1.70073	0.241196	7.05125	1.77323e-12	2.49267e-11
ENSG00000125347	8873.74	1.59147	0.225717	7.05072	1.77989e-12	2.49989e-11
ENSG00000138172	1614.87	-1.58512	0.224834	-7.05017	1.78698e-12	2.50771e-11
ENSG00000100351	520.311	-2.49446	0.354038	-7.04574	1.84475e-12	2.58658e-11
ENSG00000183092	249.581	2.48604	0.352877	7.04505	1.85394e-12	2.59725e-11
ENSG00000123600	667.985	1.61761	0.229688	7.04266	1.88604e-12	2.63998e-11
ENSG00000153093	147.172	10.4532	1.48521	7.0382	1.94734e-12	2.72346e-11
ENSG00000158555	429.311	-2.12172	0.301593	-7.03504	1.9921e-12	2.7837e-11
ENSG00000172375	1090.28	-1.44748	0.205937	-7.02875	2.08394e-12	2.90956e-11
ENSG00000106948	20743.3	-1.25949	0.179204	-7.02826	2.09128e-12	2.91733e-11
ENSG00000198648	1564.01	-1.7068	0.243059	-7.02213	2.18511e-12	3.04564e-11
ENSG00000137965	77.0416	-3.32022	0.472907	-7.02088	2.20475e-12	3.07042e-11
ENSG00000177606	11319.9	2.3674	0.337321	7.01823	2.24693e-12	3.12524e-11
ENSG00000260996	82.5155	10.6941	1.52377	7.01817	2.24791e-12	3.12524e-11
ENSG00000089248	1948.59	-1.32928	0.18941	-7.01802	2.25035e-12	3.12599e-11
ENSG00000182557	144.078	-2.77785	0.395967	-7.01537	2.29348e-12	3.18322e-11
ENSG00000141506	5952.1	1.40424	0.20017	7.01524	2.29563e-12	3.18351e-11
ENSG00000100097	44352.5	1.46647	0.209287	7.00702	2.43448e-12	3.37323e-11
ENSG00000111348	19267.3	-1.38916	0.198342	-7.00385	2.49014e-12	3.44745e-11
ENSG00000104112	167.644	10.3941	1.48451	7.00169	2.52888e-12	3.49814e-11
ENSG00000105810	23695.9	1.09692	0.156671	7.00144	2.53341e-12	3.50147e-11
ENSG00000211745	2389.16	-1.41203	0.20171	-7.00028	2.55445e-12	3.52759e-11
ENSG00000185621	274.478	2.05582	0.293779	6.99786	2.59899e-12	3.58608e-11
ENSG00000112977	3117.99	1.20865	0.172851	6.99242	2.70177e-12	3.72477e-11
ENSG00000237943	277.889	-1.9759	0.28281	-6.98669	2.81439e-12	3.87679e-11
ENSG00000253125	69.3259	4.28997	0.614066	6.98618	2.82481e-12	3.88789e-11
ENSG00000176928	91.9833	10.4802	1.50025	6.98565	2.83544e-12	3.89927e-11
ENSG00000173744	4368.98	1.32827	0.190576	6.96974	3.17535e-12	4.36306e-11
ENSG00000087237	118.294	10.3481	1.48532	6.96692	3.23961e-12	4.44765e-11
ENSG00000111674	15144.4	1.61562	0.23201	6.9636	3.31677e-12	4.54978e-11
ENSG00000168944	2673.69	1.23888	0.177921	6.96309	3.3289e-12	4.56262e-11
ENSG00000228536	117.439	2.90757	0.417781	6.95954	3.41384e-12	4.67515e-11
ENSG00000124243	1226.16	-1.57161	0.226007	-6.95383	3.55505e-12	4.86448e-11
ENSG00000246273	87.7892	3.24309	0.466509	6.95184	3.60562e-12	4.92957e-11
ENSG00000121005	424.75	-1.63611	0.235359	-6.95153	3.61358e-12	4.93636e-11
ENSG00000165233	1856.52	-1.29408	0.186203	-6.94985	3.65672e-12	4.98835e-11
ENSG00000165434	288.436	-2.4695	0.355334	-6.94981	3.6577e-12	4.98835e-11
ENSG00000146192	460.122	-1.62511	0.233914	-6.94746	3.71918e-12	5.068e-11
ENSG00000064012	2495.69	-1.32704	0.191122	-6.94344	3.82662e-12	5.21009e-11
ENSG00000059377	1908.65	-1.38298	0.199236	-6.94141	3.88198e-12	5.28109e-11
ENSG00000272941	218.311	2.09367	0.301662	6.94046	3.90822e-12	5.3124e-11
ENSG00000175470	1969.42	1.28955	0.185841	6.93898	3.94939e-12	5.36393e-11
ENSG00000235366	112.515	7.56193	1.0908	6.93247	4.1356e-12	5.61221e-11
ENSG00000137393	364.364	3.70249	0.534174	6.93123	4.17196e-12	5.65688e-11
ENSG00000136044	1075.08	-1.59001	0.229737	-6.92102	4.48411e-12	6.07514e-11
ENSG00000123992	1544.88	1.56932	0.226796	6.91953	4.5316e-12	6.13444e-11
ENSG00000008323	141.555	7.41045	1.07121	6.91781	4.58691e-12	6.2042e-11
ENSG00000089327	3763.31	-1.35936	0.196555	-6.91594	4.64756e-12	6.28107e-11
ENSG00000184557	1334.79	1.96061	0.283769	6.90917	4.87481e-12	6.5828e-11
ENSG00000101608	14284.6	-1.25223	0.181353	-6.90493	5.02268e-12	6.77691e-11
ENSG00000163121	181.903	5.85866	0.84919	6.89912	5.23245e-12	7.05416e-11
ENSG00000137124	1308.01	1.74388	0.252819	6.89772	5.28446e-12	7.11845e-11
ENSG00000090863	7374.92	-1.15531	0.167526	-6.89633	5.33633e-12	7.18245e-11
ENSG00000111537	2480.77	1.9085	0.276778	6.89541	5.37088e-12	7.22304e-11
ENSG00000103365	2251	-1.46236	0.212263	-6.8894	5.60263e-12	7.52857e-11
ENSG00000140939	2000.39	2.65882	0.385972	6.88864	5.63278e-12	7.56291e-11
ENSG00000066923	742.231	1.94044	0.281851	6.8846	5.79482e-12	7.77412e-11
ENSG00000109103	3513.13	1.67936	0.244137	6.87875	6.03801e-12	8.09378e-11
ENSG00000230537	259.321	-2.49526	0.363313	-6.86808	6.50717e-12	8.71559e-11
ENSG00000170522	841.9	-1.59687	0.232865	-6.85748	7.00881e-12	9.37984e-11
ENSG00000074266	2028.7	1.25243	0.182716	6.8545	7.15607e-12	9.56914e-11
ENSG00000134308	46566.7	1.33992	0.195557	6.85181	7.29215e-12	9.74318e-11
ENSG00000142185	772.451	-2.00227	0.292513	-6.84506	7.64446e-12	1.02056e-10
ENSG00000163704	755.389	1.94045	0.283528	6.84393	7.70507e-12	1.02782e-10
ENSG00000114541	2756.08	-1.66389	0.243191	-6.8419	7.81517e-12	1.04166e-10
ENSG00000181915	3902.98	1.56262	0.228528	6.83774	8.04502e-12	1.07143e-10
ENSG00000197943	900.71	-1.49872	0.219293	-6.83432	8.23939e-12	1.09643e-10
ENSG00000149150	167.312	-2.50822	0.367101	-6.83251	8.3443e-12	1.10949e-10
ENSG00000156471	2937.69	-1.2559	0.183893	-6.82952	8.52001e-12	1.13194e-10
ENSG00000100242	15346.7	-1.14788	0.168206	-6.82424	8.83937e-12	1.17343e-10
ENSG00000254838	1205	-1.68642	0.247141	-6.82372	8.87132e-12	1.17672e-10
ENSG00000184640	21341.1	-1.14011	0.16713	-6.8217	8.99704e-12	1.19243e-10
ENSG00000036672	236.046	2.79501	0.409935	6.81817	9.22056e-12	1.22108e-10
ENSG00000273749	1295.23	1.8975	0.278579	6.81137	9.66762e-12	1.27925e-10
ENSG00000225783	2862.23	-2.01443	0.295755	-6.81113	9.68361e-12	1.28034e-10
ENSG00000125844	3377.59	-1.16355	0.170875	-6.80937	9.80251e-12	1.29502e-10
ENSG00000142089	259.214	-2.20941	0.324494	-6.80879	9.84244e-12	1.29925e-10
ENSG00000119318	6940.9	1.30524	0.191796	6.80535	1.00805e-11	1.32961e-10
ENSG00000132694	382.333	2.35744	0.346526	6.80305	1.02426e-11	1.34984e-10
ENSG00000280287	191.525	2.93083	0.430818	6.80294	1.02503e-11	1.34984e-10
ENSG00000135404	6041.17	-1.37479	0.202201	-6.79912	1.05262e-11	1.38506e-10
ENSG00000129219	618.505	2.05309	0.302022	6.79782	1.06213e-11	1.39647e-10
ENSG00000070540	475.865	-1.57109	0.231253	-6.79384	1.09189e-11	1.43445e-10
ENSG00000095319	9165.78	1.55994	0.229679	6.7918	1.10743e-11	1.4537e-10
ENSG00000108639	13320.1	1.20974	0.178199	6.78871	1.13139e-11	1.48397e-10
ENSG00000163399	4048.36	-1.42166	0.209525	-6.78516	1.15958e-11	1.51973e-10
ENSG00000076554	2431.2	1.58389	0.233527	6.78247	1.18139e-11	1.54708e-10
ENSG00000118777	64.9788	7.07756	1.04395	6.7796	1.20508e-11	1.57685e-10
ENSG00000112486	8341.52	1.67789	0.24753	6.77854	1.21398e-11	1.58724e-10
ENSG00000101935	956.887	1.49894	0.221135	6.77841	1.2151e-11	1.58744e-10
ENSG00000070010	2537.42	1.29689	0.191424	6.77496	1.24439e-11	1.62441e-10
ENSG00000123146	22476	1.3285	0.19614	6.77322	1.25944e-11	1.64277e-10
ENSG00000144724	4612.11	-1.24358	0.183647	-6.77158	1.27388e-11	1.66028e-10
ENSG00000251322	268.315	3.08627	0.455818	6.77083	1.28042e-11	1.66749e-10
ENSG00000030110	2132.5	-1.34611	0.198943	-6.76634	1.32077e-11	1.71867e-10
ENSG00000161267	1167.22	-1.53076	0.22635	-6.76278	1.35367e-11	1.76009e-10
ENSG00000186197	1731.65	1.6226	0.240088	6.75835	1.39575e-11	1.81337e-10
ENSG00000107338	521.951	3.19494	0.47277	6.75791	1.40001e-11	1.81747e-10
ENSG00000107537	911.247	1.51118	0.223883	6.74987	1.47981e-11	1.91956e-10
ENSG00000130511	1615.29	-1.41314	0.209401	-6.74846	1.49418e-11	1.93667e-10
ENSG00000084652	8344.77	1.49512	0.221586	6.74739	1.50526e-11	1.94949e-10
ENSG00000183918	2410.42	-1.39277	0.206479	-6.7453	1.52709e-11	1.97621e-10
ENSG00000134242	2426.76	-2.31464	0.34325	-6.74332	1.54811e-11	2.00184e-10
ENSG00000226777	313.006	2.87224	0.42607	6.74125	1.57035e-11	2.029e-10
ENSG00000124429	1409.46	-1.51764	0.225149	-6.74059	1.57749e-11	2.03663e-10
ENSG00000100365	3187.58	-1.13139	0.168019	-6.73372	1.65378e-11	2.13346e-10
ENSG00000177721	237.961	-2.79885	0.415871	-6.73009	1.69555e-11	2.18562e-10
ENSG00000117475	1582.57	-1.5239	0.226685	-6.72254	1.78589e-11	2.30028e-10
ENSG00000146216	83.0815	10.1514	1.51164	6.71549	1.87438e-11	2.41237e-10
ENSG00000172059	1846.74	1.52041	0.226486	6.71302	1.90639e-11	2.45164e-10
ENSG00000117595	87.4842	3.6293	0.541026	6.70817	1.97083e-11	2.53254e-10
ENSG00000182173	927.53	-1.58818	0.237065	-6.69935	2.09344e-11	2.688e-10
ENSG00000073331	278.562	2.21152	0.330311	6.69526	2.15289e-11	2.76217e-10
ENSG00000196878	797.059	1.82607	0.272772	6.69451	2.16394e-11	2.77419e-10
ENSG00000068078	151.523	3.69664	0.552249	6.69378	2.17476e-11	2.78589e-10
ENSG00000112303	55.9656	-3.56428	0.53259	-6.69234	2.19628e-11	2.81128e-10
ENSG00000132823	1458.13	1.65912	0.247936	6.6917	2.20597e-11	2.82148e-10
ENSG00000197183	2166.81	2.18851	0.327536	6.68172	2.36154e-11	3.01811e-10
ENSG00000155926	3656.62	-2.07174	0.310128	-6.68025	2.38531e-11	3.04613e-10
ENSG00000153094	1537.8	5.69425	0.85291	6.67626	2.4511e-11	3.12772e-10
ENSG00000118276	184.306	4.05131	0.607013	6.67416	2.48645e-11	3.17037e-10
ENSG00000123411	5469.21	1.69016	0.253456	6.66847	2.58475e-11	3.29316e-10
ENSG00000070756	98038.9	1.38549	0.207816	6.66692	2.61229e-11	3.32567e-10
ENSG00000113070	634.287	-1.58617	0.237941	-6.66627	2.62394e-11	3.33792e-10
ENSG00000099203	644.719	1.85746	0.278645	6.66603	2.62814e-11	3.34067e-10
ENSG00000123307	191.532	9.73198	1.4601	6.6653	2.64132e-11	3.35485e-10
ENSG00000156650	1535.49	-1.24076	0.186221	-6.66283	2.68606e-11	3.40904e-10
ENSG00000213886	170.723	9.9187	1.48963	6.65852	2.76599e-11	3.50778e-10
ENSG00000064547	465.24	-1.6901	0.253898	-6.65661	2.80216e-11	3.55092e-10
ENSG00000246526	165.561	-2.73614	0.411114	-6.65543	2.82472e-11	3.57674e-10
ENSG00000164828	2403.87	1.45819	0.21916	6.65354	2.86118e-11	3.62013e-10
ENSG00000001561	2638.97	1.60402	0.241223	6.64953	2.94029e-11	3.71736e-10
ENSG00000135916	5590.95	-1.1107	0.167044	-6.64917	2.9476e-11	3.72375e-10
ENSG00000187239	45697	1.21904	0.183374	6.64782	2.97456e-11	3.75493e-10
ENSG00000122515	2494.09	1.67846	0.252547	6.64613	3.00902e-11	3.79552e-10
ENSG00000185697	270.111	-1.71076	0.257591	-6.64138	3.1077e-11	3.91698e-10
ENSG00000125810	1701.02	-1.33476	0.200983	-6.64117	3.11203e-11	3.91944e-10
ENSG00000197540	494.118	-1.85766	0.27982	-6.63877	3.16316e-11	3.98079e-10
ENSG00000242247	2861.05	1.21682	0.183323	6.63759	3.18862e-11	4.00977e-10
ENSG00000249249	52.7151	4.86058	0.732908	6.63192	3.31357e-11	4.16371e-10
ENSG00000146205	106.891	3.49376	0.527117	6.62805	3.40147e-11	4.27091e-10
ENSG00000185686	129.715	9.88238	1.49208	6.62321	3.51473e-11	4.40975e-10
ENSG00000154165	10155.6	-2.59164	0.391355	-6.62223	3.53831e-11	4.43596e-10
ENSG00000155660	13819	1.47243	0.222472	6.6185	3.62862e-11	4.54572e-10
ENSG00000181104	20897.4	-2.03075	0.306904	-6.61687	3.66877e-11	4.59251e-10
ENSG00000156787	616.518	-1.65603	0.250325	-6.61553	3.70222e-11	4.63087e-10
ENSG00000072803	3164.16	1.12699	0.170493	6.61018	3.83844e-11	4.79761e-10
ENSG00000104219	318.748	-2.07708	0.314302	-6.60855	3.88092e-11	4.84703e-10
ENSG00000147996	1169.89	1.70085	0.257545	6.60407	4.0001e-11	4.99209e-10
ENSG00000166974	1072.65	-1.86893	0.283058	-6.60266	4.03842e-11	5.03609e-10
ENSG00000156886	37.4735	-5.08954	0.771118	-6.60021	4.10566e-11	5.11607e-10
ENSG00000025708	1471.4	1.52867	0.231753	6.59613	4.22042e-11	5.2551e-10
ENSG00000136826	114.311	3.47962	0.527842	6.59217	4.33457e-11	5.39315e-10
ENSG00000169860	373.127	-1.56922	0.238088	-6.59094	4.37038e-11	5.43359e-10
ENSG00000114861	2003.23	1.44464	0.219199	6.59053	4.38266e-11	5.43881e-10
ENSG00000065357	1981.39	-1.40574	0.213299	-6.59047	4.38448e-11	5.43881e-10
ENSG00000023902	1421.26	-1.80178	0.273386	-6.59062	4.38007e-11	5.43881e-10
ENSG00000113722	129.745	-2.89827	0.440625	-6.57763	4.78007e-11	5.92506e-10
ENSG00000064886	71.8772	-4.11232	0.625446	-6.57503	4.86444e-11	6.0251e-10
ENSG00000065320	137.791	9.28519	1.41223	6.57483	4.87074e-11	6.02836e-10
ENSG00000261618	55.6326	5.3824	0.819003	6.57189	4.96793e-11	6.14404e-10
ENSG00000146232	1461.74	1.53102	0.232973	6.57165	4.97602e-11	6.14942e-10
ENSG00000198604	5188.9	1.60123	0.243838	6.56677	5.14171e-11	6.34941e-10
ENSG00000109066	1010.25	-1.56817	0.238905	-6.564	5.23848e-11	6.46406e-10
ENSG00000165240	1459.37	-1.18269	0.180202	-6.56311	5.26973e-11	6.49775e-10
ENSG00000205336	7934.03	1.14395	0.17435	6.56121	5.33715e-11	6.57596e-10
ENSG00000158186	57.0555	4.79617	0.731178	6.55951	5.39847e-11	6.64654e-10
ENSG00000103415	981.932	-1.58654	0.241879	-6.55924	5.40844e-11	6.64887e-10
ENSG00000178537	586.662	-1.91642	0.292167	-6.55933	5.40513e-11	6.64887e-10
ENSG00000187764	19630.4	-1.14922	0.175254	-6.55746	5.47315e-11	6.7234e-10
ENSG00000100814	1300.04	-1.24224	0.189491	-6.55566	5.53974e-11	6.80013e-10
ENSG00000254401	230.609	1.96599	0.300028	6.55269	5.65114e-11	6.9317e-10
ENSG00000160789	19721.5	1.24389	0.189992	6.54708	5.86729e-11	7.19147e-10
ENSG00000147883	917.079	-2.8673	0.437976	-6.54671	5.88198e-11	7.20411e-10
ENSG00000198756	1190.62	1.26577	0.193381	6.54547	5.93088e-11	7.25612e-10
ENSG00000155158	740.157	-1.4319	0.218763	-6.54541	5.93326e-11	7.25612e-10
ENSG00000090339	20376.4	3.96493	0.606042	6.54233	6.05697e-11	7.40191e-10
ENSG00000139263	176.826	3.24541	0.496466	6.53702	6.27576e-11	7.66359e-10
ENSG00000130202	56.9339	9.96974	1.52565	6.53473	6.37228e-11	7.7757e-10
ENSG00000126391	4860.13	2.04503	0.313025	6.53311	6.44174e-11	7.85462e-10
ENSG00000104320	2042.39	1.33057	0.203844	6.5274	6.6922e-11	8.15398e-10
ENSG00000018625	359.784	9.70312	1.48683	6.52604	6.75292e-11	8.22188e-10
ENSG00000164512	563.074	-1.79673	0.275502	-6.52167	6.95292e-11	8.45913e-10
ENSG00000136156	6539.26	-1.1046	0.169439	-6.5192	7.06856e-11	8.59346e-10
ENSG00000152061	8460.5	1.0669	0.163686	6.51795	7.12731e-11	8.65849e-10
ENSG00000185100	407.098	1.95912	0.300676	6.5157	7.23493e-11	8.78275e-10
ENSG00000167173	3439.78	-1.44246	0.221387	-6.51555	7.24218e-11	8.78507e-10
ENSG00000135924	4951.65	1.67243	0.256708	6.5149	7.2736e-11	8.81669e-10
ENSG00000151327	1245.89	1.29644	0.199095	6.51168	7.43132e-11	8.99463e-10
ENSG00000230943	64.6772	4.83178	0.742015	6.51169	7.43081e-11	8.99463e-10
ENSG00000272325	1938.16	-1.34638	0.206922	-6.50667	7.68366e-11	9.29322e-10
ENSG00000109452	5475.39	-1.41958	0.218191	-6.50613	7.7109e-11	9.31932e-10
ENSG00000102241	3675.71	-1.15169	0.177024	-6.50587	7.7246e-11	9.32903e-10
ENSG00000173598	4502.77	1.44448	0.222071	6.50457	7.79183e-11	9.40332e-10
ENSG00000188807	977.635	1.50327	0.231211	6.50172	7.9408e-11	9.57608e-10
ENSG00000178996	1587.02	-2.58742	0.398048	-6.50027	8.01778e-11	9.66184e-10
ENSG00000014138	1342.9	1.43932	0.221492	6.49827	8.12483e-11	9.78368e-10
ENSG00000213047	1973.32	-1.76496	0.271699	-6.49599	8.24864e-11	9.92551e-10
ENSG00000002822	1053.25	-1.62687	0.2506	-6.49192	8.47498e-11	1.01904e-09
ENSG00000142173	82.4749	7.3578	1.13347	6.49142	8.50327e-11	1.0217e-09
ENSG00000158714	90.1324	-4.47843	0.690165	-6.48892	8.64545e-11	1.03802e-09
ENSG00000115339	738.502	-1.92088	0.296091	-6.48748	8.72836e-11	1.04721e-09
ENSG00000121064	983.268	-1.48372	0.228912	-6.48161	9.07469e-11	1.08797e-09
ENSG00000172992	1337.75	1.6046	0.24757	6.48139	9.08815e-11	1.08879e-09
ENSG00000066583	990.453	1.33533	0.206039	6.48096	9.11424e-11	1.09112e-09
ENSG00000185896	7763.37	1.26081	0.194602	6.47894	9.23679e-11	1.10419e-09
ENSG00000280693	515.75	1.58064	0.243963	6.479	9.23355e-11	1.10419e-09
ENSG00000136830	3765.99	-1.48166	0.228759	-6.47695	9.35982e-11	1.11808e-09
ENSG00000124767	9837.57	-1.23269	0.190908	-6.45698	1.06816e-10	1.27505e-09
ENSG00000133985	181.215	-2.37496	0.368043	-6.45294	1.09698e-10	1.30851e-09
ENSG00000276850	155.372	9.67577	1.49951	6.45262	1.0993e-10	1.31032e-09
ENSG00000172058	129.442	3.34236	0.518817	6.44227	1.17697e-10	1.40189e-09
ENSG00000070081	1432.81	-1.53095	0.237712	-6.44037	1.19183e-10	1.41857e-09
ENSG00000115306	2201.67	-1.14783	0.17824	-6.43979	1.19642e-10	1.423e-09
ENSG00000171130	1420.53	-1.47589	0.229267	-6.43743	1.21512e-10	1.44419e-09
ENSG00000148158	363.053	-2.38197	0.370163	-6.43491	1.23545e-10	1.4673e-09
ENSG00000118193	1255.3	1.50502	0.233891	6.43472	1.23698e-10	1.46805e-09
ENSG00000196083	1016.85	-1.64541	0.255796	-6.43251	1.2551e-10	1.48849e-09
ENSG00000123095	85.5367	10.0826	1.56812	6.42976	1.27809e-10	1.51466e-09
ENSG00000149554	1407.88	1.41571	0.220272	6.42709	1.30067e-10	1.54031e-09
ENSG00000123685	3038.88	1.56691	0.243887	6.42474	1.32099e-10	1.56325e-09
ENSG00000186326	80.2317	-3.06318	0.476915	-6.4229	1.33701e-10	1.58107e-09
ENSG00000267206	86.8894	9.78271	1.52402	6.41901	1.37163e-10	1.62084e-09
ENSG00000172548	103.398	2.93749	0.457683	6.41818	1.3791e-10	1.6285e-09
ENSG00000163874	914.578	2.09414	0.326327	6.41732	1.38694e-10	1.63659e-09
ENSG00000105486	1832.38	1.74717	0.27227	6.41704	1.38947e-10	1.6384e-09
ENSG00000197879	3194.96	1.31786	0.205387	6.41646	1.39475e-10	1.64345e-09
ENSG00000156858	2140.26	1.64857	0.257059	6.41321	1.42488e-10	1.67775e-09
ENSG00000185947	3602.62	1.23034	0.191886	6.41185	1.43766e-10	1.69158e-09
ENSG00000185436	570.252	1.48889	0.232396	6.40668	1.48726e-10	1.7487e-09
ENSG00000105383	1606.65	-1.2845	0.200546	-6.40501	1.50359e-10	1.76663e-09
ENSG00000170571	3427.35	-1.16732	0.182362	-6.40109	1.54273e-10	1.81133e-09
ENSG00000171840	294.022	-1.98498	0.31021	-6.39882	1.5658e-10	1.83711e-09
ENSG00000259834	997.706	-1.70148	0.26591	-6.39871	1.56697e-10	1.83717e-09
ENSG00000169245	222.702	2.95603	0.461993	6.39843	1.56984e-10	1.83923e-09
ENSG00000071537	6786.67	1.374	0.214821	6.396	1.59499e-10	1.86737e-09
ENSG00000099377	1523.61	-1.40895	0.220309	-6.39535	1.60177e-10	1.87397e-09
ENSG00000135077	915.767	-1.68812	0.263981	-6.39486	1.60691e-10	1.87864e-09
ENSG00000184349	228.345	2.45028	0.383778	6.38464	1.718e-10	2.00709e-09
ENSG00000171604	1198.16	1.37474	0.215334	6.38425	1.72235e-10	2.01075e-09
ENSG00000127481	14540.4	1.43533	0.224885	6.38251	1.74208e-10	2.03234e-09
ENSG00000079974	540.055	1.51284	0.237084	6.38102	1.75914e-10	2.05079e-09
ENSG00000205795	88.1382	9.10396	1.42735	6.3782	1.79178e-10	2.08737e-09
ENSG00000177732	119.952	-2.54878	0.399818	-6.37486	1.83134e-10	2.13195e-09
ENSG00000139508	216.284	-2.46192	0.386384	-6.37168	1.86972e-10	2.17508e-09
ENSG00000137094	355.333	1.71201	0.268704	6.37136	1.87364e-10	2.17811e-09
ENSG00000124508	1629.14	1.45867	0.229004	6.36962	1.89495e-10	2.20132e-09
ENSG00000137845	13947	1.10098	0.172902	6.36765	1.91947e-10	2.22824e-09
ENSG00000181036	84.8971	-4.80178	0.754153	-6.36712	1.92615e-10	2.23442e-09
ENSG00000081181	3678.76	2.1037	0.330461	6.36596	1.94067e-10	2.24967e-09
ENSG00000158805	563	-2.16037	0.339416	-6.36496	1.95343e-10	2.26288e-09
ENSG00000230747	72.2249	-3.61712	0.569004	-6.35693	2.05824e-10	2.38261e-09
ENSG00000135318	2217.97	-1.81445	0.285441	-6.35665	2.06202e-10	2.38531e-09
ENSG00000184368	538.078	1.57992	0.248591	6.35552	2.07717e-10	2.40115e-09
ENSG00000143156	1091.54	-1.25052	0.196792	-6.35451	2.09088e-10	2.4153e-09
ENSG00000108468	3283.77	1.08359	0.170553	6.35339	2.10618e-10	2.43126e-09
ENSG00000213203	86.0679	-2.72941	0.429625	-6.35299	2.11165e-10	2.43587e-09
ENSG00000100027	502.746	-1.48209	0.233466	-6.34822	2.17827e-10	2.51096e-09
ENSG00000213930	1348.4	-1.26149	0.198887	-6.34273	2.25727e-10	2.60021e-09
ENSG00000099337	316.895	-1.60303	0.253054	-6.33473	2.37753e-10	2.73682e-09
ENSG00000062194	6040.38	1.1999	0.189459	6.33328	2.39998e-10	2.76074e-09
ENSG00000105894	379.906	1.78771	0.282509	6.32799	2.48376e-10	2.85511e-09
ENSG00000151490	149.089	-2.1369	0.338073	-6.32083	2.60168e-10	2.98857e-09
ENSG00000255987	113.519	-2.42854	0.384356	-6.31848	2.64153e-10	3.03224e-09
ENSG00000137522	958.156	1.37197	0.217193	6.31684	2.66969e-10	3.06242e-09
ENSG00000171444	2918.36	1.23376	0.195411	6.31363	2.72567e-10	3.12446e-09
ENSG00000125170	1413.37	1.54738	0.245121	6.3127	2.74208e-10	3.14108e-09
ENSG00000130787	532.449	-1.34881	0.213684	-6.31217	2.7515e-10	3.14968e-09
ENSG00000145247	555.412	-1.57454	0.249639	-6.30725	2.8403e-10	3.24907e-09
ENSG00000166313	1145.32	-1.15991	0.183983	-6.30445	2.8921e-10	3.30603e-09
ENSG00000105755	857.759	-1.50669	0.239304	-6.29615	3.05127e-10	3.48556e-09
ENSG00000105501	124.169	9.49821	1.50866	6.29581	3.05803e-10	3.49086e-09
ENSG00000265206	334.688	-2.30184	0.365647	-6.29526	3.0689e-10	3.50084e-09
ENSG00000152818	4916.49	-1.35447	0.215377	-6.28885	3.19818e-10	3.64579e-09
ENSG00000066405	78.9926	9.49312	1.50959	6.28853	3.20479e-10	3.6508e-09
ENSG00000167083	104.537	-2.60173	0.413774	-6.28781	3.21975e-10	3.66531e-09
ENSG00000183196	71.8242	4.35458	0.692702	6.28638	3.24959e-10	3.69671e-09
ENSG00000162654	2684	1.27059	0.202347	6.27927	3.40156e-10	3.86693e-09
ENSG00000258844	52.206	7.13501	1.13644	6.27839	3.421e-10	3.88634e-09
ENSG00000175602	2185.07	-1.25688	0.200199	-6.27814	3.42643e-10	3.88982e-09
ENSG00000115977	3301.68	-1.16658	0.18592	-6.27465	3.50416e-10	3.97533e-09
ENSG00000118922	2046.48	1.18502	0.188972	6.27087	3.59039e-10	4.07035e-09
ENSG00000198400	176.676	2.58267	0.411946	6.26944	3.6234e-10	4.10494e-09
ENSG00000085415	2034.62	1.49447	0.238395	6.26887	3.63676e-10	4.11724e-09
ENSG00000176978	5635.78	1.35718	0.216507	6.26852	3.645e-10	4.12373e-09
ENSG00000186517	10041.7	-1.07642	0.171766	-6.26678	3.68582e-10	4.16706e-09
ENSG00000111450	754.191	1.41217	0.22576	6.25517	3.97083e-10	4.48619e-09
ENSG00000227917	38.2467	4.38002	0.700561	6.25216	4.04819e-10	4.57046e-09
ENSG00000128918	65.3769	9.43402	1.51076	6.24454	4.25055e-10	4.79563e-09
ENSG00000145839	255.096	9.62815	1.54218	6.2432	4.28712e-10	4.83358e-09
ENSG00000071575	2536.92	-1.43881	0.230647	-6.23813	4.42837e-10	4.98942e-09
ENSG00000105711	93.8515	3.36215	0.539239	6.23499	4.51813e-10	5.08707e-09
ENSG00000084234	3053.63	1.24137	0.199273	6.2295	4.67941e-10	5.26505e-09
ENSG00000240498	337.945	1.87555	0.301274	6.22539	4.80355e-10	5.40105e-09
ENSG00000147065	67093.3	1.09753	0.176303	6.22524	4.8081e-10	5.40247e-09
ENSG00000100105	746.614	-1.27185	0.204334	-6.22435	4.8357e-10	5.42977e-09
ENSG00000110719	2352.73	-1.5113	0.242902	-6.22185	4.91322e-10	5.51305e-09
ENSG00000179593	95.3391	9.44886	1.51882	6.22119	4.93388e-10	5.53247e-09
ENSG00000010030	1431.13	1.78093	0.286282	6.22089	4.94352e-10	5.5395e-09
ENSG00000196664	70.5243	9.38898	1.51082	6.2145	5.14883e-10	5.76564e-09
ENSG00000006530	2852.6	1.29648	0.208809	6.20895	5.3339e-10	5.96882e-09
ENSG00000175727	1382.56	-1.26062	0.203057	-6.20823	5.35841e-10	5.99218e-09
ENSG00000144741	819.839	1.35864	0.218882	6.20715	5.39555e-10	6.0296e-09
ENSG00000117322	158.763	9.35786	1.50911	6.2009	5.61414e-10	6.26963e-09
ENSG00000267120	344.315	1.66347	0.26839	6.19797	5.71976e-10	6.38325e-09
ENSG00000166676	59.684	9.74349	1.5727	6.1954	5.81357e-10	6.48355e-09
ENSG00000135406	93.0047	-2.85996	0.46173	-6.194	5.86565e-10	6.5372e-09
ENSG00000079385	428.621	-1.66048	0.268239	-6.19032	6.00427e-10	6.68717e-09
ENSG00000111670	10969.3	-1.14039	0.18427	-6.18869	6.06652e-10	6.75192e-09
ENSG00000100385	17344.6	-1.68208	0.271866	-6.18716	6.12564e-10	6.81312e-09
ENSG00000055211	1853.01	1.21068	0.196002	6.17688	6.53813e-10	7.26699e-09
ENSG00000285000	56.9007	4.9915	0.808742	6.17194	6.74569e-10	7.49264e-09
ENSG00000069667	1834.38	1.23255	0.199787	6.16933	6.85814e-10	7.61239e-09
ENSG00000100336	682.953	-2.42822	0.393876	-6.16494	7.051e-10	7.82119e-09
ENSG00000130592	67447.1	1.34726	0.218651	6.16169	7.1973e-10	7.97809e-09
ENSG00000143630	403.376	3.02442	0.491115	6.15827	7.35438e-10	8.14673e-09
ENSG00000243649	236.586	4.27173	0.694169	6.15374	7.56761e-10	8.3773e-09
ENSG00000115274	874.164	1.46484	0.238157	6.15073	7.71262e-10	8.53209e-09
ENSG00000198740	984.754	-1.5721	0.255689	-6.14848	7.8231e-10	8.64849e-09
ENSG00000138685	100.337	3.1261	0.50849	6.14781	7.85614e-10	8.67919e-09
ENSG00000196408	59.4926	9.47664	1.54227	6.14459	8.01715e-10	8.85113e-09
ENSG00000168404	260.318	-2.1611	0.351883	-6.14155	8.17216e-10	9.01622e-09
ENSG00000115884	185.435	2.07753	0.338396	6.13935	8.28597e-10	9.13565e-09
ENSG00000162616	568.782	1.32488	0.215819	6.13885	8.31211e-10	9.15834e-09
ENSG00000133247	717.127	2.21514	0.360865	6.13842	8.33444e-10	9.1768e-09
ENSG00000100911	4949.48	1.44834	0.236015	6.13664	8.42871e-10	9.27439e-09
ENSG00000176049	573.532	-1.58892	0.259091	-6.13269	8.64061e-10	9.50121e-09
ENSG00000100220	2671.34	1.09613	0.178772	6.13141	8.71032e-10	9.57147e-09
ENSG00000092470	1404.57	1.3438	0.219212	6.13016	8.77919e-10	9.64071e-09
ENSG00000234678	57.3623	6.97586	1.13805	6.12967	8.80631e-10	9.66404e-09
ENSG00000213585	12594.9	1.47841	0.241249	6.12815	8.89093e-10	9.7504e-09
ENSG00000143217	341.429	1.79801	0.293623	6.12354	9.15168e-10	1.00297e-08
ENSG00000185115	1971.82	1.51866	0.248047	6.12245	9.21471e-10	1.0092e-08
ENSG00000258315	3985.68	1.48795	0.24309	6.121	9.29882e-10	1.01774e-08
ENSG00000005020	1160.47	-1.14506	0.187098	-6.12012	9.35026e-10	1.02269e-08
ENSG00000165474	2334.77	-1.79814	0.293847	-6.11932	9.39746e-10	1.02717e-08
ENSG00000163154	296.259	-1.72792	0.282385	-6.11902	9.41532e-10	1.02844e-08
ENSG00000160932	5207.51	1.36171	0.222584	6.11773	9.49177e-10	1.0361e-08
ENSG00000113163	4233.09	1.25422	0.205049	6.11669	9.55366e-10	1.04217e-08
ENSG00000124177	3070.67	1.10714	0.181029	6.11582	9.606e-10	1.04718e-08
ENSG00000156508	757784	1.12748	0.184398	6.11439	9.69267e-10	1.05593e-08
ENSG00000181035	380.519	-2.1061	0.344558	-6.11248	9.80972e-10	1.06797e-08
ENSG00000102271	74.2069	-3.37714	0.553168	-6.10509	1.02743e-09	1.11781e-08
ENSG00000077454	1474.95	-1.22248	0.200293	-6.10346	1.03797e-09	1.12853e-08
ENSG00000137266	207.265	7.81978	1.28188	6.10024	1.0591e-09	1.15075e-08
ENSG00000172543	64.2036	-3.07421	0.50397	-6.09999	1.06077e-09	1.1518e-08
ENSG00000157680	88.3161	6.64463	1.08976	6.09734	1.07846e-09	1.17024e-08
ENSG00000092853	1221.98	1.41052	0.231537	6.09201	1.11505e-09	1.20915e-08
ENSG00000136840	625.983	-1.4948	0.245408	-6.09106	1.12164e-09	1.21549e-08
ENSG00000171735	550.3	1.33175	0.218652	6.09074	1.1239e-09	1.21714e-08
ENSG00000187922	108.378	5.83789	0.958559	6.09028	1.12715e-09	1.21985e-08
ENSG00000100628	1959.73	-1.61199	0.264884	-6.08565	1.16018e-09	1.25478e-08
ENSG00000068028	2603.62	-1.82916	0.300627	-6.08448	1.16868e-09	1.26314e-08
ENSG00000059122	3501.65	-1.10244	0.181287	-6.08117	1.19305e-09	1.28863e-08
ENSG00000013563	324.171	-1.51534	0.249216	-6.08044	1.19851e-09	1.29368e-08
ENSG00000140367	1897.99	-1.14222	0.187917	-6.07835	1.21423e-09	1.3098e-08
ENSG00000116525	325.765	-2.36403	0.388941	-6.07813	1.21594e-09	1.31078e-08
ENSG00000268480	142.267	-2.49472	0.410509	-6.07714	1.22343e-09	1.31799e-08
ENSG00000168918	7762.26	-1.18056	0.194311	-6.07561	1.2352e-09	1.3298e-08
ENSG00000243978	57.2061	9.21534	1.51708	6.07438	1.24468e-09	1.33913e-08
ENSG00000166889	4176.65	1.1899	0.195942	6.07269	1.25784e-09	1.3524e-08
ENSG00000263276	157.333	-2.37426	0.390997	-6.07231	1.26084e-09	1.35474e-08
ENSG00000137802	4658.93	1.4629	0.240991	6.07033	1.27644e-09	1.37061e-08
ENSG00000286219	1613.23	-1.2643	0.20837	-6.06758	1.29852e-09	1.39341e-08
ENSG00000279369	177.985	-2.54465	0.419516	-6.06567	1.31401e-09	1.4086e-08
ENSG00000008441	58.6034	5.8891	0.970896	6.06563	1.31438e-09	1.4086e-08
ENSG00000121388	284.523	1.82095	0.300262	6.06452	1.32346e-09	1.4174e-08
ENSG00000166188	1031.68	-1.51541	0.249913	-6.06375	1.32986e-09	1.42333e-08
ENSG00000204261	573.389	-1.31513	0.216888	-6.06363	1.33082e-09	1.42343e-08
ENSG00000174944	87.8372	-3.56745	0.588369	-6.06329	1.33361e-09	1.42549e-08
ENSG00000164620	67.7096	-4.09687	0.676008	-6.06039	1.35796e-09	1.45057e-08
ENSG00000101187	730.787	-1.52478	0.251638	-6.05941	1.36623e-09	1.45847e-08
ENSG00000154760	2360.56	-1.71001	0.282235	-6.05881	1.37133e-09	1.46296e-08
ENSG00000164626	1496.22	1.30234	0.214976	6.05804	1.37787e-09	1.46899e-08
ENSG00000153303	41.7499	6.55903	1.08391	6.05128	1.43698e-09	1.53101e-08
ENSG00000187608	2371.88	1.20817	0.1997	6.04992	1.44919e-09	1.54302e-08
ENSG00000126767	3957.27	1.06756	0.176561	6.04642	1.48104e-09	1.57592e-08
ENSG00000136367	301.129	2.48318	0.411012	6.04162	1.52574e-09	1.62243e-08
ENSG00000153898	3351.13	1.1542	0.191095	6.03995	1.54167e-09	1.63831e-08
ENSG00000197142	1652.49	-1.10968	0.183868	-6.03517	1.588e-09	1.68645e-08
ENSG00000215126	401.551	2.18456	0.362265	6.0303	1.63657e-09	1.73691e-08
ENSG00000015568	318.735	1.90428	0.315887	6.02834	1.65655e-09	1.75699e-08
ENSG00000114735	1558.83	-1.56265	0.25963	-6.01875	1.75768e-09	1.86305e-08
ENSG00000111913	1075.15	-1.38637	0.230444	-6.01606	1.78712e-09	1.89303e-08
ENSG00000134247	209.654	2.10022	0.349211	6.01417	1.80809e-09	1.91402e-08
ENSG00000173200	962.757	-1.5143	0.251926	-6.01087	1.84526e-09	1.95211e-08
ENSG00000004468	4570.54	-3.88645	0.646625	-6.01036	1.85112e-09	1.95705e-08
ENSG00000233609	54.4323	-3.8153	0.634924	-6.00907	1.86593e-09	1.97144e-08
ENSG00000277496	265.653	-1.88313	0.313642	-6.00408	1.92425e-09	2.03175e-08
ENSG00000105516	252.059	-2.78779	0.464376	-6.00329	1.93353e-09	2.04025e-08
ENSG00000256235	2219.8	-1.82399	0.304099	-5.998	1.99761e-09	2.10652e-08
ENSG00000130598	213.102	2.57359	0.429112	5.99748	2.004e-09	2.1119e-08
ENSG00000070950	1326.73	1.23556	0.206373	5.98705	2.13676e-09	2.25037e-08
ENSG00000197208	62.1978	6.36556	1.06334	5.98636	2.14596e-09	2.25861e-08
ENSG00000131504	15742	-1.13705	0.190063	-5.98247	2.19786e-09	2.31175e-08
ENSG00000140199	1254.04	-1.55799	0.260506	-5.98062	2.22295e-09	2.33665e-08
ENSG00000006007	5738.73	-1.15019	0.192394	-5.97828	2.255e-09	2.36883e-08
ENSG00000102878	3263.3	2.18758	0.365929	5.97814	2.25699e-09	2.36941e-08
ENSG00000204060	205.604	2.05454	0.343706	5.97762	2.26415e-09	2.37541e-08
ENSG00000089486	1973.61	-1.07826	0.180452	-5.97534	2.29612e-09	2.40741e-08
ENSG00000003400	834.676	-1.56379	0.261775	-5.97378	2.31811e-09	2.42893e-08
ENSG00000026751	1635.57	-1.80069	0.301831	-5.96591	2.43278e-09	2.54746e-08
ENSG00000003056	8756.05	0.972065	0.16296	5.96507	2.44536e-09	2.559e-08
ENSG00000125337	88.1111	5.18213	0.869142	5.96235	2.48633e-09	2.60022e-08
ENSG00000137699	501.417	8.7643	1.47177	5.95493	2.60188e-09	2.71933e-08
ENSG00000160199	1105.25	1.45997	0.245254	5.95288	2.63468e-09	2.75187e-08
ENSG00000196628	2203.07	-1.51719	0.254901	-5.95204	2.64813e-09	2.76416e-08
ENSG00000275066	5054.19	-1.54408	0.259529	-5.94953	2.68921e-09	2.80527e-08
ENSG00000104853	3972.4	1.16061	0.195123	5.94812	2.71246e-09	2.82773e-08
ENSG00000262585	47.8368	5.92858	0.997468	5.94363	2.78777e-09	2.9044e-08
ENSG00000113716	2487.09	-1.11258	0.187228	-5.94236	2.80949e-09	2.92518e-08
ENSG00000133818	3795.77	1.11438	0.187577	5.94091	2.83439e-09	2.94924e-08
ENSG00000115738	8370.96	-1.11578	0.187832	-5.94033	2.84456e-09	2.95794e-08
ENSG00000119801	4661.24	1.13501	0.191128	5.93845	2.87737e-09	2.99018e-08
ENSG00000163590	917.185	1.38776	0.233815	5.93528	2.93352e-09	3.04661e-08
ENSG00000164342	35.9515	6.59232	1.11079	5.93479	2.94222e-09	3.05371e-08
ENSG00000197043	34938.2	1.16886	0.196978	5.93398	2.95675e-09	3.06686e-08
ENSG00000137486	4175.15	-1.10225	0.185875	-5.93005	3.02848e-09	3.13928e-08
ENSG00000127561	1178.34	1.22522	0.206625	5.92968	3.03521e-09	3.14428e-08
ENSG00000163131	1573.08	-1.28158	0.216346	-5.92377	3.14639e-09	3.25741e-08
ENSG00000117560	125.991	-3.8355	0.647597	-5.92266	3.16767e-09	3.27737e-08
ENSG00000169180	11398.6	1.24193	0.209936	5.91575	3.30365e-09	3.41378e-08
ENSG00000111885	2246.2	-1.22174	0.20652	-5.91583	3.30207e-09	3.41378e-08
ENSG00000168795	1402.88	1.36044	0.230127	5.91171	3.38581e-09	3.49647e-08
ENSG00000134285	426.08	-2.14861	0.363494	-5.91099	3.40049e-09	3.50943e-08
ENSG00000145287	711.484	1.52608	0.258205	5.91035	3.41383e-09	3.51957e-08
ENSG00000227543	97.0609	2.97372	0.503141	5.91031	3.41459e-09	3.51957e-08
ENSG00000269821	173.957	2.94914	0.499412	5.90523	3.52147e-09	3.62747e-08
ENSG00000105329	7678.23	-1.31183	0.222154	-5.90504	3.52559e-09	3.62944e-08
ENSG00000139597	1936.01	1.58054	0.267723	5.90365	3.55551e-09	3.65795e-08
ENSG00000205129	55.75	5.74031	0.972408	5.90319	3.5653e-09	3.66573e-08
ENSG00000219200	6057.16	1.15985	0.196601	5.89948	3.6464e-09	3.74678e-08
ENSG00000119650	291.203	1.57355	0.266973	5.89403	3.76899e-09	3.87033e-08
ENSG00000126778	1225.24	-1.49679	0.253974	-5.89349	3.78115e-09	3.87798e-08
ENSG00000102984	667.223	1.36363	0.231378	5.8935	3.7809e-09	3.87798e-08
ENSG00000173110	431.451	-2.35663	0.399972	-5.89198	3.81606e-09	3.91134e-08
ENSG00000227101	41.9774	4.70285	0.798261	5.89137	3.83017e-09	3.92336e-08
ENSG00000145414	738.201	1.54212	0.262195	5.8816	4.06328e-09	4.15956e-08
ENSG00000116473	4355.55	-1.06982	0.181938	-5.88017	4.09838e-09	4.19288e-08
ENSG00000167900	2576.84	1.98233	0.337144	5.87978	4.10813e-09	4.20024e-08
ENSG00000072840	1349.34	1.31882	0.224425	5.87643	4.19216e-09	4.28349e-08
ENSG00000100226	5313.37	1.41751	0.241226	5.87627	4.19621e-09	4.28498e-08
ENSG00000134470	763.443	1.42517	0.24255	5.87577	4.20878e-09	4.29249e-08
ENSG00000168079	52.1589	9.10889	1.55024	5.8758	4.20794e-09	4.29249e-08
ENSG00000217482	284.796	8.58888	1.46276	5.87171	4.31326e-09	4.39632e-08
ENSG00000146083	2134.54	-1.17578	0.200283	-5.8706	4.34232e-09	4.4232e-08
ENSG00000144655	3903.11	2.17609	0.370905	5.86696	4.43858e-09	4.51846e-08
ENSG00000235831	3421.79	-1.24454	0.21216	-5.86604	4.46324e-09	4.54075e-08
ENSG00000213551	1873.67	1.21939	0.207953	5.86375	4.52523e-09	4.60098e-08
ENSG00000287887	138.823	2.57665	0.439495	5.86276	4.5524e-09	4.62574e-08
ENSG00000138279	5105.34	0.965416	0.164804	5.85796	4.68587e-09	4.75843e-08
ENSG00000130589	2339.7	1.44852	0.247452	5.85376	4.80592e-09	4.87733e-08
ENSG00000204791	129.227	2.82552	0.48337	5.84546	5.05167e-09	5.12357e-08
ENSG00000065882	636.529	-1.93741	0.331575	-5.84305	5.12549e-09	5.19524e-08
ENSG00000142327	3076.49	-1.09676	0.187726	-5.84235	5.14708e-09	5.21391e-08
ENSG00000159164	1338.18	-1.2484	0.213822	-5.83848	5.26782e-09	5.33293e-08
ENSG00000106588	4246.41	1.08347	0.185647	5.83616	5.34174e-09	5.40323e-08
ENSG00000179862	538.412	1.85785	0.318337	5.8361	5.34382e-09	5.40323e-08
ENSG00000165246	296.857	1.82622	0.312952	5.83546	5.36439e-09	5.4207e-08
ENSG00000173692	5910.18	-1.14308	0.195958	-5.83327	5.43501e-09	5.4887e-08
ENSG00000100368	15529.1	-1.1733	0.201167	-5.83245	5.4618e-09	5.50899e-08
ENSG00000137563	843.421	1.58484	0.271726	5.8325	5.46015e-09	5.50899e-08
ENSG00000128683	355.355	1.79964	0.308682	5.83007	5.54033e-09	5.58478e-08
ENSG00000171791	16131.2	1.30499	0.22385	5.82977	5.55023e-09	5.59134e-08
ENSG00000159214	73.0563	3.13405	0.537775	5.82781	5.61609e-09	5.65421e-08
ENSG00000118308	3769.23	1.40042	0.240425	5.82478	5.71873e-09	5.75404e-08
ENSG00000104765	7986.69	1.2881	0.221287	5.82095	5.8513e-09	5.88382e-08
ENSG00000260317	37.1115	6.01869	1.03438	5.81865	5.93251e-09	5.96184e-08
ENSG00000133789	1092.99	1.18481	0.203689	5.81677	5.99968e-09	6.02567e-08
ENSG00000198797	65.3657	8.89179	1.52907	5.81515	6.05786e-09	6.0804e-08
ENSG00000107738	892.709	1.31072	0.225486	5.81287	6.14124e-09	6.16033e-08
ENSG00000134897	846.044	-1.25406	0.215747	-5.81263	6.14976e-09	6.16512e-08
ENSG00000160613	3387.8	-1.3523	0.232728	-5.81065	6.2229e-09	6.23465e-08
ENSG00000148344	56.7534	5.29282	0.910978	5.81004	6.24568e-09	6.25366e-08
ENSG00000169991	1992.94	1.43283	0.246665	5.80883	6.2912e-09	6.29541e-08
ENSG00000186654	1567.38	1.14951	0.197955	5.8069	6.36394e-09	6.36433e-08
ENSG00000101003	760.431	1.26335	0.217604	5.80572	6.40888e-09	6.40538e-08
ENSG00000108018	132.842	3.49713	0.602578	5.80361	6.49031e-09	6.48283e-08
ENSG00000104687	830.214	-1.32017	0.227517	-5.80251	6.53284e-09	6.52016e-08
ENSG00000108924	499.741	1.81696	0.313137	5.80244	6.5356e-09	6.52016e-08
ENSG00000104312	69.7874	3.51085	0.606096	5.79256	6.93209e-09	6.91152e-08
ENSG00000176101	2322.89	1.06763	0.184476	5.78736	7.14999e-09	7.12445e-08
ENSG00000139116	1092.97	1.16702	0.201689	5.78621	7.19904e-09	7.16466e-08
ENSG00000175182	659.552	1.65535	0.286084	5.78623	7.1982e-09	7.16466e-08
ENSG00000145476	157.748	-1.94926	0.337033	-5.78358	7.31279e-09	7.27347e-08
ENSG00000143933	12847.8	0.983087	0.170042	5.78145	7.40597e-09	7.36169e-08
ENSG00000145730	3188.65	1.33133	0.230285	5.7812	7.4168e-09	7.36801e-08
ENSG00000163421	80.3678	-2.84325	0.491937	-5.7797	7.48331e-09	7.4296e-08
ENSG00000131089	1321.28	-1.13613	0.196931	-5.76919	7.96543e-09	7.9035e-08
ENSG00000174171	127.013	-2.34433	0.406377	-5.76886	7.98111e-09	7.91428e-08
ENSG00000100605	3104.93	1.21783	0.211134	5.76804	8.0201e-09	7.94816e-08
ENSG00000105889	36.1044	4.44489	0.770685	5.76745	8.04783e-09	7.97084e-08
ENSG00000185043	4661.96	1.16078	0.201371	5.76438	8.19576e-09	8.11247e-08
ENSG00000132334	484.752	-1.52094	0.26387	-5.76399	8.21487e-09	8.1265e-08
ENSG00000081087	1048.08	-1.52219	0.264154	-5.76252	8.28684e-09	8.19278e-08
ENSG00000027869	5455.28	1.26192	0.219091	5.75979	8.42175e-09	8.32115e-08
ENSG00000188522	440.734	1.94081	0.33711	5.75718	8.55287e-09	8.44564e-08
ENSG00000172728	636.884	1.40401	0.243989	5.75438	8.69579e-09	8.58162e-08
ENSG00000185518	42.6975	9.06094	1.57515	5.75244	8.79623e-09	8.67554e-08
ENSG00000154767	3668.35	0.968201	0.168339	5.75151	8.8448e-09	8.71822e-08
ENSG00000171777	765.722	1.2468	0.216956	5.74676	9.09693e-09	8.96137e-08
ENSG00000198945	668.185	-2.13207	0.371028	-5.74638	9.11753e-09	8.97629e-08
ENSG00000127533	152.283	-3.49248	0.60796	-5.74459	9.21432e-09	9.06075e-08
ENSG00000137571	41.3338	9.10686	1.58528	5.74465	9.21136e-09	9.06075e-08
ENSG00000184584	15607.1	0.960082	0.167136	5.7443	9.23005e-09	9.07079e-08
ENSG00000221838	338.554	1.40444	0.244567	5.74256	9.3256e-09	9.15923e-08
ENSG00000178301	200.033	-2.10459	0.366709	-5.73914	9.51601e-09	9.34067e-08
ENSG00000107796	1744.31	-1.58995	0.277248	-5.73473	9.7665e-09	9.57187e-08
ENSG00000280594	90.8748	2.71504	0.473442	5.73469	9.76899e-09	9.57187e-08
ENSG00000144749	33.4746	4.38773	0.765111	5.73477	9.7645e-09	9.57187e-08
ENSG00000166886	1571.56	2.11722	0.369387	5.73171	9.9424e-09	9.73599e-08
ENSG00000166501	3889.6	-1.0836	0.18909	-5.73059	1.00082e-08	9.79458e-08
ENSG00000110031	5046.77	-1.01481	0.177148	-5.72861	1.01259e-08	9.90392e-08
ENSG00000243335	869.588	-1.55612	0.271762	-5.72605	1.02794e-08	1.00481e-07
ENSG00000122965	1010.65	1.23927	0.216501	5.72408	1.03995e-08	1.01594e-07
ENSG00000178764	437.687	1.6872	0.294831	5.72262	1.04896e-08	1.02413e-07
ENSG00000254593	46.506	9.30659	1.62684	5.72066	1.06113e-08	1.03541e-07
ENSG00000153250	746.166	-1.38122	0.241455	-5.72039	1.06277e-08	1.03639e-07
ENSG00000074211	143.717	7.75775	1.35706	5.71657	1.08697e-08	1.05936e-07
ENSG00000121900	83.3215	3.20333	0.560383	5.71632	1.08857e-08	1.0603e-07
ENSG00000155719	176.732	8.5388	1.4941	5.715	1.09706e-08	1.06793e-07
ENSG00000167766	284.8	1.83456	0.321057	5.71411	1.10282e-08	1.07291e-07
ENSG00000111875	1189.65	-1.47908	0.258917	-5.71258	1.11279e-08	1.08196e-07
ENSG00000143924	6356.65	-1.14825	0.201046	-5.71137	1.12072e-08	1.08903e-07
ENSG00000186260	922.672	-1.09626	0.191963	-5.7108	1.12443e-08	1.09199e-07
ENSG00000136244	113.616	8.53927	1.4955	5.70996	1.13001e-08	1.09676e-07
ENSG00000171530	3214.88	1.12423	0.197111	5.70354	1.17344e-08	1.13824e-07
ENSG00000160570	1237.84	-1.34951	0.236721	-5.70082	1.19236e-08	1.15591e-07
ENSG00000167536	961.183	1.25298	0.219805	5.70042	1.19516e-08	1.15794e-07
ENSG00000139190	415.44	-1.37232	0.24075	-5.70018	1.19683e-08	1.15888e-07
ENSG00000120802	7456.98	1.006	0.176549	5.69812	1.21136e-08	1.17226e-07
ENSG00000141404	166.294	2.30465	0.40461	5.69598	1.22664e-08	1.18636e-07
ENSG00000178445	222.039	-2.53712	0.445469	-5.69539	1.23093e-08	1.1898e-07
ENSG00000275793	77.0028	-2.87291	0.504454	-5.69509	1.23308e-08	1.19119e-07
ENSG00000146828	546.127	-1.35494	0.23793	-5.69472	1.23577e-08	1.19308e-07
ENSG00000136682	1027.57	1.27473	0.223993	5.69094	1.26344e-08	1.21908e-07
ENSG00000175274	98.457	8.35453	1.46961	5.68487	1.3091e-08	1.2624e-07
ENSG00000171456	9062.77	1.30877	0.230312	5.6826	1.32661e-08	1.27853e-07
ENSG00000187498	48.6886	6.0946	1.07374	5.67606	1.37833e-08	1.3276e-07
ENSG00000126709	474.548	-1.7003	0.299671	-5.67387	1.39604e-08	1.34387e-07
ENSG00000222041	580.077	-1.23332	0.217616	-5.66745	1.44942e-08	1.39444e-07
ENSG00000106617	662.127	1.3138	0.231872	5.66606	1.46115e-08	1.40491e-07
ENSG00000267248	210.987	2.53161	0.446965	5.664	1.47887e-08	1.42112e-07
ENSG00000152684	1299.63	-1.41457	0.249816	-5.66246	1.49219e-08	1.43308e-07
ENSG00000168140	75.5974	4.40879	0.778871	5.66049	1.50943e-08	1.44879e-07
ENSG00000249673	2080.29	1.16304	0.205567	5.6577	1.53411e-08	1.4709e-07
ENSG00000135931	209.578	1.9359	0.342172	5.65769	1.53426e-08	1.4709e-07
ENSG00000272414	131.733	-2.18019	0.385357	-5.65758	1.53524e-08	1.47099e-07
ENSG00000205683	298.892	-1.95576	0.345725	-5.657	1.54042e-08	1.4751e-07
ENSG00000113441	9986.81	-0.929479	0.164376	-5.65458	1.56225e-08	1.49513e-07
ENSG00000064687	527.284	-1.48622	0.262983	-5.65139	1.59153e-08	1.52227e-07
ENSG00000101773	1902.79	1.06266	0.188126	5.64869	1.61678e-08	1.54551e-07
ENSG00000227028	61.8965	-4.58771	0.812378	-5.64726	1.63026e-08	1.5575e-07
ENSG00000100938	1282.27	-1.31284	0.232631	-5.64344	1.66685e-08	1.59153e-07
ENSG00000250310	42.9656	8.83003	1.56537	5.64084	1.69219e-08	1.61479e-07
ENSG00000257594	3668.39	-1.2861	0.228006	-5.64065	1.69408e-08	1.61565e-07
ENSG00000166340	9041.65	-1.0779	0.19121	-5.63727	1.7277e-08	1.64677e-07
ENSG00000170145	1676.27	1.05811	0.18779	5.63457	1.75491e-08	1.67173e-07
ENSG00000105185	1354.66	1.12068	0.198941	5.63326	1.76837e-08	1.68358e-07
ENSG00000228915	34.917	8.93953	1.58701	5.63295	1.77151e-08	1.6856e-07
ENSG00000074071	1035.86	-1.15588	0.205333	-5.62931	1.80931e-08	1.72057e-07
ENSG00000140497	4066.06	-0.950566	0.168881	-5.62862	1.81652e-08	1.72643e-07
ENSG00000152484	7253.14	0.990148	0.17602	5.62519	1.85304e-08	1.75911e-07
ENSG00000100503	6943.62	-0.900429	0.160069	-5.62526	1.85226e-08	1.75911e-07
ENSG00000269526	37.4389	8.72694	1.55259	5.62089	1.89972e-08	1.80238e-07
ENSG00000148660	1759.11	-1.24174	0.220983	-5.61916	1.91887e-08	1.8195e-07
ENSG00000100207	3554.37	1.04643	0.186259	5.61813	1.93038e-08	1.82936e-07
ENSG00000108823	51.7083	6.62701	1.18062	5.61314	1.98691e-08	1.88185e-07
ENSG00000223960	1559.04	-1.02848	0.183281	-5.6115	2.00584e-08	1.89869e-07
ENSG00000126759	85.4049	2.46688	0.439679	5.61066	2.01562e-08	1.90685e-07
ENSG00000163564	696.129	-1.67149	0.298006	-5.60892	2.03596e-08	1.92498e-07
ENSG00000143851	6988.2	-1.51572	0.270297	-5.60759	2.05161e-08	1.93866e-07
ENSG00000132591	1272.56	1.10322	0.196881	5.60349	2.10078e-08	1.98399e-07
ENSG00000151552	864.809	1.25095	0.223274	5.60278	2.10938e-08	1.99097e-07
ENSG00000248323	101.271	-2.42038	0.432199	-5.60016	2.14158e-08	2.0202e-07
ENSG00000197324	7490.5	-1.01205	0.180757	-5.59893	2.15681e-08	2.03341e-07
ENSG00000130844	687.561	2.11047	0.377351	5.59284	2.23383e-08	2.10481e-07
ENSG00000003436	44.8157	4.22317	0.755268	5.59162	2.24956e-08	2.11842e-07
ENSG00000118804	160.671	-2.00804	0.359343	-5.58809	2.29585e-08	2.16077e-07
ENSG00000198937	895.758	1.31983	0.236242	5.58677	2.31334e-08	2.17599e-07
ENSG00000114770	323.929	-1.39805	0.250454	-5.58208	2.37656e-08	2.23418e-07
ENSG00000178878	492.383	2.07183	0.371175	5.58182	2.38021e-08	2.23633e-07
ENSG00000257870	29.5731	8.8352	1.58377	5.57859	2.42473e-08	2.27687e-07
ENSG00000227507	378.365	-1.82028	0.326328	-5.57807	2.43201e-08	2.28241e-07
ENSG00000247381	92.3681	2.59264	0.465157	5.57369	2.49405e-08	2.33929e-07
ENSG00000094916	7982.15	1.05557	0.189434	5.5722	2.51548e-08	2.35805e-07
ENSG00000070159	178.536	2.93256	0.526312	5.57189	2.51983e-08	2.36078e-07
ENSG00000144642	469.652	2.14304	0.384773	5.5696	2.55319e-08	2.39068e-07
ENSG00000082512	622.109	-1.41777	0.254787	-5.56453	2.6286e-08	2.45988e-07
ENSG00000179409	1884.72	1.18362	0.212735	5.56381	2.6394e-08	2.46859e-07
ENSG00000150593	12509.6	1.3719	0.246675	5.56155	2.67387e-08	2.49941e-07
ENSG00000121851	1119.17	-1.18429	0.213055	-5.55861	2.71936e-08	2.54048e-07
ENSG00000135723	3660.36	1.43932	0.259009	5.55702	2.74417e-08	2.56221e-07
ENSG00000062598	4624.69	1.162	0.209201	5.55446	2.78469e-08	2.59857e-07
ENSG00000188822	38.4012	-5.01394	0.90271	-5.55432	2.78689e-08	2.59915e-07
ENSG00000172236	103.536	8.29395	1.4944	5.55001	2.85654e-08	2.6626e-07
ENSG00000084676	3754.41	1.05899	0.190829	5.54942	2.86622e-08	2.67011e-07
ENSG00000173818	540.751	1.30783	0.235823	5.5458	2.92618e-08	2.72442e-07
ENSG00000169894	19.0759	9.47111	1.70862	5.54314	2.971e-08	2.76459e-07
ENSG00000197903	404.635	1.83343	0.331047	5.53828	3.0546e-08	2.84077e-07
ENSG00000101144	52.8246	8.49388	1.53532	5.53233	3.16012e-08	2.93725e-07
ENSG00000108219	7745.25	-1.36455	0.246764	-5.52978	3.20629e-08	2.97849e-07
ENSG00000104154	119.022	-2.96757	0.53687	-5.52753	3.24767e-08	3.01522e-07
ENSG00000121067	2546.53	1.1176	0.202297	5.52454	3.30355e-08	3.06537e-07
ENSG00000165195	1155.68	1.74307	0.316218	5.51223	3.54306e-08	3.28576e-07
ENSG00000076770	268.504	-2.13602	0.387514	-5.51212	3.54542e-08	3.2861e-07
ENSG00000244457	143.56	2.03408	0.369069	5.51138	3.56037e-08	3.2981e-07
ENSG00000173588	397.702	1.7241	0.312918	5.50975	3.59353e-08	3.32695e-07
ENSG00000159840	7124.43	-0.96724	0.17557	-5.50915	3.60569e-08	3.33633e-07
ENSG00000125245	85.3737	-2.32577	0.422398	-5.50611	3.66846e-08	3.3925e-07
ENSG00000267943	34.612	8.63095	1.56781	5.50511	3.6894e-08	3.40995e-07
ENSG00000054148	3235.96	1.16769	0.212293	5.50034	3.79061e-08	3.50152e-07
ENSG00000167874	27.0828	5.79238	1.05312	5.50021	3.79346e-08	3.50219e-07
ENSG00000128340	22269.4	-1.11595	0.203077	-5.49522	3.90226e-08	3.60062e-07
ENSG00000103351	699.851	1.21898	0.221862	5.4943	3.92273e-08	3.61748e-07
ENSG00000103326	1439.81	-1.16922	0.212819	-5.49393	3.93079e-08	3.62289e-07
ENSG00000153310	2342.07	-1.25427	0.228416	-5.49114	3.99356e-08	3.67868e-07
ENSG00000156017	1298.3	-1.18528	0.215922	-5.4894	4.03309e-08	3.71094e-07
ENSG00000145284	782.905	1.19466	0.21763	5.4894	4.03297e-08	3.71094e-07
ENSG00000163412	2416.33	-1.16511	0.212265	-5.48896	4.04313e-08	3.7181e-07
ENSG00000112137	283.232	-2.39601	0.436673	-5.48696	4.08914e-08	3.75831e-07
ENSG00000233834	86.3222	-2.46355	0.449027	-5.48642	4.10163e-08	3.76768e-07
ENSG00000168778	541.391	1.26931	0.231394	5.48548	4.12339e-08	3.78557e-07
ENSG00000205426	63.871	-3.6795	0.671055	-5.48317	4.17783e-08	3.8334e-07
ENSG00000163820	1984.64	-1.12974	0.206056	-5.48266	4.18976e-08	3.84221e-07
ENSG00000224597	1059.27	2.14417	0.391264	5.48011	4.2506e-08	3.89583e-07
ENSG00000120659	73.0676	3.99802	0.72992	5.47734	4.31772e-08	3.95515e-07
ENSG00000134684	3513.56	-1.0324	0.188548	-5.47554	4.36183e-08	3.99333e-07
ENSG00000155324	628.891	1.49405	0.272866	5.47541	4.36508e-08	3.99408e-07
ENSG00000009830	246.373	1.81527	0.331843	5.47026	4.49384e-08	4.10961e-07
ENSG00000160791	1398.79	-4.16543	0.761624	-5.46915	4.52207e-08	4.13313e-07
ENSG00000099889	96.2893	2.83003	0.517924	5.46419	4.65019e-08	4.24788e-07
ENSG00000110852	336.076	-1.53507	0.280962	-5.46362	4.66523e-08	4.257e-07
ENSG00000108984	64.6486	-2.99048	0.547345	-5.46362	4.66534e-08	4.257e-07
ENSG00000109079	1345.01	1.13255	0.207458	5.45917	4.7837e-08	4.36257e-07
ENSG00000185432	307.113	-1.89397	0.347125	-5.45617	4.86524e-08	4.43448e-07
ENSG00000134326	295.365	-2.81031	0.515145	-5.45537	4.88703e-08	4.45188e-07
ENSG00000055163	14054.7	-1.02487	0.187984	-5.45189	4.9838e-08	4.53752e-07
ENSG00000004399	52.5171	3.24643	0.595635	5.45036	5.02668e-08	4.57403e-07
ENSG00000168016	1784.79	-1.64088	0.301302	-5.44598	5.15219e-08	4.68565e-07
ENSG00000075239	1659.71	-1.2687	0.232977	-5.4456	5.16325e-08	4.69311e-07
ENSG00000182749	412.136	1.61351	0.296448	5.44282	5.24446e-08	4.76429e-07
ENSG00000187474	285.351	-1.78594	0.328386	-5.43855	5.37155e-08	4.87706e-07
ENSG00000177311	5167.14	1.35164	0.248582	5.43739	5.40665e-08	4.90622e-07
ENSG00000135426	3633.18	-1.06299	0.195586	-5.4349	5.4826e-08	4.9724e-07
ENSG00000167992	519.56	1.53322	0.282193	5.43324	5.53409e-08	5.01634e-07
ENSG00000101367	8822	0.915023	0.168447	5.43212	5.56889e-08	5.0451e-07
ENSG00000119508	1392.8	5.06558	0.932785	5.4306	5.61651e-08	5.08544e-07
ENSG00000139725	7115.49	1.02405	0.188626	5.429	5.66694e-08	5.12829e-07
ENSG00000196544	702.731	-1.26268	0.232689	-5.42646	5.74831e-08	5.19906e-07
ENSG00000120254	621.329	1.77564	0.327257	5.42582	5.76876e-08	5.21469e-07
ENSG00000035720	87.676	-2.65802	0.490015	-5.42437	5.81594e-08	5.25446e-07
ENSG00000198089	2692.52	1.62356	0.299347	5.42368	5.83846e-08	5.27191e-07
ENSG00000126432	3110.48	-1.16701	0.215222	-5.42235	5.88205e-08	5.30835e-07
ENSG00000168785	472.937	-1.32479	0.24436	-5.42145	5.91167e-08	5.33217e-07
ENSG00000146433	1123.96	-1.21408	0.22398	-5.42049	5.94366e-08	5.35808e-07
ENSG00000105063	6255.76	-1.03941	0.191885	-5.41682	6.06667e-08	5.46598e-07
ENSG00000134954	28458	-1.03902	0.191851	-5.41576	6.10297e-08	5.49568e-07
ENSG00000152558	13608.7	0.856576	0.15818	5.4152	6.12217e-08	5.50695e-07
ENSG00000148339	1064.53	-1.09407	0.202035	-5.41524	6.1207e-08	5.50695e-07
ENSG00000183813	5614.46	1.53417	0.283342	5.41455	6.14425e-08	5.52378e-07
ENSG00000149177	13144.7	1.0123	0.186966	5.41437	6.15034e-08	5.52625e-07
ENSG00000135966	2012.57	1.77868	0.328532	5.41401	6.16293e-08	5.53453e-07
ENSG00000170832	2681.47	0.977432	0.180587	5.41251	6.21466e-08	5.57795e-07
ENSG00000279161	41.4044	8.63821	1.5963	5.41141	6.25316e-08	5.60944e-07
ENSG00000151353	779.52	1.16343	0.215006	5.41113	6.26278e-08	5.615e-07
ENSG00000167775	699.592	-1.65977	0.306738	-5.41103	6.26618e-08	5.615e-07
ENSG00000185022	398.932	2.55587	0.472484	5.40943	6.32264e-08	5.66251e-07
ENSG00000166794	5612.03	-0.99776	0.184454	-5.40925	6.32885e-08	5.66499e-07
ENSG00000259354	38.7487	8.86463	1.63896	5.4087	6.34844e-08	5.67944e-07
ENSG00000183570	834.32	1.35913	0.251437	5.40546	6.46406e-08	5.77974e-07
ENSG00000169933	440.083	-1.44701	0.267806	-5.40323	6.54519e-08	5.8491e-07
ENSG00000051108	5066.37	1.41462	0.262069	5.3979	6.74238e-08	6.02205e-07
ENSG00000040341	1745.7	-1.15459	0.213942	-5.39671	6.78742e-08	6.05899e-07
ENSG00000180448	12042.4	0.959778	0.177884	5.39552	6.83241e-08	6.09187e-07
ENSG00000172932	1448.43	-1.21313	0.224837	-5.39558	6.83017e-08	6.09187e-07
ENSG00000167074	310.415	-2.09628	0.388528	-5.39545	6.83536e-08	6.09187e-07
ENSG00000166979	98.8925	2.26253	0.419531	5.39299	6.92933e-08	6.17228e-07
ENSG00000087903	217.034	1.67494	0.310956	5.3864	7.18813e-08	6.39934e-07
ENSG00000110660	1032.6	1.07803	0.20019	5.38503	7.24332e-08	6.44499e-07
ENSG00000163162	1890.25	-1.38858	0.258061	-5.38081	7.41494e-08	6.59413e-07
ENSG00000183186	27.0236	8.55364	1.59123	5.37548	7.63783e-08	6.78868e-07
ENSG00000006607	1456.62	1.33574	0.248494	5.37535	7.64332e-08	6.78989e-07
ENSG00000177000	930.723	-1.31144	0.244012	-5.37447	7.68067e-08	6.81939e-07
ENSG00000140931	4633.25	-1.04975	0.195359	-5.37342	7.72571e-08	6.85568e-07
ENSG00000186350	8576.23	1.15423	0.214813	5.37316	7.73665e-08	6.86169e-07
ENSG00000251562	41930.6	1.59593	0.297049	5.37263	7.75981e-08	6.87853e-07
ENSG00000137700	1338.4	1.29907	0.241842	5.37158	7.80494e-08	6.91481e-07
ENSG00000038427	124.834	8.07022	1.50265	5.37065	7.84533e-08	6.94348e-07
ENSG00000274600	65.6735	-3.09317	0.575941	-5.37064	7.84575e-08	6.94348e-07
ENSG00000270149	732.76	1.71656	0.319663	5.36991	7.87744e-08	6.96405e-07
ENSG00000248405	54.3467	8.56441	1.59487	5.36997	7.87515e-08	6.96405e-07
ENSG00000169554	1717.95	1.19886	0.22332	5.36836	7.94569e-08	7.02061e-07
ENSG00000288520	36.1416	8.79343	1.63805	5.36823	7.9515e-08	7.02198e-07
ENSG00000105223	3554.91	-1.02936	0.191798	-5.36691	8.00984e-08	7.06971e-07
ENSG00000073910	1106.19	-1.37319	0.256018	-5.36364	8.15615e-08	7.19498e-07
ENSG00000034053	29.7978	6.5835	1.22765	5.36266	8.20042e-08	7.23016e-07
ENSG00000114757	3135.75	-1.51632	0.282763	-5.36253	8.20641e-08	7.23157e-07
ENSG00000166562	2038.25	1.30456	0.243396	5.35983	8.32994e-08	7.3365e-07
ENSG00000164733	25394.3	0.892491	0.166534	5.35922	8.35837e-08	7.35367e-07
ENSG00000287161	135.848	7.65563	1.42848	5.35928	8.35525e-08	7.35367e-07
ENSG00000159314	1232.2	-0.988572	0.184502	-5.35806	8.41214e-08	7.39702e-07
ENSG00000157514	5893.94	-1.26433	0.236041	-5.35642	8.48847e-08	7.46016e-07
ENSG00000110881	52.8859	4.3844	0.818846	5.35436	8.5861e-08	7.54193e-07
ENSG00000110844	123.363	-2.09147	0.390747	-5.35249	8.67536e-08	7.61627e-07
ENSG00000160447	607.892	1.38257	0.258587	5.34663	8.96076e-08	7.86263e-07
ENSG00000188886	98.1115	3.95372	0.739814	5.34421	9.0814e-08	7.96425e-07
ENSG00000188687	1597.8	1.46287	0.273786	5.34312	9.13614e-08	8.00372e-07
ENSG00000173208	1587.19	-1.45136	0.27163	-5.34315	9.13461e-08	8.00372e-07
ENSG00000161265	499.989	-1.37256	0.256892	-5.34296	9.14407e-08	8.00641e-07
ENSG00000175938	1558.08	-1.47804	0.276748	-5.34075	9.25651e-08	8.10056e-07
ENSG00000119632	941.068	-1.16931	0.219096	-5.33696	9.45198e-08	8.26722e-07
ENSG00000130766	875.23	-1.49014	0.27926	-5.33603	9.50022e-08	8.305e-07
ENSG00000111371	7173.98	-1.63242	0.306245	-5.33044	9.79759e-08	8.56041e-07
ENSG00000135476	1599.41	1.6628	0.312021	5.32915	9.86753e-08	8.61695e-07
ENSG00000137193	11410.4	-1.32634	0.248991	-5.32685	9.9929e-08	8.7218e-07
ENSG00000100625	197.408	-1.74004	0.326854	-5.3236	1.01734e-07	8.87466e-07
ENSG00000196205	7156.22	1.06525	0.200144	5.32242	1.02394e-07	8.92744e-07
ENSG00000087086	39738.3	-0.872656	0.164062	-5.31906	1.04305e-07	9.08924e-07
ENSG00000135925	45.2012	5.0354	0.947175	5.31623	1.05941e-07	9.22697e-07
ENSG00000237232	32.0024	8.74861	1.64649	5.31348	1.07553e-07	9.36239e-07
ENSG00000170846	492.565	-1.41561	0.266535	-5.31115	1.08937e-07	9.47789e-07
ENSG00000111671	101.296	-2.5977	0.489195	-5.31015	1.09534e-07	9.51994e-07
ENSG00000240875	93.1052	-2.85582	0.537804	-5.31015	1.09536e-07	9.51994e-07
ENSG00000125351	689	1.48269	0.279407	5.30655	1.11717e-07	9.70436e-07
ENSG00000131470	308.482	1.61397	0.304302	5.30386	1.13378e-07	9.84344e-07
ENSG00000213889	335.021	1.47387	0.278	5.30168	1.14742e-07	9.95659e-07
ENSG00000136819	3201.67	-1.19489	0.225389	-5.30145	1.14884e-07	9.96367e-07
ENSG00000116717	4490.78	1.37048	0.258534	5.30096	1.15196e-07	9.98545e-07
ENSG00000104140	82.8707	6.03184	1.13855	5.29783	1.17189e-07	1.01529e-06
ENSG00000172936	2313.3	-1.27821	0.24129	-5.29742	1.17447e-07	1.01699e-06
ENSG00000089127	318.874	-1.55488	0.29365	-5.295	1.19014e-07	1.03002e-06
ENSG00000035862	651.58	-1.16081	0.219374	-5.29146	1.21343e-07	1.04962e-06
ENSG00000145703	4438.4	-1.19154	0.225353	-5.28745	1.24032e-07	1.07231e-06
ENSG00000014914	64.6193	3.19934	0.605472	5.28405	1.26362e-07	1.09188e-06
ENSG00000116273	1862.26	1.19466	0.22611	5.28356	1.26699e-07	1.09422e-06
ENSG00000213066	866.118	1.23482	0.233716	5.2834	1.26805e-07	1.09457e-06
ENSG00000176463	610.772	1.63149	0.30899	5.28006	1.29139e-07	1.11413e-06
ENSG00000169764	4865.02	-0.942601	0.178597	-5.27782	1.30727e-07	1.12724e-06
ENSG00000135338	501.611	1.22859	0.232834	5.27666	1.31557e-07	1.1338e-06
ENSG00000241106	284.785	1.87388	0.355275	5.27444	1.33164e-07	1.14705e-06
ENSG00000157193	2083.59	1.07143	0.203165	5.27369	1.33706e-07	1.15111e-06
ENSG00000240972	16664.9	1.23215	0.233661	5.27322	1.34049e-07	1.15346e-06
ENSG00000176022	1526.65	1.4175	0.268886	5.27177	1.35116e-07	1.16204e-06
ENSG00000165244	2045.2	0.953203	0.180963	5.26739	1.38378e-07	1.18947e-06
ENSG00000121879	3050.63	1.10522	0.209849	5.26672	1.38886e-07	1.1926e-06
ENSG00000005379	281.84	-2.81527	0.53454	-5.26672	1.38886e-07	1.1926e-06
ENSG00000129353	1687.09	-1.14715	0.217867	-5.26537	1.39904e-07	1.20071e-06
ENSG00000145358	212.088	2.07387	0.394319	5.25936	1.44558e-07	1.24e-06
ENSG00000186815	2058.31	-1.07138	0.203762	-5.25802	1.45615e-07	1.24842e-06
ENSG00000277089	60.7827	-3.60656	0.686076	-5.25679	1.46588e-07	1.25611e-06
ENSG00000204577	43.4342	7.70101	1.46542	5.25516	1.47894e-07	1.26664e-06
ENSG00000146670	2164.38	1.3199	0.25118	5.25478	1.48204e-07	1.26864e-06
ENSG00000204371	1785.83	-1.02569	0.195251	-5.25316	1.49508e-07	1.27913e-06
ENSG00000129625	3172.11	-1.07403	0.204729	-5.24611	1.55343e-07	1.32836e-06
ENSG00000150681	44.6292	-3.84316	0.732614	-5.24582	1.55587e-07	1.32976e-06
ENSG00000085832	7397.65	0.863764	0.164668	5.24547	1.55884e-07	1.33161e-06
ENSG00000159388	13534.5	1.22641	0.233876	5.24385	1.57259e-07	1.34265e-06
ENSG00000286942	50.1934	-3.76108	0.717446	-5.24232	1.58568e-07	1.35313e-06
ENSG00000061676	59.6735	3.3876	0.64626	5.24186	1.58967e-07	1.35583e-06
ENSG00000172765	812.452	1.08485	0.206971	5.24156	1.59224e-07	1.35732e-06
ENSG00000213071	77.9826	-2.74261	0.523672	-5.23726	1.62975e-07	1.38858e-06
ENSG00000105339	7159.51	1.30808	0.249785	5.23682	1.6337e-07	1.39122e-06
ENSG00000122490	2035.18	1.12781	0.215384	5.23627	1.63852e-07	1.3946e-06
ENSG00000136141	1531	1.00397	0.191908	5.23151	1.68129e-07	1.43027e-06
ENSG00000135253	98.4921	-2.31427	0.442454	-5.23053	1.69026e-07	1.43716e-06
ENSG00000142192	6825.6	-1.14581	0.219172	-5.22789	1.71453e-07	1.45704e-06
ENSG00000129667	1160.88	1.35741	0.259715	5.22654	1.72708e-07	1.46695e-06
ENSG00000127418	563.8	1.59116	0.304496	5.22556	1.73631e-07	1.47403e-06
ENSG00000164032	7961.94	1.2337	0.236126	5.22474	1.744e-07	1.47979e-06
ENSG00000214425	1078.97	-1.28768	0.246592	-5.2219	1.77097e-07	1.5019e-06
ENSG00000144677	1436.37	-1.2513	0.239715	-5.21996	1.78966e-07	1.51698e-06
ENSG00000121578	1019.94	1.34351	0.257561	5.21627	1.82564e-07	1.54668e-06
ENSG00000116871	4209.73	-0.907164	0.173994	-5.21376	1.85054e-07	1.56606e-06
ENSG00000145246	2055.43	-3.64444	0.699015	-5.21367	1.85138e-07	1.56606e-06
ENSG00000280202	374.907	-1.35098	0.25912	-5.2137	1.85115e-07	1.56606e-06
ENSG00000165929	156.851	-3.2246	0.618532	-5.21331	1.85501e-07	1.56833e-06
ENSG00000143079	673.949	1.21049	0.232248	5.21206	1.86759e-07	1.57815e-06
ENSG00000124224	851.425	1.41683	0.271898	5.21091	1.87913e-07	1.58709e-06
ENSG00000127946	5135.99	1.39778	0.268297	5.20984	1.88999e-07	1.59472e-06
ENSG00000060642	1007.38	1.24688	0.239331	5.20983	1.8901e-07	1.59472e-06
ENSG00000165757	189.944	-2.16387	0.415421	-5.20885	1.90014e-07	1.60237e-06
ENSG00000251230	50.896	3.3527	0.643823	5.20748	1.91418e-07	1.61338e-06
ENSG00000120458	333.318	1.47381	0.283266	5.20292	1.96178e-07	1.65266e-06
ENSG00000047648	440.918	-1.36081	0.26156	-5.20267	1.9645e-07	1.6541e-06
ENSG00000103005	1798.05	-0.917939	0.176492	-5.20102	1.98197e-07	1.66796e-06
ENSG00000203782	26.9741	8.49264	1.63302	5.20057	1.98683e-07	1.67119e-06
ENSG00000149212	59.8147	-2.86821	0.551599	-5.19981	1.99492e-07	1.67713e-06
ENSG00000143643	990.568	-1.16346	0.223851	-5.19747	2.0202e-07	1.69753e-06
ENSG00000125871	965.138	-1.18247	0.22756	-5.19631	2.03283e-07	1.70727e-06
ENSG00000168743	43.8767	8.40104	1.61679	5.19614	2.03471e-07	1.70797e-06
ENSG00000196233	2638.14	1.49327	0.287519	5.19365	2.06216e-07	1.73013e-06
ENSG00000154654	137.618	-3.04873	0.587606	-5.1884	2.12113e-07	1.7787e-06
ENSG00000198464	132.482	-1.97517	0.380874	-5.18589	2.1498e-07	1.80183e-06
ENSG00000181638	463.976	1.64148	0.316563	5.18531	2.15661e-07	1.80661e-06
ENSG00000254415	80.8907	7.89223	1.52216	5.1849	2.16131e-07	1.80963e-06
ENSG00000160007	6202.3	-1.09079	0.210434	-5.18351	2.17745e-07	1.82222e-06
ENSG00000160325	105.834	2.37662	0.458548	5.18293	2.18429e-07	1.82701e-06
ENSG00000277053	1983.97	1.0352	0.199795	5.18133	2.20307e-07	1.84178e-06
ENSG00000114026	343.111	-1.28844	0.248743	-5.17981	2.22111e-07	1.85593e-06
ENSG00000007216	53.6819	8.03899	1.55215	5.17928	2.22749e-07	1.86031e-06
ENSG00000235994	25.628	8.73054	1.68779	5.17278	2.30637e-07	1.92521e-06
ENSG00000228486	124.69	2.46753	0.477092	5.17203	2.31567e-07	1.93199e-06
ENSG00000187091	394.33	-1.70557	0.329785	-5.17174	2.31923e-07	1.93398e-06
ENSG00000103064	5253.57	1.21012	0.234063	5.17007	2.34003e-07	1.95034e-06
ENSG00000090661	1319.09	1.00669	0.194779	5.16834	2.36187e-07	1.96755e-06
ENSG00000012822	1494.39	-0.972745	0.188259	-5.16707	2.37793e-07	1.97993e-06
ENSG00000176658	8899.42	1.03866	0.201056	5.16605	2.39096e-07	1.98977e-06
ENSG00000023330	10622.3	1.12164	0.217128	5.16583	2.39378e-07	1.9911e-06
ENSG00000151092	1178.79	1.38858	0.268953	5.16291	2.43145e-07	2.02142e-06
ENSG00000166508	5524.07	1.23315	0.238924	5.16127	2.45282e-07	2.03816e-06
ENSG00000184545	77.3813	3.23261	0.626468	5.16005	2.46878e-07	2.05038e-06
ENSG00000128335	2538.95	1.18308	0.229285	5.15985	2.47147e-07	2.05054e-06
ENSG00000225431	30.7016	8.11312	1.57235	5.15986	2.4714e-07	2.05054e-06
ENSG00000179388	754.935	4.38628	0.850398	5.15792	2.49711e-07	2.07078e-06
ENSG00000251578	268.574	-1.60843	0.311912	-5.1567	2.51344e-07	2.08327e-06
ENSG00000138744	1090.04	-1.18651	0.230108	-5.15631	2.51859e-07	2.08649e-06
ENSG00000150977	1881.82	0.94591	0.183477	5.15546	2.5301e-07	2.09497e-06
ENSG00000088992	590.29	-1.10238	0.213836	-5.15526	2.5328e-07	2.09615e-06
ENSG00000240065	5700.62	1.10667	0.214731	5.15374	2.5534e-07	2.11214e-06
ENSG00000016082	98.4255	2.28615	0.443858	5.15063	2.59619e-07	2.14646e-06
ENSG00000105808	869.314	-1.25606	0.243898	-5.14994	2.6057e-07	2.15323e-06
ENSG00000169032	7775.71	1.17243	0.227771	5.14743	2.64086e-07	2.18119e-06
ENSG00000177425	332.76	-1.75311	0.340729	-5.14517	2.6728e-07	2.20646e-06
ENSG00000204301	55.195	3.56177	0.692275	5.14502	2.67488e-07	2.20708e-06
ENSG00000166881	2170.87	1.13508	0.22069	5.14334	2.69898e-07	2.22584e-06
ENSG00000116809	1845.45	1.9531	0.379743	5.1432	2.70091e-07	2.22632e-06
ENSG00000099785	595.367	-1.4642	0.284706	-5.14284	2.70611e-07	2.2295e-06
ENSG00000146426	675.061	1.66568	0.323891	5.14272	2.70786e-07	2.22982e-06
[truncated: 14,462 more rows]

## Sheet: TBX4B_DP_vs_Blue_results
	baseMean	log2FoldChange	lfcSE	stat	pvalue	padj
ENSG00000108691	1343.98	2.68864	0.21848	12.3061	8.39457e-35	1.15988e-30
ENSG00000137699	501.417	3.52535	0.29243	12.0554	1.81751e-33	1.25563e-29
ENSG00000188687	1597.8	3.01943	0.267565	11.2849	1.55853e-29	7.17806e-26
ENSG00000287097	1274.84	-2.13699	0.191502	-11.1591	6.46483e-29	2.23311e-25
ENSG00000135636	544.289	2.97708	0.269572	11.0437	2.35059e-28	6.49562e-25
ENSG00000118432	748.245	2.33081	0.226373	10.2963	7.32001e-25	1.68568e-21
ENSG00000117266	228.991	3.5828	0.350799	10.2133	1.72955e-24	3.41388e-21
ENSG00000129244	3507.08	2.13294	0.214217	9.95691	2.35264e-23	4.06331e-20
ENSG00000127863	351.362	3.14793	0.33901	9.28565	1.60728e-20	2.46753e-17
ENSG00000186191	66.7226	5.18803	0.591543	8.77033	1.78151e-18	2.46151e-15
ENSG00000117594	260.976	3.0823	0.353292	8.72451	2.67343e-18	3.35807e-15
ENSG00000123384	13742.1	-1.98744	0.229141	-8.6734	4.19397e-18	4.45754e-15
ENSG00000197616	155.351	4.10132	0.472812	8.67432	4.16045e-18	4.45754e-15
ENSG00000129226	926.973	1.80786	0.208826	8.65726	4.83255e-18	4.76938e-15
ENSG00000173110	431.451	3.37746	0.395793	8.53338	1.42127e-17	1.30918e-14
ENSG00000271503	26654.3	1.87867	0.22144	8.4839	2.17777e-17	1.85354e-14
ENSG00000152104	655.041	-1.94601	0.229522	-8.47853	2.28054e-17	1.85354e-14
ENSG00000196189	1935.83	-2.36737	0.279655	-8.46534	2.55401e-17	1.8573e-14
ENSG00000100867	281.522	3.84739	0.454248	8.4698	2.45822e-17	1.8573e-14
ENSG00000180914	1271.66	-1.97009	0.239199	-8.23621	1.77751e-16	1.22799e-13
ENSG00000133401	376.374	-3.04496	0.371991	-8.18557	2.71025e-16	1.78322e-13
ENSG00000142949	5596.64	2.18622	0.267449	8.17431	2.97564e-16	1.86884e-13
ENSG00000182240	6244.67	-1.4853	0.187463	-7.92318	2.31511e-15	1.33283e-12
ENSG00000243649	236.586	2.89502	0.365359	7.92376	2.30427e-15	1.33283e-12
ENSG00000155719	176.732	3.07992	0.391515	7.86668	3.64191e-15	2.01281e-12
ENSG00000130598	213.102	2.67465	0.344482	7.76425	8.21279e-15	4.36446e-12
ENSG00000116299	737.17	-2.06425	0.267711	-7.71072	1.25105e-14	6.3425e-12
ENSG00000128274	560.317	-1.93436	0.250979	-7.70728	1.2853e-14	6.3425e-12
ENSG00000162267	140.972	3.24166	0.422369	7.67495	1.65487e-14	7.88458e-12
ENSG00000109943	3028.31	-1.43458	0.189285	-7.57898	3.48287e-14	1.60409e-11
ENSG00000226777	313.006	2.64565	0.353144	7.49172	6.79793e-14	3.0299e-11
ENSG00000164287	241.308	-2.13912	0.286672	-7.46192	8.52676e-14	3.6817e-11
ENSG00000102265	9790.73	-1.48789	0.202276	-7.35573	1.89882e-13	7.95031e-11
ENSG00000167703	1772.15	-1.68378	0.229611	-7.33321	2.24711e-13	9.13184e-11
ENSG00000128422	212.481	2.71116	0.371898	7.29005	3.09831e-13	1.22312e-10
ENSG00000243710	1684.98	1.3712	0.189706	7.228	4.90142e-13	1.83035e-10
ENSG00000177494	1050.22	1.82365	0.252223	7.23032	4.81844e-13	1.83035e-10
ENSG00000168243	522.363	-2.43417	0.338425	-7.19265	6.35463e-13	2.31058e-10
ENSG00000189077	3520.52	-1.65172	0.230829	-7.15558	8.33204e-13	2.95189e-10
ENSG00000092096	123.395	3.12487	0.4376	7.14094	9.26974e-13	3.202e-10
ENSG00000166147	1222.66	-1.39828	0.195944	-7.13611	9.60078e-13	3.23546e-10
ENSG00000072422	106.97	-3.16294	0.443516	-7.1315	9.92797e-13	3.26607e-10
ENSG00000157064	123.802	3.90254	0.548169	7.11924	1.08526e-12	3.4872e-10
ENSG00000162692	2128.09	-1.23445	0.174106	-7.0902	1.33922e-12	4.20545e-10
ENSG00000109586	1053.08	-1.47076	0.20815	-7.06589	1.59589e-12	4.90009e-10
ENSG00000119917	264.865	2.53069	0.359794	7.03372	2.01095e-12	6.04028e-10
ENSG00000113552	313.078	1.99432	0.284422	7.01185	2.35193e-12	6.91417e-10
ENSG00000172752	499.459	2.74897	0.393885	6.97912	2.9704e-12	8.55041e-10
ENSG00000178184	2587.18	-1.38189	0.199738	-6.9185	4.56443e-12	1.28708e-09
ENSG00000128656	1539.69	-1.55191	0.224772	-6.90436	5.0431e-12	1.39361e-09
ENSG00000131370	1955.58	-1.40782	0.204604	-6.8807	5.95612e-12	1.61364e-09
ENSG00000107738	892.709	-1.53088	0.226514	-6.75846	1.39462e-11	3.70567e-09
ENSG00000173548	1275.94	1.93655	0.286698	6.75468	1.43153e-11	3.73198e-09
ENSG00000137312	3833.12	1.49127	0.224442	6.64436	3.04534e-11	7.79212e-09
ENSG00000099834	306.351	-1.84153	0.277495	-6.63624	3.21788e-11	8.0839e-09
ENSG00000139567	42.4635	4.57405	0.696461	6.56755	5.11497e-11	1.26203e-08
ENSG00000114115	70.1301	3.3415	0.509238	6.56176	5.31769e-11	1.28903e-08
ENSG00000111732	95.0535	4.54118	0.692548	6.55721	5.48231e-11	1.30602e-08
ENSG00000077984	5139.76	-1.07192	0.164165	-6.52949	6.59927e-11	1.54546e-08
ENSG00000155265	195.282	2.19968	0.338827	6.49206	8.467e-11	1.94981e-08
ENSG00000157110	825.607	2.25363	0.349645	6.44547	1.15245e-10	2.6104e-08
ENSG00000136688	197.383	-3.11666	0.486975	-6.40005	1.5533e-10	3.4616e-08
ENSG00000140263	8155.48	-1.0382	0.162615	-6.38441	1.72058e-10	3.77352e-08
ENSG00000185896	7763.37	-1.2375	0.194696	-6.35605	2.07008e-10	4.46911e-08
ENSG00000146112	9042.52	1.11456	0.177293	6.28652	3.24666e-10	6.90141e-08
ENSG00000177301	488.628	1.77834	0.283371	6.27565	3.48177e-10	7.28903e-08
ENSG00000176371	819.867	-1.37146	0.220582	-6.21747	5.05223e-10	1.04189e-07
ENSG00000156113	411.213	1.70125	0.274261	6.20305	5.53808e-10	1.12529e-07
ENSG00000018625	359.784	2.23763	0.361014	6.1982	5.71129e-10	1.14367e-07
ENSG00000099282	608.754	-1.49529	0.242211	-6.17349	6.67986e-10	1.31851e-07
ENSG00000205795	88.1382	-2.71018	0.441817	-6.13416	8.56096e-10	1.66601e-07
ENSG00000275302	973.005	1.5914	0.259724	6.12729	8.93888e-10	1.7154e-07
ENSG00000121753	530.233	-2.13193	0.348416	-6.11891	9.42189e-10	1.78332e-07
ENSG00000119514	90.5282	2.7556	0.452127	6.09476	1.09604e-09	2.04648e-07
ENSG00000115523	10433.6	-1.05223	0.172764	-6.09059	1.12498e-09	2.06182e-07
ENSG00000081059	1857.04	-1.69	0.277536	-6.08929	1.1341e-09	2.06182e-07
ENSG00000140396	4417.33	-1.14794	0.189977	-6.04251	1.5174e-09	2.65452e-07
ENSG00000183049	781.988	1.31813	0.218144	6.04247	1.51775e-09	2.65452e-07
ENSG00000102970	86.9679	3.4509	0.571091	6.04265	1.51601e-09	2.65452e-07
ENSG00000089041	260.115	2.15594	0.357645	6.02815	1.65849e-09	2.86441e-07
ENSG00000165102	1406.41	-1.25018	0.207775	-6.017	1.77682e-09	3.0309e-07
ENSG00000198848	122.461	-2.43447	0.405544	-6.00296	1.93752e-09	3.26473e-07
ENSG00000180694	1608.84	-1.26081	0.210859	-5.97943	2.23919e-09	3.72625e-07
ENSG00000099840	912.498	-1.81953	0.304395	-5.97754	2.26536e-09	3.72625e-07
ENSG00000008056	487.258	-1.66797	0.279323	-5.97149	2.35103e-09	3.82167e-07
ENSG00000168734	138.454	2.13711	0.358201	5.96624	2.42779e-09	3.90056e-07
ENSG00000079385	428.621	1.60243	0.268954	5.958	2.55337e-09	4.05517e-07
ENSG00000136237	3322.9	-1.1773	0.19795	-5.94747	2.72321e-09	4.27575e-07
ENSG00000136250	3047.1	1.33566	0.224834	5.94067	2.83853e-09	4.40674e-07
ENSG00000095203	122.039	-2.25389	0.381694	-5.90496	3.52726e-09	5.41513e-07
ENSG00000006118	76.8816	3.01152	0.512156	5.88008	4.10073e-09	6.22635e-07
ENSG00000148468	309.863	-1.61767	0.276269	-5.85542	4.75813e-09	7.14599e-07
ENSG00000196878	797.059	1.52821	0.262343	5.82525	5.70277e-09	8.47259e-07
ENSG00000173852	1199.96	-1.11457	0.191663	-5.81527	6.05363e-09	8.89819e-07
ENSG00000162236	2787.51	-1.24519	0.215087	-5.78925	7.07e-09	1.02828e-06
ENSG00000157570	3497.18	-1.56357	0.27167	-5.75539	8.6441e-09	1.24412e-06
ENSG00000204136	1606.48	-1.29843	0.225826	-5.74969	8.94055e-09	1.27352e-06
ENSG00000139626	17500.6	1.09921	0.191943	5.72677	1.02361e-08	1.44319e-06
ENSG00000166444	399.795	1.60938	0.282184	5.7033	1.17513e-08	1.64007e-06
ENSG00000009790	6298.19	0.92992	0.165404	5.62212	1.88633e-08	2.60634e-06
ENSG00000172236	103.536	2.20306	0.395034	5.5769	2.44839e-08	3.34945e-06
ENSG00000183454	4675.31	-0.985456	0.176842	-5.57253	2.51063e-08	3.40092e-06
ENSG00000171033	1429.75	-1.17046	0.210248	-5.56705	2.59086e-08	3.46696e-06
ENSG00000091972	451.3	1.46864	0.263869	5.5658	2.60956e-08	3.46696e-06
ENSG00000104635	3830.28	-1.33008	0.239281	-5.55864	2.71882e-08	3.57771e-06
ENSG00000114013	12851.8	-0.926307	0.166956	-5.54822	2.88591e-08	3.76176e-06
ENSG00000114626	948.4	-1.15277	0.208171	-5.53761	3.06627e-08	3.9595e-06
ENSG00000109861	9921.08	-0.966761	0.175986	-5.4934	3.94265e-08	5.04404e-06
ENSG00000226979	2372.02	1.96254	0.359569	5.45802	4.81485e-08	6.10337e-06
ENSG00000137868	1323.86	1.17416	0.215302	5.45355	4.93754e-08	6.202e-06
ENSG00000145860	7234.81	-1.00135	0.18386	-5.44629	5.14306e-08	6.40195e-06
ENSG00000131389	10054.5	-1.21019	0.223203	-5.42192	5.89615e-08	7.27384e-06
ENSG00000120278	2744.77	-1.07655	0.198734	-5.41704	6.05929e-08	7.40895e-06
HTLVplus	50320.8	-1.04507	0.193451	-5.40226	6.58064e-08	7.97586e-06
ENSG00000123600	667.985	-1.23806	0.229711	-5.38963	7.06011e-08	8.48257e-06
ENSG00000101849	1222.7	-1.26588	0.23522	-5.38168	7.37932e-08	8.78966e-06
ENSG00000185519	370.568	-1.867	0.347228	-5.37688	7.57872e-08	8.95002e-06
ENSG00000068650	2018.22	-1.15006	0.214248	-5.36792	7.96508e-08	9.32657e-06
ENSG00000174791	98.9795	3.48271	0.649856	5.3592	8.35898e-08	9.70555e-06
ENSG00000131669	4547.61	-0.97346	0.183048	-5.31807	1.04875e-07	1.20755e-05
ENSG00000038427	124.834	2.26264	0.425787	5.314	1.07242e-07	1.2246e-05
ENSG00000287161	135.848	2.00106	0.377206	5.30495	1.12702e-07	1.27639e-05
ENSG00000145623	1736.65	1.25038	0.236392	5.28944	1.22692e-07	1.37824e-05
ENSG00000182985	5926.11	-0.945536	0.178878	-5.28593	1.25066e-07	1.39358e-05
ENSG00000140481	217.389	1.90164	0.364384	5.21879	1.80097e-07	1.99072e-05
ENSG00000170835	1093.05	1.23901	0.238045	5.20492	1.94076e-07	2.12821e-05
ENSG00000074211	143.717	1.80935	0.347935	5.20024	1.99028e-07	2.16533e-05
ENSG00000119326	744.87	-1.20462	0.231961	-5.1932	2.0671e-07	2.23134e-05
ENSG00000176788	839.269	1.21618	0.234433	5.18775	2.12847e-07	2.27977e-05
ENSG00000160223	230.903	-2.03375	0.393153	-5.17292	2.30466e-07	2.4308e-05
ENSG00000048052	136.047	2.08651	0.403347	5.173	2.30369e-07	2.4308e-05
ENSG00000277117	169.478	-1.99719	0.386518	-5.16715	2.37692e-07	2.48802e-05
ENSG00000179862	538.412	1.58319	0.306522	5.16501	2.40426e-07	2.49772e-05
ENSG00000183762	7994.72	-0.941215	0.182356	-5.1614	2.45104e-07	2.52732e-05
ENSG00000138119	4054.58	1.19581	0.232586	5.14137	2.72736e-07	2.77347e-05
ENSG00000076864	72.2143	2.49575	0.485441	5.1412	2.72991e-07	2.77347e-05
ENSG00000175130	1406.22	-1.24358	0.242785	-5.12213	3.02105e-07	3.04686e-05
ENSG00000123191	2203.09	0.961049	0.187925	5.11401	3.15391e-07	3.15779e-05
ENSG00000063660	2928.05	-0.990933	0.193859	-5.11162	3.19411e-07	3.17504e-05
ENSG00000263069	277.366	-1.59345	0.311814	-5.11025	3.21732e-07	3.17527e-05
ENSG00000152270	1661.72	-1.33992	0.262567	-5.10315	3.34045e-07	3.27341e-05
ENSG00000095015	3876.93	-0.903665	0.177768	-5.08339	3.70751e-07	3.60751e-05
ENSG00000178764	437.687	-1.49441	0.295258	-5.06139	4.16218e-07	4.0216e-05
ENSG00000174485	7753.62	-1.09454	0.216875	-5.04688	4.4909e-07	4.27937e-05
ENSG00000110852	336.076	1.4281	0.282895	5.04817	4.46061e-07	4.27937e-05
ENSG00000116574	472.374	-1.72791	0.342648	-5.04283	4.58697e-07	4.34097e-05
ENSG00000217482	284.796	1.8503	0.369332	5.00986	5.44702e-07	5.11982e-05
ENSG00000105122	3770.39	0.95392	0.19057	5.00563	5.568e-07	5.19818e-05
ENSG00000162885	1537.87	-1.2067	0.241325	-5.00033	5.7231e-07	5.30712e-05
ENSG00000179934	401.475	1.3483	0.269749	4.99836	5.78207e-07	5.32606e-05
ENSG00000120332	45.8347	3.58073	0.716919	4.99462	5.89532e-07	5.39441e-05
ENSG00000151136	883.707	-1.53839	0.308121	-4.99282	5.95036e-07	5.40895e-05
ENSG00000132846	363.519	-1.84795	0.370805	-4.9836	6.2412e-07	5.63625e-05
ENSG00000184792	425.709	-1.42109	0.285572	-4.97628	6.48195e-07	5.81565e-05
ENSG00000176454	1622.67	0.994401	0.200089	4.96979	6.70266e-07	5.90869e-05
ENSG00000168685	807.359	-1.482	0.298222	-4.96946	6.71393e-07	5.90869e-05
ENSG00000272405	675.96	1.11794	0.224888	4.9711	6.6575e-07	5.90869e-05
ENSG00000162694	482.565	1.24016	0.24969	4.96679	6.80694e-07	5.95263e-05
ENSG00000129355	2167.86	1.4339	0.288947	4.96251	6.95895e-07	6.04729e-05
ENSG00000185499	741.482	1.67946	0.33852	4.96119	7.00624e-07	6.05033e-05
ENSG00000266088	360.41	1.60104	0.323184	4.95396	7.27197e-07	6.2408e-05
ENSG00000184164	2279.76	-0.898101	0.181487	-4.94858	7.47584e-07	6.35354e-05
ENSG00000196218	306.728	-1.49496	0.302131	-4.94807	7.49531e-07	6.35354e-05
ENSG00000122547	589.516	1.23656	0.250159	4.94308	7.68994e-07	6.47878e-05
ENSG00000227373	360.061	-1.35652	0.274601	-4.93996	7.81386e-07	6.54328e-05
ENSG00000104419	15955.8	0.83228	0.168789	4.93089	8.18547e-07	6.79006e-05
ENSG00000085662	2078.41	-0.9928	0.201364	-4.93038	8.20685e-07	6.79006e-05
ENSG00000130396	7394.09	-0.927841	0.188425	-4.9242	8.47082e-07	6.96675e-05
ENSG00000152127	2106.59	-1.13507	0.231531	-4.90244	9.46533e-07	7.73861e-05
ENSG00000101439	443.595	1.54323	0.315658	4.88894	1.0138e-06	8.23983e-05
ENSG00000119714	1760.29	1.1753	0.240836	4.88011	1.06029e-06	8.55194e-05
ENSG00000074966	211.878	1.43611	0.294327	4.87931	1.06458e-06	8.55194e-05
ENSG00000069020	1735.51	1.0537	0.21603	4.87757	1.074e-06	8.57775e-05
ENSG00000136099	344.884	-2.37242	0.487009	-4.87141	1.10807e-06	8.79896e-05
ENSG00000251301	886.046	1.10356	0.22666	4.86879	1.12284e-06	8.86532e-05
ENSG00000172005	1855.39	-1.15805	0.238169	-4.86233	1.16012e-06	9.10763e-05
ENSG00000187595	69.5464	-2.5818	0.531372	-4.85874	1.18137e-06	9.222e-05
ENSG00000175779	386.135	-1.60915	0.331746	-4.85055	1.2312e-06	9.55704e-05
ENSG00000143494	1486.08	-1.23104	0.254523	-4.83668	1.32025e-06	0.000101344
ENSG00000274180	648.145	-1.12264	0.232093	-4.83701	1.31808e-06	0.000101344
ENSG00000089692	4548.29	0.831645	0.172006	4.83497	1.33164e-06	0.000101474
ENSG00000130940	712.535	-1.06398	0.220108	-4.83391	1.33877e-06	0.000101474
ENSG00000198933	322.259	1.51304	0.313056	4.83314	1.34398e-06	0.000101474
ENSG00000260996	82.5155	-2.47326	0.513644	-4.81512	1.47108e-06	0.000110467
ENSG00000169372	521.717	1.20936	0.251544	4.80776	1.52631e-06	0.000113944
ENSG00000173530	137.75	2.42666	0.504843	4.80677	1.53388e-06	0.000113944
ENSG00000075429	23.8909	-3.89181	0.810795	-4.8	1.58669e-06	0.000117237
ENSG00000148200	92.8873	-2.32935	0.485642	-4.79644	1.61511e-06	0.000118702
ENSG00000139211	251.056	-1.39794	0.291694	-4.79248	1.64734e-06	0.00012043
ENSG00000069667	1834.38	-0.956002	0.200023	-4.77947	1.75758e-06	0.000127813
ENSG00000244300	552.674	-1.04116	0.218341	-4.76851	1.85591e-06	0.000134257
ENSG00000143641	5575.97	-0.810261	0.170172	-4.76142	1.92237e-06	0.00013834
ENSG00000135503	624.043	1.82302	0.382983	4.76006	1.93531e-06	0.00013855
ENSG00000178950	4435.05	-0.949474	0.199824	-4.75155	2.01867e-06	0.000143773
ENSG00000142156	1880.57	-1.4515	0.305886	-4.74522	2.08284e-06	0.000147583
ENSG00000183421	58.2225	2.67592	0.56478	4.73799	2.15852e-06	0.000152165
ENSG00000183780	447.269	1.22381	0.258511	4.73405	2.20083e-06	0.00015436
ENSG00000150275	2980.57	1.0717	0.227171	4.71761	2.38626e-06	0.00016652
ENSG00000166825	536.478	1.538	0.326344	4.7128	2.44335e-06	0.000169647
ENSG00000153993	48.0079	2.72122	0.577887	4.70891	2.49045e-06	0.000172053
ENSG00000147642	406.948	1.39603	0.296797	4.70366	2.55542e-06	0.000175663
ENSG00000108924	499.741	-1.46903	0.312495	-4.70096	2.58938e-06	0.000177116
ENSG00000150995	5085.21	0.89775	0.191067	4.69862	2.6193e-06	0.00017828
ENSG00000152558	13608.7	-0.740789	0.158216	-4.68214	2.83892e-06	0.000192103
ENSG00000185436	570.252	-1.08634	0.232058	-4.68133	2.8502e-06	0.000192103
ENSG00000109790	1699.39	-0.889035	0.190114	-4.67633	2.92052e-06	0.000195888
ENSG00000247774	689.61	-1.09133	0.233542	-4.67293	2.96932e-06	0.000198199
ENSG00000043039	266.082	1.56209	0.335444	4.65678	3.21188e-06	0.000213358
ENSG00000168398	708.28	-1.3173	0.283412	-4.64802	3.35138e-06	0.00022156
ENSG00000176658	8899.42	-0.933203	0.201136	-4.63965	3.48997e-06	0.000229624
ENSG00000070718	1149.28	0.95203	0.205398	4.63504	3.56865e-06	0.000233687
ENSG00000272941	218.311	-1.38121	0.298081	-4.63367	3.59239e-06	0.000234132
ENSG00000159307	459.453	1.90601	0.413156	4.61329	3.96348e-06	0.000257105
ENSG00000055211	1853.01	-0.903332	0.196	-4.60883	4.04946e-06	0.000261455
ENSG00000251141	58.0618	2.29455	0.499115	4.59724	4.28117e-06	0.000273856
ENSG00000138271	49.0052	3.45217	0.750777	4.59813	4.2629e-06	0.000273856
ENSG00000101210	27590.5	-1.03716	0.225741	-4.59445	4.33895e-06	0.000276273
ENSG00000108405	106.732	1.93109	0.420594	4.59133	4.40429e-06	0.000279147
ENSG00000137628	347.587	1.73427	0.377862	4.58969	4.43903e-06	0.000280065
ENSG00000259479	12588.8	-0.779779	0.170186	-4.58191	4.60745e-06	0.000289369
ENSG00000213463	276.822	1.28421	0.280429	4.57945	4.66205e-06	0.000291473
ENSG00000136810	14689.5	-1.06912	0.233539	-4.57792	4.69622e-06	0.000292287
ENSG00000005844	25531.2	0.814742	0.178209	4.57183	4.83491e-06	0.000299569
ENSG00000198435	495.231	-1.267	0.277292	-4.56918	4.89626e-06	0.000302016
ENSG00000074660	243.422	1.71101	0.374572	4.56792	4.926e-06	0.0003025
ENSG00000001617	29.1546	3.347	0.734996	4.55376	5.26947e-06	0.00032216
ENSG00000100055	4316.95	1.12197	0.246812	4.54585	5.47137e-06	0.00033157
ENSG00000148120	147.292	1.88213	0.413988	4.54634	5.45874e-06	0.00033157
ENSG00000183688	1778.53	0.872794	0.192258	4.5397	5.6334e-06	0.000339898
ENSG00000125084	90.2734	-2.35721	0.519894	-4.53402	5.78708e-06	0.000347652
ENSG00000132463	7780.89	-0.798577	0.176375	-4.52773	5.9621e-06	0.000356616
ENSG00000106366	5671.91	1.78306	0.394768	4.51674	6.27992e-06	0.000374007
ENSG00000146376	1365.99	1.01757	0.225884	4.50482	6.64297e-06	0.000393931
ENSG00000116962	87.842	-1.98012	0.439708	-4.50326	6.69187e-06	0.000395135
ENSG00000197253	42.0143	2.79903	0.622732	4.49476	6.96474e-06	0.000409497
ENSG00000122068	6616.71	-0.972614	0.216494	-4.49257	7.03695e-06	0.000411989
ENSG00000135048	6131.44	-1.18978	0.264994	-4.48983	7.12815e-06	0.000415568
ENSG00000114455	2688.68	1.06176	0.237646	4.46783	7.90182e-06	0.000458737
ENSG00000146674	11292.2	0.975986	0.218523	4.46629	7.9586e-06	0.0004601
ENSG00000154930	509.42	-1.21859	0.274099	-4.44581	8.75612e-06	0.000502006
ENSG00000284690	40.4521	3.81626	0.858285	4.44637	8.73328e-06	0.000502006
ENSG00000128641	1013.24	-0.9176	0.206443	-4.44482	8.79654e-06	0.000502239
ENSG00000260997	1521.8	0.824432	0.185645	4.4409	8.95829e-06	0.000508289
ENSG00000130202	56.9339	-2.32445	0.523468	-4.44047	8.97608e-06	0.000508289
ENSG00000211450	1544.61	0.914537	0.206205	4.43509	9.20329e-06	0.000516918
ENSG00000116701	852.752	-0.935109	0.210813	-4.43573	9.17626e-06	0.000516918
ENSG00000115239	1972.41	0.831135	0.187812	4.42537	9.6278e-06	0.000538572
ENSG00000029993	951.556	-1.28242	0.290324	-4.41719	9.99934e-06	0.0005571
ENSG00000141424	4218.67	-0.928186	0.210218	-4.41535	1.00845e-05	0.000559588
ENSG00000144843	3419.61	-0.775097	0.175731	-4.41071	1.03032e-05	0.000569437
ENSG00000073282	1838.73	-0.810454	0.18393	-4.40631	1.05147e-05	0.000578809
ENSG00000173482	2695.2	1.02063	0.231856	4.40199	1.07261e-05	0.000588104
ENSG00000139190	415.44	1.06819	0.243686	4.38347	1.16802e-05	0.000637889
ENSG00000185215	6228.19	-1.34838	0.30793	-4.37883	1.19317e-05	0.000649057
ENSG00000112977	3117.99	-0.755405	0.172761	-4.37253	1.22812e-05	0.000662851
ENSG00000146859	1444.08	-1.07206	0.245145	-4.37317	1.22456e-05	0.000662851
ENSG00000160179	1359.57	-1.07591	0.246238	-4.3694	1.24589e-05	0.000669826
ENSG00000101474	4092.43	-0.763435	0.17492	-4.36449	1.27418e-05	0.000679742
ENSG00000196782	1647.79	-0.759212	0.173926	-4.36515	1.27038e-05	0.000679742
ENSG00000196917	89.6726	1.83822	0.423353	4.34204	1.41169e-05	0.000750203
ENSG00000070182	596.846	-1.18873	0.273984	-4.3387	1.43327e-05	0.000758753
ENSG00000133687	354.772	-1.39806	0.323083	-4.32725	1.50981e-05	0.000796221
ENSG00000144118	8619.53	0.92325	0.213464	4.32509	1.52468e-05	0.000796559
ENSG00000148834	2327.99	0.850336	0.196625	4.32465	1.52774e-05	0.000796559
ENSG00000162543	74.8727	2.46414	0.569697	4.32535	1.5229e-05	0.000796559
ENSG00000157680	88.3161	2.04053	0.472259	4.32078	1.55478e-05	0.000807608
ENSG00000099910	758.588	-0.915026	0.211827	-4.31968	1.56252e-05	0.000808592
ENSG00000138641	700.713	1.09806	0.254251	4.3188	1.56882e-05	0.000808823
ENSG00000159164	1338.18	0.925751	0.21444	4.31706	1.58121e-05	0.000812179
ENSG00000105246	10747.3	-1.08562	0.251787	-4.31165	1.62042e-05	0.000829236
ENSG00000177398	3143.26	0.962599	0.223381	4.30922	1.63831e-05	0.000832224
ENSG00000094841	632.005	1.08444	0.251629	4.30968	1.6349e-05	0.000832224
ENSG00000100299	1098.31	-1.02826	0.240727	-4.27146	1.94194e-05	0.000982852
ENSG00000160200	161.876	1.50944	0.354526	4.25763	2.06605e-05	0.00104185
ENSG00000144824	809.766	-1.1966	0.282146	-4.24107	2.22456e-05	0.0011177
ENSG00000162924	9321.19	-0.868723	0.204945	-4.23882	2.24702e-05	0.00112489
ENSG00000187908	327.53	-1.62316	0.383345	-4.23419	2.29374e-05	0.00114414
ENSG00000105974	4349.15	-0.953635	0.225319	-4.23238	2.31235e-05	0.00114927
ENSG00000135114	455.532	1.3759	0.325187	4.23112	2.32532e-05	0.00115158
ENSG00000114737	9975.68	0.989795	0.23413	4.22754	2.36259e-05	0.00116586
ENSG00000119614	23.2714	3.86954	0.915824	4.2252	2.38727e-05	0.00117384
ENSG00000131746	155.539	1.61459	0.382639	4.21962	2.44713e-05	0.00119901
ENSG00000132965	9415.86	0.719291	0.170734	4.21294	2.52067e-05	0.00123068
ENSG00000127946	5135.99	-1.12996	0.268295	-4.21165	2.53513e-05	0.00123338
ENSG00000133065	4449.49	0.810549	0.192534	4.20989	2.55492e-05	0.00123864
ENSG00000102962	7874.65	1.40033	0.332749	4.20837	2.57218e-05	0.00124265
ENSG00000171530	3214.88	-0.828645	0.197104	-4.20409	2.62132e-05	0.00126198
ENSG00000105851	2869.44	0.927434	0.220755	4.20119	2.65519e-05	0.00126944
ENSG00000135912	880.992	-0.878948	0.20918	-4.20188	2.64708e-05	0.00126944
ENSG00000141905	449.768	-1.29022	0.307451	-4.1965	2.71066e-05	0.00129149
ENSG00000157600	4743.53	-0.776929	0.185402	-4.1905	2.78339e-05	0.00132158
ENSG00000118495	375.368	-1.64776	0.395507	-4.16619	3.09733e-05	0.00146561
ENSG00000269919	349.263	2.05614	0.494409	4.15878	3.19958e-05	0.00150883
ENSG00000189319	3613.57	-0.739597	0.177893	-4.15754	3.21691e-05	0.00151184
ENSG00000239521	207.409	-1.42259	0.342663	-4.15158	3.30187e-05	0.00154651
ENSG00000101871	135.553	-1.69198	0.408355	-4.1434	3.42194e-05	0.00159733
ENSG00000197724	6444.51	-0.804751	0.195119	-4.12442	3.71665e-05	0.00172906
ENSG00000184500	117.636	1.94634	0.472116	4.12258	3.74653e-05	0.00173711
ENSG00000064012	2495.69	0.789341	0.191716	4.11725	3.83417e-05	0.0017718
ENSG00000278023	100.286	1.87387	0.456196	4.10759	3.99812e-05	0.0018414
ENSG00000101290	5419.02	-0.838121	0.204318	-4.10203	4.09533e-05	0.00187985
ENSG00000180828	1050.81	-1.53097	0.373292	-4.10127	4.10882e-05	0.00187985
ENSG00000233493	107.214	-2.07392	0.505902	-4.09945	4.14133e-05	0.00188847
ENSG00000130363	695.809	0.972723	0.237348	4.09829	4.16206e-05	0.00189169
ENSG00000163121	181.903	1.87256	0.45765	4.09168	4.28261e-05	0.00194009
ENSG00000123342	31.6234	3.06276	0.750752	4.07959	4.51152e-05	0.00203712
ENSG00000117650	543.986	1.16168	0.284946	4.07686	4.56487e-05	0.00205449
ENSG00000129473	1034.63	1.01522	0.24963	4.0669	4.7643e-05	0.00213037
ENSG00000035664	152.65	-1.7284	0.424985	-4.06697	4.76275e-05	0.00213037
ENSG00000162777	4777.87	0.79007	0.194332	4.06556	4.79172e-05	0.00213572
ENSG00000236816	123.465	1.48345	0.364988	4.06438	4.81606e-05	0.00213966
ENSG00000181788	13602.2	-0.791758	0.195046	-4.05934	4.9212e-05	0.00217937
ENSG00000114270	90.7865	-1.96609	0.485048	-4.05339	5.0481e-05	0.00222842
ENSG00000073861	2201.34	0.904378	0.223187	4.05211	5.07577e-05	0.0022335
ENSG00000169621	160.831	-1.26595	0.312986	-4.04475	5.23797e-05	0.00229755
ENSG00000257594	3668.39	0.922824	0.228256	4.04293	5.27878e-05	0.00230813
ENSG00000119655	820.465	0.872018	0.216011	4.03691	5.4159e-05	0.00236062
ENSG00000232810	620.428	1.11477	0.276432	4.0327	5.51405e-05	0.00239584
ENSG00000067167	7319.09	-0.958422	0.238605	-4.01677	5.90005e-05	0.00254848
ENSG00000175556	45.6715	2.33958	0.582465	4.01669	5.90224e-05	0.00254848
ENSG00000117748	3484.47	-0.668998	0.166685	-4.01355	5.9812e-05	0.00256653
ENSG00000077420	920.618	-0.832944	0.207499	-4.0142	5.96471e-05	0.00256653
ENSG00000175197	286.286	1.35007	0.336489	4.01223	6.01471e-05	0.00257292
ENSG00000136842	728.213	1.13645	0.284366	3.99643	6.43062e-05	0.00274234
ENSG00000180354	853.658	-1.03153	0.259343	-3.97749	6.96469e-05	0.00295188
ENSG00000108176	144.916	1.57797	0.396717	3.97757	6.96229e-05	0.00295188
ENSG00000135842	14432.8	-0.662971	0.166917	-3.97186	7.13151e-05	0.00300415
ENSG00000132718	6051.67	0.66089	0.166368	3.97246	7.11347e-05	0.00300415
ENSG00000282164	83.0015	-2.23226	0.562911	-3.96556	7.32233e-05	0.00307516
ENSG00000164938	2059.72	-0.960811	0.242601	-3.96047	7.48034e-05	0.003132
ENSG00000280987	953.595	0.993852	0.251432	3.95277	7.72525e-05	0.00322477
ENSG00000104856	3523.59	-0.837776	0.21208	-3.95028	7.80587e-05	0.00324861
ENSG00000124067	3218	-0.969026	0.245414	-3.94853	7.86317e-05	0.00326263
ENSG00000188610	343.077	1.29574	0.328419	3.94538	7.9674e-05	0.00329587
ENSG00000205018	41.3892	2.61723	0.663485	3.94467	7.991e-05	0.00329587
ENSG00000172965	955.04	-0.852377	0.216206	-3.94242	8.06638e-05	0.00331706
ENSG00000170275	1451.27	0.992082	0.251797	3.94001	8.14767e-05	0.00333066
ENSG00000070731	67.7359	-1.95157	0.495282	-3.94032	8.13741e-05	0.00333066
ENSG00000070404	17262.8	-1.09355	0.277831	-3.93603	8.2839e-05	0.00335656
ENSG00000152409	1988.23	-0.940242	0.238854	-3.93647	8.26885e-05	0.00335656
ENSG00000112419	254.47	-1.81442	0.460854	-3.93708	8.24791e-05	0.00335656
ENSG00000177105	8332.48	-0.708253	0.180124	-3.93203	8.42308e-05	0.00340297
ENSG00000128340	22269.4	0.79663	0.203126	3.92186	8.78678e-05	0.00353956
ENSG00000090565	873.187	-0.800404	0.204644	-3.9112	9.18405e-05	0.00368884
ENSG00000145839	255.096	2.13751	0.546799	3.90913	9.26273e-05	0.00370966
ENSG00000134317	78.8562	-2.01432	0.516217	-3.90208	9.53683e-05	0.00380839
ENSG00000286221	19.189	7.64476	1.96088	3.89863	9.6737e-05	0.00385192
ENSG00000116141	487.199	-1.37631	0.353096	-3.89784	9.70528e-05	0.00385339
ENSG00000067992	3223.82	0.754155	0.193602	3.89539	9.80424e-05	0.00385941
ENSG00000143891	1494.25	0.747968	0.191975	3.89617	9.77248e-05	0.00385941
ENSG00000111181	46.8029	2.38996	0.613527	3.89544	9.80204e-05	0.00385941
ENSG00000214530	737.96	-0.991368	0.254692	-3.89242	9.92509e-05	0.00389588
ENSG00000115363	1596	0.864326	0.222172	3.89035	0.0001001	0.00391808
ENSG00000172349	5422.07	0.686579	0.176736	3.88477	0.000102427	0.00399784
ENSG00000204388	2327.91	1.24146	0.319698	3.88321	0.000103085	0.00401217
ENSG00000285744	182.179	-1.20793	0.311131	-3.88239	0.000103434	0.00401448
ENSG00000129521	8978.23	0.652406	0.168292	3.87662	0.000105917	0.00409654
ENSG00000083444	6931.2	-1.01074	0.260788	-3.87572	0.00010631	0.00409654
ENSG00000132359	165.63	-1.58758	0.409652	-3.87543	0.000106438	0.00409654
ENSG00000204003	24.4856	3.96209	1.02499	3.86549	0.000110866	0.00425508
ENSG00000172270	19572.8	-0.721769	0.186812	-3.86362	0.000111719	0.00426414
ENSG00000237541	3977.42	-0.716606	0.185457	-3.86401	0.000111543	0.00426414
ENSG00000197181	464.01	-1.04117	0.269616	-3.86167	0.000112615	0.00428651
ENSG00000160789	19721.5	0.73216	0.189771	3.85813	0.000114257	0.00433706
ENSG00000100505	83.2508	1.79132	0.465276	3.85002	0.000118108	0.00447096
ENSG00000070669	1011.53	0.873689	0.227187	3.84569	0.000120215	0.00453828
ENSG00000136830	3765.99	0.880642	0.229095	3.844	0.000121047	0.00455723
ENSG00000169252	329.817	1.16684	0.303994	3.83838	0.000123851	0.00465013
ENSG00000111859	2484.05	0.984691	0.256646	3.83676	0.000124668	0.00466811
ENSG00000164307	14438.5	-0.70603	0.184126	-3.8345	0.000125822	0.0046986
ENSG00000213145	17771	-0.83495	0.218181	-3.82687	0.000129782	0.00482042
ENSG00000132958	91.4966	1.95401	0.510578	3.82705	0.000129689	0.00482042
ENSG00000162599	174.046	1.42785	0.373201	3.82595	0.00013027	0.00482559
ENSG00000130589	2339.7	-0.94515	0.247127	-3.82456	0.000131008	0.00483994
ENSG00000103145	579.438	0.923551	0.241687	3.82128	0.000132763	0.00489169
ENSG00000196743	1404.65	0.754807	0.197629	3.81932	0.000133819	0.00491748
ENSG00000116991	64.1319	2.04614	0.536261	3.81557	0.000135867	0.00497951
ENSG00000131143	6628.03	-0.772808	0.202881	-3.80917	0.000139435	0.00509677
ENSG00000066923	742.231	1.05915	0.278347	3.80515	0.000141716	0.00515288
ENSG00000184470	648.38	0.861632	0.22641	3.80563	0.000141443	0.00515288
ENSG00000137845	13947	-0.657266	0.172866	-3.80216	0.000143439	0.00520181
ENSG00000108679	1043.18	0.981863	0.258338	3.8007	0.00014429	0.00520538
ENSG00000156804	540.755	0.99467	0.261666	3.80129	0.000143944	0.00520538
ENSG00000127328	483.814	-0.931562	0.245214	-3.79898	0.000145294	0.00522792
ENSG00000140678	252.289	1.15413	0.303917	3.79751	0.000146158	0.00524536
ENSG00000145012	2384.7	0.967001	0.255293	3.78781	0.000151983	0.00544029
ENSG00000116406	1996.41	-0.941655	0.248706	-3.78622	0.000152954	0.00546091
ENSG00000129195	338.862	1.24853	0.330043	3.78294	0.000154987	0.0055192
ENSG00000176978	5635.78	-0.818213	0.216423	-3.78062	0.000156437	0.00555652
ENSG00000229921	306.329	-1.78173	0.471398	-3.77968	0.00015703	0.0055633
ENSG00000184661	557.018	0.967839	0.256452	3.77396	0.000160679	0.005678
ENSG00000163935	351.219	-0.943932	0.250236	-3.77216	0.000161838	0.00570439
ENSG00000166402	275.047	1.46636	0.388874	3.77078	0.00016274	0.00572157
ENSG00000198826	2869.34	0.814885	0.216354	3.76644	0.000165593	0.00580709
ENSG00000165072	128.95	1.61893	0.430036	3.76464	0.000166792	0.00583433
ENSG00000162729	6197.63	0.867076	0.23065	3.75927	0.000170411	0.00593089
ENSG00000085733	385.497	1.15643	0.307579	3.7598	0.000170051	0.00593089
ENSG00000160932	5207.51	0.833267	0.2218	3.75684	0.00017207	0.00597358
ENSG00000226367	22.6885	3.35563	0.893646	3.75499	0.000173351	0.00600297
ENSG00000254415	80.8907	1.84076	0.490524	3.75265	0.000174976	0.00604411
ENSG00000078808	11179.5	-0.721184	0.192317	-3.74998	0.000176846	0.00608541
ENSG00000185347	599.384	-1.07755	0.28737	-3.74969	0.000177052	0.00608541
ENSG00000112514	3135.53	0.697793	0.186158	3.74838	0.000177977	0.00610202
ENSG00000163535	899.263	0.747378	0.199509	3.74609	0.000179614	0.0061429
ENSG00000124532	1246.68	-0.674497	0.180381	-3.73928	0.000184548	0.00629604
ENSG00000268223	150.174	1.33203	0.356538	3.73601	0.000186965	0.00636281
ENSG00000227028	61.8965	3.20941	0.859563	3.73377	0.000188633	0.0064038
ENSG00000185989	1169.23	1.03423	0.277073	3.73268	0.000189454	0.00641589
ENSG00000132510	6788.36	-0.925926	0.24817	-3.73102	0.000190709	0.00644261
ENSG00000103187	24864.5	-0.611158	0.163894	-3.72899	0.000192251	0.00646635
ENSG00000131015	482.681	-1.13034	0.303134	-3.72886	0.000192348	0.00646635
ENSG00000135454	3996.45	-0.882532	0.236946	-3.72461	0.000195619	0.00656037
ENSG00000068489	1738.79	1.0202	0.27401	3.72324	0.000196684	0.00658009
ENSG00000269556	2212.24	-0.783968	0.210923	-3.71685	0.000201722	0.00673234
ENSG00000131187	102.464	-1.48839	0.400513	-3.71621	0.000202234	0.00673317
ENSG00000123975	1685.69	0.814688	0.219668	3.70872	0.000208311	0.00690233
ENSG00000169607	1422.29	0.836172	0.225461	3.70871	0.000208314	0.00690233
ENSG00000276045	1593.12	-0.727891	0.196421	-3.70577	0.000210751	0.00696639
ENSG00000204060	205.604	1.17034	0.316083	3.70263	0.000213374	0.00703626
Timer_protein	12781.7	-0.936488	0.253247	-3.69793	0.000217365	0.00713381
ENSG00000198756	1190.62	-0.713091	0.19283	-3.69804	0.000217272	0.00713381
ENSG00000162434	14187.1	-0.658855	0.178336	-3.69445	0.000220361	0.00719795
ENSG00000196735	3610.23	-0.699892	0.189441	-3.69452	0.000220301	0.00719795
ENSG00000123095	85.5367	-2.33944	0.633659	-3.69195	0.000222542	0.00725204
ENSG00000072840	1349.34	-0.826702	0.223991	-3.69078	0.000223564	0.00726819
ENSG00000027869	5455.28	-0.807174	0.219037	-3.6851	0.000228617	0.00741503
ENSG00000173762	190.878	-1.29385	0.351368	-3.68231	0.000231134	0.00747912
ENSG00000102003	25.1419	3.16502	0.859766	3.68126	0.000232082	0.00749225
ENSG00000163346	10833.9	-0.592148	0.161147	-3.67458	0.000238238	0.00767303
ENSG00000139679	1391.41	0.802378	0.218412	3.67368	0.000239078	0.00768218
ENSG00000123104	2996.69	-0.736852	0.2008	-3.66958	0.000242952	0.00778854
ENSG00000112149	2744.52	-1.23859	0.337968	-3.6648	0.00024753	0.00789867
ENSG00000172725	465.927	1.12503	0.306961	3.66505	0.000247286	0.00789867
ENSG00000103811	4399.64	0.782485	0.213602	3.66328	0.000249002	0.00792733
ENSG00000154734	1300.99	0.988631	0.269944	3.66235	0.000249908	0.00793787
ENSG00000196208	260.099	-1.44036	0.393354	-3.66175	0.0002505	0.00793845
ENSG00000136111	212.872	1.08107	0.295546	3.65787	0.000254316	0.00804093
ENSG00000180884	950.152	-1.10919	0.303284	-3.65728	0.000254911	0.00804133
ENSG00000120913	885.193	0.864371	0.236669	3.65223	0.000259974	0.00818238
ENSG00000124406	4093.5	0.639038	0.17521	3.64727	0.000265044	0.00829439
ENSG00000141956	2207.86	-1.42419	0.390428	-3.64776	0.000264541	0.00829439
ENSG00000114861	2003.23	-0.798015	0.21885	-3.64641	0.000265934	0.00829439
ENSG00000163171	1015.97	0.84015	0.230371	3.64694	0.000265383	0.00829439
ENSG00000168763	1206.02	-0.71054	0.194898	-3.64571	0.000266658	0.00829822
ENSG00000228168	294.86	1.05402	0.289165	3.64504	0.00026735	0.00830107
ENSG00000002919	6568.47	-0.74365	0.204169	-3.64233	0.000270176	0.00837002
ENSG00000158292	3837.95	-0.698416	0.192246	-3.63292	0.000280229	0.00864268
ENSG00000198478	161.559	-1.15549	0.318025	-3.63334	0.000279771	0.00864268
ENSG00000157514	5893.94	0.857756	0.236235	3.63094	0.000282388	0.00868989
ENSG00000133943	1648.44	0.662974	0.182625	3.63024	0.000283157	0.00869419
ENSG00000078269	738.012	-0.891773	0.24589	-3.62671	0.000287052	0.00879423
ENSG00000163041	6942.54	-0.648918	0.179032	-3.6246	0.000289413	0.00884696
ENSG00000232956	1286.85	0.809888	0.223617	3.62176	0.000292609	0.00890524
ENSG00000164687	1091.19	0.978269	0.270081	3.62213	0.000292185	0.00890524
ENSG00000073417	960.941	-0.846979	0.233974	-3.61998	0.000294631	0.00894707
ENSG00000078081	2917.19	-0.97586	0.270074	-3.61331	0.000302316	0.00916032
ENSG00000140836	1026.22	-0.801768	0.22195	-3.61239	0.000303389	0.0091727
ENSG00000153283	15702.7	-0.645401	0.178783	-3.60996	0.000306238	0.00922384
ENSG00000065328	712.232	-0.904316	0.250516	-3.60981	0.000306415	0.00922384
ENSG00000111452	742.705	0.941228	0.260822	3.6087	0.00030774	0.00924357
ENSG00000161091	402.91	-0.898289	0.249141	-3.60554	0.000311504	0.00931892
ENSG00000281501	23.0666	-3.1524	0.87434	-3.60546	0.000311598	0.00931892
ENSG00000160216	5085.36	-0.693256	0.192353	-3.60409	0.000313245	0.00934797
ENSG00000153234	3234.4	-1.43298	0.397737	-3.60283	0.000314777	0.00935328
ENSG00000101230	42.6723	-2.05464	0.570266	-3.60295	0.000314623	0.00935328
ENSG00000235453	261.677	-0.965523	0.268189	-3.60016	0.000318021	0.0094294
ENSG00000124225	952.819	-0.959928	0.266823	-3.59762	0.000321139	0.00950147
ENSG00000130844	687.561	-1.3514	0.376385	-3.59046	0.000330095	0.00974557
ENSG00000160888	11967.7	-0.676154	0.188364	-3.58961	0.00033117	0.00975644
ENSG00000017427	177.081	1.8659	0.519902	3.58894	0.000332032	0.00976102
ENSG00000239697	1917.37	0.734509	0.204731	3.58768	0.000333634	0.00978731
ENSG00000105810	23695.9	-0.561846	0.156642	-3.58682	0.00033473	0.00979865
ENSG00000122862	44745.6	-0.639055	0.178266	-3.58484	0.000337281	0.00983167
ENSG00000076554	2431.2	-0.835702	0.233119	-3.58488	0.000337235	0.00983167
ENSG00000111752	3500.97	0.687814	0.191977	3.58279	0.000339939	0.00986751
ENSG00000134057	1028.33	0.927001	0.258737	3.5828	0.000339936	0.00986751
ENSG00000171208	788.206	-0.980511	0.273983	-3.57873	0.000345269	0.0100012
ENSG00000197077	3915.05	0.664571	0.185767	3.57744	0.000346978	0.0100283
ENSG00000198399	3909.7	-0.612376	0.171202	-3.57693	0.000347656	0.0100283
ENSG00000114738	6200.6	0.715864	0.20024	3.57503	0.000350181	0.0100801
ENSG00000002822	1053.25	0.899009	0.251743	3.57113	0.000355439	0.0102102
ENSG00000112576	7392.82	0.74868	0.20985	3.5677	0.000360129	0.0103235
ENSG00000118922	2046.48	-0.673251	0.188768	-3.56655	0.000361718	0.0103251
ENSG00000052795	1606.43	0.751013	0.210621	3.56571	0.000362874	0.0103251
ENSG00000205476	656.576	1.1206	0.31419	3.56665	0.00036158	0.0103251
ENSG00000129422	56.3187	-2.21378	0.620891	-3.56549	0.000363175	0.0103251
ENSG00000132819	6441.57	0.680967	0.191105	3.56332	0.000366192	0.0103895
ENSG00000043462	8525.27	0.717181	0.201472	3.5597	0.000371276	0.0105121
ENSG00000138175	2258.24	0.633851	0.178165	3.55765	0.000374181	0.0105727
ENSG00000184056	3137.72	-0.690591	0.194176	-3.55652	0.000375807	0.0105788
ENSG00000169925	2838.77	-0.720088	0.202475	-3.55643	0.000375927	0.0105788
ENSG00000140105	9739.71	0.661283	0.186078	3.5538	0.000379703	0.0106633
ENSG00000041880	305.489	1.02109	0.287395	3.55293	0.000380971	0.0106772
ENSG00000287263	441.272	0.93929	0.264486	3.55138	0.000383213	0.0107183
ENSG00000231312	64.0522	1.95703	0.551613	3.54782	0.000388431	0.0108423
ENSG00000151468	160.339	-1.27018	0.358246	-3.54556	0.000391773	0.0109136
ENSG00000170425	97.273	-1.68643	0.47592	-3.54352	0.000394824	0.0109764
ENSG00000106665	3181.61	-0.80965	0.228568	-3.54227	0.000396697	0.0110064
ENSG00000105642	530.476	-0.867669	0.245007	-3.54141	0.000398	0.0110204
ENSG00000111186	1046.78	-1.02514	0.289532	-3.54068	0.000399093	0.0110285
ENSG00000156299	711.091	0.973488	0.275111	3.53853	0.000402361	0.0110745
ENSG00000273604	490.921	-1.32895	0.375529	-3.53888	0.000401833	0.0110745
ENSG00000135127	96.4968	-1.54251	0.436235	-3.53596	0.000406294	0.0111606
ENSG00000127838	3902.65	-0.666675	0.188737	-3.53229	0.000411978	0.0112942
ENSG00000067141	1806.63	-1.00184	0.283745	-3.53077	0.000414345	0.0113366
ENSG00000134222	226.252	1.18071	0.334726	3.5274	0.000419658	0.0114593
ENSG00000163191	8387.5	0.695428	0.197214	3.52626	0.000421476	0.0114863
ENSG00000162341	693.597	0.943134	0.267578	3.52471	0.00042394	0.0115307
ENSG00000237422	254.217	0.990515	0.2811	3.52371	0.000425556	0.0115519
ENSG00000151692	2656.14	0.693261	0.196902	3.52083	0.000430192	0.0116548
ENSG00000163328	318.209	1.21142	0.344151	3.52003	0.000431504	0.0116675
ENSG00000175711	181.335	1.07802	0.306398	3.51836	0.00043422	0.011718
ENSG00000149781	3386.63	0.661901	0.188327	3.51464	0.000440343	0.0118601
ENSG00000119715	675.869	1.3631	0.388067	3.51254	0.000443848	0.0119312
ENSG00000185811	14366.1	-0.615291	0.175285	-3.51022	0.000447731	0.0119928
ENSG00000175463	1851.15	0.849949	0.242141	3.51014	0.000447874	0.0119928
ENSG00000110492	301.695	-1.42418	0.405913	-3.50859	0.000450485	0.0120394
ENSG00000168389	335.302	-1.01876	0.290432	-3.50773	0.000451947	0.0120551
ENSG00000126787	1146.25	1.17432	0.335065	3.50474	0.000457046	0.0121676
ENSG00000182118	90.1283	-1.52689	0.435928	-3.50262	0.000460709	0.0122416
ENSG00000241014	25.9768	3.87656	1.10913	3.49513	0.000473824	0.0125659
ENSG00000088992	590.29	-0.768601	0.220098	-3.49209	0.000479256	0.0126856
ENSG00000183963	308.343	0.92449	0.264922	3.48967	0.000483617	0.0127766
ENSG00000205531	10727.2	-0.599662	0.171955	-3.48731	0.000487897	0.012865
ENSG00000158402	241.406	1.22157	0.350716	3.48307	0.000495707	0.0130461
ENSG00000235385	47.7968	2.13374	0.612917	3.48129	0.000499013	0.0131081
ENSG00000144785	93.8415	1.56932	0.450905	3.48038	0.000500698	0.0131274
ENSG00000123843	45.5314	2.27326	0.653384	3.4792	0.000502911	0.0131605
ENSG00000026751	1635.57	-1.06059	0.304949	-3.47792	0.000505327	0.0131987
ENSG00000153233	731.405	1.0308	0.296432	3.47736	0.000506369	0.013201
ENSG00000149311	3177.53	0.918053	0.264266	3.47397	0.000512826	0.0133399
ENSG00000221838	338.554	-0.843223	0.242756	-3.47355	0.000513629	0.0133399
ENSG00000111145	2478.76	-1.01381	0.29195	-3.47255	0.000515535	0.0133643
ENSG00000134759	4119.76	-0.610069	0.175766	-3.47092	0.000518681	0.0134206
ENSG00000188070	239.903	-0.925061	0.266599	-3.46986	0.000520736	0.0134486
ENSG00000247317	24.7543	2.68217	0.773302	3.46846	0.000523451	0.0134935
ENSG00000167895	5838.84	0.848624	0.244957	3.46438	0.00053145	0.0136742
ENSG00000164050	634.45	-1.09531	0.31664	-3.45916	0.000541853	0.013916
ENSG00000104043	5959.1	0.59897	0.173435	3.45357	0.000553216	0.0141814
ENSG00000198482	585.865	-0.76028	0.220473	-3.4484	0.00056391	0.0144288
ENSG00000174238	3314.66	-0.597185	0.173268	-3.4466	0.000567683	0.0144916
ENSG00000163050	1462.85	-0.700906	0.203411	-3.44576	0.000569446	0.0144916
ENSG00000179715	1136.75	-0.789673	0.229182	-3.44561	0.000569775	0.0144916
ENSG00000115274	874.164	-0.818132	0.237468	-3.44524	0.000570559	0.0144916
ENSG00000008853	710.221	-0.920383	0.267285	-3.44345	0.000574338	0.0145608
ENSG00000166920	343.97	-1.26271	0.366839	-3.44213	0.000577158	0.0145776
ENSG00000272068	176.939	1.2744	0.370286	3.44165	0.000578168	0.0145776
ENSG00000088386	21.4639	3.14056	0.912393	3.44212	0.000577177	0.0145776
ENSG00000005486	2140.06	-0.848607	0.246767	-3.4389	0.000584092	0.0147002
ENSG00000078589	1728.03	-1.09955	0.319857	-3.43764	0.000586812	0.0147418
ENSG00000204160	6367.77	-0.657513	0.191411	-3.43509	0.000592362	0.0148542
ENSG00000100027	502.746	-0.830199	0.241753	-3.43409	0.000594558	0.0148823
ENSG00000106804	157.633	-1.35171	0.39376	-3.43281	0.000597351	0.0149251
ENSG00000169992	954.888	-0.938228	0.2735	-3.43045	0.00060258	0.0150286
ENSG00000089820	1723.99	0.830503	0.242146	3.42976	0.000604113	0.0150397
ENSG00000134690	911.318	0.810792	0.236695	3.42548	0.000613717	0.0152513
ENSG00000167468	7346.17	-0.675977	0.1974	-3.4244	0.000616157	0.0152845
ENSG00000049323	336.488	-1.33302	0.389454	-3.42278	0.000619843	0.0153483
ENSG00000169860	373.127	0.826582	0.241546	3.42204	0.000621524	0.0153624
ENSG00000099308	1342.66	0.780917	0.228688	3.41477	0.000638349	0.0157501
ENSG00000101187	730.787	0.862832	0.253135	3.40858	0.000653015	0.0160833
ENSG00000186815	2058.31	0.69559	0.204429	3.40259	0.000667498	0.0164107
ENSG00000166783	6430.55	-0.693964	0.204309	-3.39663	0.000682212	0.0167064
ENSG00000100814	1300.04	0.647536	0.190657	3.39634	0.000682928	0.0167064
ENSG00000152076	225.633	-1.04972	0.309082	-3.39625	0.000683153	0.0167064
ENSG00000187210	500.201	1.46734	0.432986	3.38888	0.000701785	0.0171317
ENSG00000156858	2140.26	-0.869651	0.256701	-3.3878	0.000704559	0.0171691
ENSG00000164742	2527.79	0.729875	0.215521	3.38656	0.000707745	0.0172164
ENSG00000155158	740.157	0.747748	0.22114	3.38134	0.000721345	0.0175164
ENSG00000173077	44.478	2.06699	0.611532	3.38002	0.000724802	0.0175695
ENSG00000233093	904.437	0.925708	0.273939	3.37925	0.000726846	0.0175882
ENSG00000154269	18.6319	4.51469	1.33837	3.37328	0.00074278	0.0179423
ENSG00000110400	7629.53	-0.697649	0.206982	-3.37059	0.000750079	0.0180829
ENSG00000114859	132.225	1.18579	0.351848	3.37017	0.000751217	0.0180829
ENSG00000104140	82.8707	1.70145	0.505103	3.36853	0.000755703	0.0181592
ENSG00000071537	6786.67	-0.723084	0.214728	-3.36745	0.000758678	0.0181833
ENSG00000135338	501.611	-0.782167	0.23229	-3.36721	0.000759337	0.0181833
ENSG00000233355	673.279	0.95182	0.282843	3.36518	0.000764924	0.0182854
ENSG00000142002	4086.29	0.756741	0.225045	3.36262	0.000772055	0.018424
ENSG00000089127	318.874	0.996503	0.296621	3.35952	0.000780788	0.0186003
ENSG00000116833	268.616	-1.25138	0.372654	-3.35801	0.000785044	0.0186695
ENSG00000118707	1529.55	-0.857139	0.255661	-3.35264	0.000800453	0.0190032
ENSG00000129993	83.3751	1.69361	0.505796	3.34841	0.000812759	0.0192622
ENSG00000183486	1635.59	-0.597177	0.178524	-3.34508	0.000822576	0.0194615
ENSG00000101935	956.887	-0.736452	0.220209	-3.34433	0.000824825	0.0194663
ENSG00000283544	155.535	1.28509	0.384288	3.34407	0.000825596	0.0194663
ENSG00000134602	2541.87	0.618454	0.185028	3.34249	0.000830295	0.0195438
ENSG00000140199	1254.04	-0.881362	0.263779	-3.34129	0.000833894	0.0195951
ENSG00000285103	775.567	-0.816005	0.244254	-3.3408	0.00083537	0.0195965
ENSG00000125772	3795.61	-0.954512	0.286035	-3.33705	0.000846736	0.0198064
ENSG00000171444	2918.36	-0.651087	0.195117	-3.3369	0.000847185	0.0198064
ENSG00000164171	1346.67	0.894161	0.268153	3.33452	0.000854475	0.0199431
ENSG00000151092	1178.79	-0.895611	0.268759	-3.3324	0.000861008	0.0200616
ENSG00000180448	12042.4	-0.592499	0.177886	-3.33079	0.000866	0.020144
ENSG00000070756	98038.9	-0.691561	0.207807	-3.3279	0.000875025	0.0203197
ENSG00000158290	2337.27	0.610748	0.183723	3.3243	0.00088642	0.0205154
ENSG00000119408	1658.4	0.768309	0.231102	3.32454	0.000885638	0.0205154
ENSG00000198216	1206.47	0.843002	0.25389	3.32034	0.000899063	0.0207732
ENSG00000106351	1610.28	0.651252	0.196332	3.31711	0.000909552	0.0209804
ENSG00000260101	150.623	-1.87305	0.564811	-3.31624	0.000912361	0.0210102
ENSG00000179387	974.336	-0.865895	0.261256	-3.31436	0.000918535	0.0210471
ENSG00000268027	134.479	1.56949	0.473435	3.3151	0.000916105	0.0210471
ENSG00000088340	81.4522	1.48752	0.44879	3.31452	0.000918006	0.0210471
ENSG00000136052	1409.21	-0.744522	0.224695	-3.31347	0.000921444	0.0210788
ENSG00000138835	1154.52	0.876509	0.264632	3.31219	0.000925694	0.021141
ENSG00000175063	1047.77	0.908644	0.274587	3.30912	0.000935883	0.0213385
ENSG00000120899	18047.8	-0.656679	0.19868	-3.30521	0.000949036	0.0216027
ENSG00000164733	25394.3	-0.549768	0.166532	-3.30128	0.000962463	0.0218723
ENSG00000187994	1632.1	0.695128	0.210736	3.29857	0.0009718	0.0220482
ENSG00000065534	1277.64	0.702514	0.213014	3.29798	0.000973838	0.0220582
ENSG00000112893	2054.35	-0.685233	0.208091	-3.29294	0.000991441	0.0224202
ENSG00000090376	433.981	-0.958452	0.291268	-3.29062	0.000999652	0.0225689
ENSG00000113318	1323.82	0.737363	0.224904	3.27857	0.00104333	0.0235167
ENSG00000197646	406.501	-0.810365	0.247387	-3.2757	0.00105401	0.0237186
ENSG00000100297	2658.45	-0.731676	0.223469	-3.27417	0.00105971	0.0238082
ENSG00000111537	2480.77	0.899438	0.274752	3.27364	0.00106172	0.0238146
ENSG00000076641	5375.52	-0.764784	0.233778	-3.27141	0.00107014	0.0239392
ENSG00000137393	364.364	1.5212	0.46502	3.27125	0.00107074	0.0239392
ENSG00000141293	3530.35	0.660653	0.202204	3.26726	0.00108595	0.0240459
ENSG00000108306	968.087	-0.63928	0.195658	-3.26733	0.00108566	0.0240459
ENSG00000041988	941.135	-0.745484	0.228122	-3.26792	0.00108341	0.0240459
ENSG00000146192	460.122	0.775979	0.237377	3.26897	0.0010794	0.0240459
ENSG00000058085	23.4378	2.61172	0.799238	3.26776	0.00108404	0.0240459
ENSG00000163975	22.4638	-2.58556	0.790946	-3.26895	0.00107946	0.0240459
ENSG00000171843	1192.94	0.745885	0.228515	3.26405	0.00109832	0.0242619
ENSG00000158321	580.446	-1.06743	0.327048	-3.26382	0.00109922	0.0242619
ENSG00000101608	14284.6	0.591483	0.181471	3.25939	0.00111654	0.0245659
ENSG00000256591	143.9	-1.12259	0.344419	-3.25938	0.00111655	0.0245659
ENSG00000060138	127.436	1.33657	0.410142	3.2588	0.00111886	0.0245775
ENSG00000167323	7096.46	-0.617288	0.18958	-3.25608	0.00112962	0.0247703
ENSG00000106689	804.851	-0.745371	0.228945	-3.25568	0.00113122	0.0247703
ENSG00000185304	34.6321	-2.77898	0.854325	-3.25283	0.0011426	0.02498
ENSG00000147036	278.817	1.29859	0.399339	3.25185	0.00114655	0.0250268
ENSG00000008513	6006.97	0.613345	0.188784	3.24892	0.00115845	0.0250883
ENSG00000198743	5498.45	-0.691557	0.212821	-3.24947	0.0011562	0.0250883
ENSG00000100060	2929.58	0.772368	0.237676	3.24967	0.0011554	0.0250883
ENSG00000160199	1105.25	-0.795324	0.244781	-3.24913	0.00115758	0.0250883
ENSG00000229056	601.795	-1.22813	0.377995	-3.24906	0.00115788	0.0250883
ENSG00000100030	5628.94	-0.547583	0.168703	-3.24585	0.00117101	0.0252811
ENSG00000167992	519.56	0.88515	0.27269	3.24599	0.00117042	0.0252811
ENSG00000056736	4998.24	-0.714828	0.220302	-3.24476	0.0011755	0.0253383
ENSG00000153898	3351.13	0.616553	0.190183	3.2419	0.00118736	0.0255542
ENSG00000105401	5753.68	-0.830064	0.256164	-3.24036	0.00119378	0.0255965
ENSG00000105755	857.759	0.780467	0.240873	3.24017	0.0011946	0.0255965
ENSG00000104833	350.469	-0.935517	0.288731	-3.2401	0.00119489	0.0255965
ENSG00000103064	5253.57	-0.757889	0.234057	-3.23805	0.00120352	0.0257414
ENSG00000213886	170.723	1.21411	0.375154	3.23628	0.00121097	0.0258212
ENSG00000140859	27.0698	3.14406	0.971504	3.23628	0.00121098	0.0258212
ENSG00000132646	8983.35	-0.620292	0.191762	-3.23471	0.00121768	0.025924
ENSG00000162552	18.3115	-3.19758	0.988857	-3.23361	0.00122237	0.0259838
ENSG00000135373	521.766	0.804394	0.248812	3.23294	0.00122524	0.0260047
ENSG00000115652	3166.77	-0.562632	0.174062	-3.23236	0.00122772	0.0260175
ENSG00000181588	403.86	-0.904087	0.279749	-3.23178	0.00123021	0.0260304
ENSG00000064961	1545.1	-0.694069	0.214847	-3.23053	0.00123559	0.0261042
ENSG00000172819	869.257	0.833294	0.25806	3.22907	0.00124195	0.0261775
ENSG00000008394	467.657	-0.886942	0.274692	-3.22886	0.00124285	0.0261775
ENSG00000167984	5218.95	0.632043	0.195942	3.22566	0.0012568	0.0264312
ENSG00000085563	207.777	-1.3454	0.417587	-3.22184	0.0012737	0.0267457
ENSG00000049249	3827.6	-0.706752	0.219473	-3.22022	0.0012809	0.0268312
ENSG00000119139	3052.27	0.673299	0.209102	3.21996	0.00128211	0.0268312
ENSG00000177917	1984.8	-0.66118	0.205359	-3.21962	0.0012836	0.0268312
ENSG00000172578	2686.72	0.65327	0.203057	3.21718	0.00129459	0.0270202
ENSG00000113300	1855.18	-0.585048	0.18211	-3.21261	0.00131534	0.0273705
ENSG00000100033	236.573	0.990373	0.308257	3.21282	0.00131439	0.0273705
ENSG00000203880	630.662	-0.730488	0.22756	-3.2101	0.0013269	0.0275696
ENSG00000198586	2309.08	-0.65611	0.20452	-3.20804	0.00133641	0.0277254
ENSG00000075240	426.657	-0.960028	0.299725	-3.20303	0.0013599	0.0281706
ENSG00000112984	722.716	1.06394	0.332435	3.20043	0.00137223	0.0283834
ENSG00000071575	2536.92	-0.743825	0.232469	-3.19967	0.00137583	0.0284153
ENSG00000107798	3387.35	0.600047	0.187649	3.1977	0.00138526	0.0285674
ENSG00000178922	620.545	0.802873	0.251164	3.1966	0.00139056	0.0286339
ENSG00000132912	2165.92	0.604359	0.189179	3.19465	0.00140001	0.0287671
ENSG00000156958	657.433	0.770353	0.241189	3.19398	0.00140327	0.0287671
ENSG00000137880	153.05	1.11758	0.349868	3.19428	0.00140181	0.0287671
ENSG00000168944	2673.69	-0.56712	0.17762	-3.19289	0.00140858	0.0288331
ENSG00000100139	1285.96	-0.63108	0.19774	-3.19146	0.00141554	0.0289327
ENSG00000114757	3135.75	0.903194	0.283156	3.18974	0.001424	0.0290595
ENSG00000070759	324.437	-1.09845	0.344413	-3.18935	0.00142595	0.0290595
ENSG00000127824	4422.93	0.652148	0.204622	3.18709	0.00143712	0.0292439
ENSG00000184588	3398.53	0.611097	0.191899	3.18448	0.00145017	0.0294228
ENSG00000139044	104.67	-1.41059	0.442925	-3.18472	0.00144895	0.0294228
ENSG00000099860	15039.2	-0.954472	0.300051	-3.18103	0.00146753	0.029688
ENSG00000141655	2450.76	-0.858372	0.269831	-3.18114	0.00146696	0.029688
ENSG00000170044	401.725	0.830283	0.261103	3.1799	0.00147324	0.0297599
ENSG00000026297	1113.3	-0.722079	0.227327	-3.17638	0.00149123	0.0300355
ENSG00000185291	843.613	0.731984	0.23042	3.17674	0.00148939	0.0300355
ENSG00000168477	220.997	1.45157	0.457181	3.17503	0.00149819	0.0301316
ENSG00000015475	237.498	-1.1566	0.364503	-3.17308	0.00150832	0.0302913
ENSG00000254004	1808.76	-0.947148	0.298606	-3.1719	0.00151446	0.0303427
ENSG00000101447	262.814	1.00052	0.315447	3.17174	0.00151527	0.0303427
ENSG00000111266	2085.83	-0.689752	0.217891	-3.16559	0.00154769	0.030947
ENSG00000076003	4218.29	-0.60448	0.191028	-3.16436	0.00155427	0.0310337
ENSG00000155016	81.495	-1.86866	0.590639	-3.16379	0.00155729	0.0310491
ENSG00000154654	137.618	1.90436	0.602251	3.16207	0.00156654	0.0311886
ENSG00000173898	57.9479	-1.97403	0.624896	-3.15897	0.0015833	0.031477
ENSG00000108091	6100.86	0.688991	0.218764	3.14947	0.00163569	0.0323323
ENSG00000166851	1026.18	1.00686	0.319669	3.14969	0.00163442	0.0323323
ENSG00000139192	813.309	-0.620538	0.196988	-3.15013	0.00163199	0.0323323
ENSG00000135709	85.6227	1.4845	0.471201	3.15046	0.00163013	0.0323323
ENSG00000265206	334.688	1.1628	0.369513	3.14685	0.00165041	0.0325768
ENSG00000170113	1260.34	-0.653006	0.207595	-3.14557	0.00165761	0.0326291
ENSG00000230487	62.007	-1.7359	0.55186	-3.14554	0.00165779	0.0326291
ENSG00000196814	1800.2	-0.826292	0.262726	-3.14507	0.00166046	0.0326353
ENSG00000205268	4770.04	-0.607531	0.193218	-3.14429	0.00166493	0.0326765
ENSG00000137522	958.156	-0.679752	0.21626	-3.14322	0.00167101	0.0327493
ENSG00000102981	211.242	-0.90909	0.289295	-3.14244	0.00167548	0.0327905
ENSG00000113369	2259.7	-0.889285	0.283867	-3.13275	0.00173175	0.0338439
ENSG00000160007	6202.3	0.659538	0.210624	3.13135	0.00174005	0.0338623
ENSG00000131002	1169.55	-0.745517	0.238058	-3.13165	0.00173825	0.0338623
ENSG00000187554	42.3132	2.09085	0.667672	3.13156	0.00173882	0.0338623
ENSG00000126246	1866.35	-0.68846	0.220002	-3.12934	0.00175202	0.0340473
ENSG00000054219	13223.7	-0.679051	0.217303	-3.12491	0.0017786	0.0344804
ENSG00000141580	3607.59	0.846626	0.270938	3.12479	0.0017793	0.0344804
ENSG00000213928	1113.97	0.684526	0.21915	3.12354	0.00178687	0.0345787
ENSG00000138434	4262.76	-0.606475	0.194243	-3.12225	0.00179472	0.034682
ENSG00000095370	2315.11	0.708421	0.22702	3.12052	0.0018053	0.0348377
ENSG00000105971	863.395	-0.679255	0.217723	-3.11982	0.00180963	0.0348725
ENSG00000124126	19836.9	-0.646092	0.207323	-3.11636	0.00183101	0.0352355
ENSG00000089006	4227.7	0.561377	0.180486	3.11036	0.00186856	0.0359004
ENSG00000011258	894.093	-0.710181	0.228353	-3.11002	0.00187076	0.0359004
ENSG00000137474	5995.06	0.709234	0.228132	3.10888	0.001878	0.0359893
ENSG00000069974	2904.87	-0.560331	0.180288	-3.10798	0.00188369	0.0360485
ENSG00000129566	1629.28	0.626029	0.201516	3.1066	0.00189251	0.036117
ENSG00000169432	849.799	0.712652	0.229377	3.10691	0.00189055	0.036117
ENSG00000100207	3554.37	-0.577066	0.186112	-3.10064	0.00193106	0.0367437
ENSG00000021355	3280.99	0.591853	0.190927	3.09989	0.00193594	0.0367437
ENSG00000112379	560.869	0.683392	0.220457	3.09988	0.00193598	0.0367437
ENSG00000165091	23.0398	-2.67362	0.862334	-3.10044	0.00193232	0.0367437
ENSG00000171159	2341.88	-0.692722	0.223769	-3.0957	0.00196347	0.0370082
ENSG00000128791	2261.73	0.613168	0.198083	3.09552	0.0019647	0.0370082
ENSG00000137841	1836.61	0.687788	0.222238	3.09483	0.00196923	0.0370082
ENSG00000052723	1200.04	0.562081	0.181505	3.09677	0.00195639	0.0370082
ENSG00000198937	895.758	-0.729157	0.23566	-3.09411	0.00197402	0.0370082
ENSG00000143457	742.763	0.649357	0.209851	3.09437	0.00197234	0.0370082
ENSG00000171004	333.381	0.839599	0.271172	3.09619	0.00196027	0.0370082
ENSG00000183496	33.9149	-2.10478	0.679675	-3.09675	0.00195655	0.0370082
ENSG00000225350	29.4171	2.39829	0.775014	3.09452	0.00197135	0.0370082
ENSG00000130821	102.023	-1.47656	0.477283	-3.09369	0.00197686	0.0370112
ENSG00000178199	1081.13	-0.706715	0.228478	-3.09315	0.00198045	0.0370283
ENSG00000119686	729.844	-0.897764	0.290308	-3.09246	0.00198507	0.0370644
ENSG00000149177	13144.7	-0.577503	0.186962	-3.08888	0.00200915	0.0374634
ENSG00000174837	402.209	-0.715178	0.231694	-3.08673	0.00202371	0.0376448
ENSG00000241106	284.785	1.05061	0.340375	3.08664	0.00202432	0.0376448
ENSG00000148090	996.233	0.642252	0.208193	3.08488	0.00203634	0.0378173
ENSG00000117090	7080.46	0.566797	0.183849	3.08294	0.00204965	0.0379642
ENSG00000092621	629.808	0.856368	0.277778	3.08293	0.00204974	0.0379642
ENSG00000166228	767.627	0.793366	0.257674	3.07895	0.00207729	0.0384229
ENSG00000141404	166.294	-1.21066	0.393289	-3.07831	0.0020818	0.0384549
ENSG00000134575	715.55	-0.740132	0.240652	-3.07553	0.00210131	0.0387634
ENSG00000268903	415.155	0.998815	0.324958	3.07367	0.00211442	0.0388497
ENSG00000234814	315.923	0.980734	0.319071	3.07371	0.00211411	0.0388497
ENSG00000261754	54.1356	-1.69146	0.5502	-3.07426	0.00211022	0.0388497
ENSG00000071564	1772.78	-0.686375	0.223342	-3.0732	0.00211776	0.0388594
ENSG00000099985	1553	0.720229	0.234608	3.06992	0.00214113	0.039236
ENSG00000108576	356.523	-0.963497	0.313986	-3.0686	0.00215066	0.0393585
ENSG00000189190	62.5393	-1.8631	0.6073	-3.06784	0.00215611	0.0394061
ENSG00000164532	148.435	-1.21736	0.397092	-3.0657	0.00217164	0.0396375
ENSG00000159212	160.928	-1.19985	0.391703	-3.06315	0.00219021	0.0399237
ENSG00000145332	523.047	-0.916183	0.29997	-3.05425	0.00225625	0.0410733
ENSG00000104853	3972.4	-0.594969	0.19505	-3.05034	0.00228582	0.0415568
ENSG00000176438	4865.09	0.540629	0.177295	3.04932	0.00229363	0.041644
ENSG00000106771	7494.5	-0.554029	0.181829	-3.04697	0.0023116	0.0419151
ENSG00000198879	1086.99	-0.671759	0.22068	-3.04403	0.00233428	0.0422157
ENSG00000165914	261.684	1.055	0.346536	3.04443	0.00233123	0.0422157
ENSG00000111913	1075.15	0.704978	0.231788	3.04148	0.00235422	0.0422994
ENSG00000145284	782.905	-0.659977	0.216988	-3.04154	0.00235374	0.0422994
ENSG00000187951	560.874	0.747136	0.245563	3.04254	0.00234587	0.0422994
ENSG00000180616	158.096	-1.0266	0.337384	-3.04284	0.00234361	0.0422994
ENSG00000116132	48.0252	2.19875	0.7228	3.04199	0.0023502	0.0422994
ENSG00000153721	188.15	-1.04725	0.344811	-3.03716	0.00238816	0.0428535
ENSG00000182774	25622.6	0.61137	0.201366	3.03611	0.00239655	0.0428795
ENSG00000023892	2126.85	0.657309	0.216519	3.03581	0.00239892	0.0428795
ENSG00000198832	279.103	0.801569	0.26401	3.03613	0.00239632	0.0428795
ENSG00000152620	467.337	-0.816518	0.269018	-3.03518	0.0024039	0.0429131
ENSG00000036672	236.046	1.07193	0.353371	3.03344	0.00241783	0.0431061
ENSG00000197863	116.643	-1.13288	0.373857	-3.03024	0.0024436	0.0435093
ENSG00000088305	354.559	-0.774045	0.255548	-3.02897	0.00245392	0.0436369
ENSG00000244041	73.0681	1.85481	0.612983	3.02587	0.00247919	0.0440296
ENSG00000198542	259.804	-0.847705	0.28021	-3.02525	0.00248426	0.044063
ENSG00000188611	47.7514	2.5191	0.832915	3.02444	0.00249097	0.0441252
ENSG00000182197	1153.16	-0.648387	0.214474	-3.02315	0.00250162	0.0442572
ENSG00000102879	15098.8	0.60303	0.199685	3.0199	0.00252856	0.0446766
ENSG00000110446	296.717	1.00779	0.333988	3.01745	0.0025491	0.044982
ENSG00000213719	16651.8	0.523945	0.173685	3.01663	0.002556	0.0450312
ENSG00000100889	1035.25	0.842184	0.279207	3.01635	0.00255841	0.0450312
ENSG00000116977	4139.41	0.590714	0.195979	3.01418	0.00257678	0.0452394
ENSG00000076513	3314.14	-0.570448	0.18924	-3.01441	0.00257477	0.0452394
ENSG00000161714	221.758	-0.994029	0.329852	-3.01356	0.00258202	0.0452738
ENSG00000107485	10338.3	-0.533984	0.177289	-3.01194	0.00259585	0.0454126
ENSG00000137825	96.185	1.46529	0.486505	3.01186	0.00259651	0.0454126
ENSG00000117400	32.9113	2.08472	0.692382	3.01094	0.0026044	0.045493
ENSG00000158201	1164.03	-0.613331	0.203817	-3.00923	0.00261912	0.0456489
ENSG00000136147	861.019	-0.677662	0.225202	-3.00913	0.00261993	0.0456489
ENSG00000240240	111.833	1.26796	0.421714	3.00669	0.00264106	0.0459591
ENSG00000132600	1207.66	-0.67602	0.224906	-3.00578	0.00264898	0.0460389
ENSG00000213949	6523.99	-0.639415	0.212771	-3.00518	0.00265422	0.0460721
ENSG00000134684	3513.56	0.567344	0.18893	3.00294	0.00267385	0.0463545
ENSG00000106070	454.166	1.0412	0.346817	3.00215	0.00268078	0.0464165
ENSG00000156030	3455.57	0.668374	0.222688	3.00139	0.00268754	0.0464752
ENSG00000106105	4030.02	0.613528	0.204491	3.00027	0.00269736	0.04653
ENSG00000165244	2045.2	-0.542502	0.180838	-2.99994	0.00270037	0.04653
ENSG00000165312	317.799	-0.88675	0.295595	-2.99989	0.00270081	0.04653
ENSG00000160219	550.765	-0.719868	0.239997	-2.99949	0.00270434	0.0465328
ENSG00000042832	257.397	1.17012	0.390172	2.99898	0.00270885	0.0465525
ENSG00000158458	137.274	-1.26007	0.42022	-2.99858	0.00271237	0.046555
ENSG00000169504	1206.83	-0.556704	0.185823	-2.99587	0.00273659	0.0469125
ENSG00000084733	4867.63	-0.509647	0.170229	-2.99388	0.0027545	0.047161
ENSG00000136573	1381.14	-0.588131	0.196504	-2.99298	0.00276272	0.0472432
ENSG00000068796	8706.6	0.544135	0.18193	2.9909	0.00278156	0.0474479
ENSG00000130734	1030.76	0.652209	0.218045	2.99116	0.00277918	0.0474479
ENSG00000184012	1173.78	0.707444	0.236689	2.98891	0.00279972	0.0476988
ENSG00000170876	4025.93	-0.50957	0.170556	-2.9877	0.00281086	0.0478063
ENSG00000284431	72.5147	2.1219	0.710266	2.98747	0.00281295	0.0478063
ENSG00000100523	4257.68	-0.512237	0.171567	-2.98564	0.00282984	0.0480343
ENSG00000185115	1971.82	-0.738459	0.24757	-2.98282	0.00285603	0.0484194
ENSG00000164626	1496.22	-0.639509	0.214452	-2.98206	0.00286313	0.0484208
ENSG00000111679	1222.54	0.696844	0.233669	2.98219	0.00286197	0.0484208
ENSG00000162073	1172.02	-0.627051	0.210328	-2.98131	0.00287022	0.0484815
ENSG00000204291	30.7393	2.15336	0.722647	2.97983	0.00288409	0.0486563
ENSG00000227630	1152.76	0.710347	0.238464	2.97884	0.00289338	0.0487335
ENSG00000280594	90.8748	-1.36562	0.458479	-2.9786	0.00289572	0.0487335
ENSG00000139946	114.636	1.23608	0.415204	2.97704	0.00291042	0.0489212
ENSG00000107957	14502.6	-0.657399	0.220876	-2.97632	0.00291732	0.0489777
ENSG00000102572	8620.07	0.547108	0.183949	2.97424	0.00293715	0.0492508
ENSG00000056558	42205.1	-0.65015	0.218889	-2.97022	0.00297586	0.0493608
ENSG00000186891	18409.3	-0.560489	0.188686	-2.97048	0.00297335	0.0493608
ENSG00000261115	4472.79	-0.516759	0.173943	-2.97086	0.00296968	0.0493608
ENSG00000163082	4306.23	-0.592896	0.199494	-2.972	0.00295865	0.0493608
ENSG00000034152	3260.89	0.658649	0.221593	2.97234	0.0029554	0.0493608
ENSG00000105963	1286.42	0.606042	0.203967	2.97128	0.00296563	0.0493608
ENSG00000103855	854.418	0.602527	0.202767	2.97152	0.00296329	0.0493608
ENSG00000277969	106.355	-1.1455	0.385619	-2.97054	0.00297279	0.0493608
ENSG00000198121	99.4909	-1.28096	0.431138	-2.97111	0.00296724	0.0493608
ENSG00000109775	580.011	0.679948	0.229038	2.96871	0.00299048	0.0495438
ENSG00000167105	33.5311	2.05073	0.691094	2.96737	0.00300356	0.0497009
ENSG00000157388	936.031	-0.820559	0.276742	-2.96507	0.00302618	0.0500151
ENSG00000166971	956.546	-0.771096	0.260157	-2.96396	0.00303709	0.0501355
ENSG00000112378	7117.65	-0.501323	0.169162	-2.96357	0.00304096	0.0501395
ENSG00000165633	3395.75	-0.637083	0.215053	-2.96245	0.00305204	0.0502622
ENSG00000186854	1307.94	-0.837002	0.282795	-2.95975	0.0030789	0.0506443
ENSG00000213398	450.985	-1.05832	0.357711	-2.95858	0.00309064	0.0507769
ENSG00000126709	474.548	0.893738	0.302146	2.95797	0.00309675	0.0508168
ENSG00000138660	1429.85	-0.709243	0.240013	-2.95502	0.00312648	0.0512438
ENSG00000241484	153.06	1.24669	0.421999	2.95425	0.0031343	0.0513111
ENSG00000173020	14704.1	0.53872	0.182404	2.95345	0.00314247	0.051384
ENSG00000180611	1655.44	0.621963	0.210679	2.95218	0.00315544	0.0514743
ENSG00000185187	643.628	0.775782	0.262777	2.95225	0.00315469	0.0514743
ENSG00000196535	4076.09	0.558377	0.189204	2.95119	0.00316554	0.0515641
ENSG00000155893	904.929	0.826939	0.280232	2.95091	0.00316841	0.0515641
ENSG00000143801	690.126	-0.646089	0.219072	-2.94921	0.00318586	0.051787
ENSG00000176973	1994.14	0.517077	0.175373	2.94845	0.00319376	0.0517936
ENSG00000107960	1053.27	0.721479	0.244689	2.94856	0.0031926	0.0517936
ENSG00000109113	1027.2	-0.621895	0.21097	-2.94779	0.00320053	0.0518426
ENSG00000179051	8371.84	-0.573403	0.194563	-2.94713	0.00320737	0.051883
ENSG00000074071	1035.86	0.608997	0.206662	2.94683	0.00321053	0.051883
ENSG00000064687	527.284	-0.791335	0.26888	-2.94308	0.00324968	0.0524074
ENSG00000148680	175.28	-1.11053	0.377347	-2.94299	0.00325057	0.0524074
ENSG00000166707	78.397	-1.40434	0.478165	-2.93694	0.00331469	0.0533789
ENSG00000106089	192.444	1.10005	0.374807	2.93497	0.00333575	0.0536555
ENSG00000177302	1422.8	-0.568549	0.193747	-2.93449	0.00334092	0.0536761
ENSG00000176022	1526.65	-0.787022	0.268517	-2.931	0.00337872	0.0541594
ENSG00000179046	762.747	0.658233	0.224577	2.93099	0.00337884	0.0541594
ENSG00000154760	2360.56	0.828803	0.282873	2.92995	0.0033902	0.0542786
ENSG00000076604	2545	-0.829623	0.283251	-2.92893	0.00340135	0.0543941
ENSG00000149289	4701.05	-0.605251	0.206704	-2.9281	0.00341038	0.0544754
ENSG00000138767	3653.56	-0.623432	0.213003	-2.92687	0.00342392	0.0546285
ENSG00000080546	2291.97	-0.57475	0.196578	-2.92378	0.00345811	0.0551105
ENSG00000281103	1110.01	0.83673	0.286316	2.9224	0.00347343	0.0552575
ENSG00000141448	351.112	-0.822556	0.281482	-2.92223	0.00347534	0.0552575
ENSG00000205060	968.777	-0.679477	0.232553	-2.92181	0.00348	0.0552681
ENSG00000072571	925.055	0.939347	0.321574	2.92109	0.00348813	0.0553335
ENSG00000007968	739.38	-0.662759	0.226945	-2.92034	0.00349646	0.0554021
ENSG00000166483	1645.97	-0.531323	0.181982	-2.91965	0.00350423	0.0554615
ENSG00000215256	347.435	0.763882	0.261748	2.91839	0.00351847	0.0556233
ENSG00000112972	7005.75	-0.721017	0.247134	-2.91751	0.00352835	0.0556434
ENSG00000167553	6784.07	0.573569	0.196631	2.91699	0.00353428	0.0556434
ENSG00000159110	3464.5	-0.528785	0.181249	-2.91746	0.003529	0.0556434
ENSG00000111665	474.095	0.886098	0.303794	2.91678	0.0035367	0.0556434
ENSG00000261971	433.437	0.816926	0.280106	2.9165	0.00353988	0.0556434
ENSG00000120915	35.6148	1.99951	0.685843	2.9154	0.00355229	0.055775
ENSG00000164975	2239.71	0.642931	0.220743	2.91258	0.00358459	0.0562183
ENSG00000277632	18168.2	0.863324	0.296595	2.91078	0.00360526	0.0564784
ENSG00000203667	1757.71	0.539	0.185221	2.91004	0.00361384	0.0565487
ENSG00000083544	590.064	-0.713935	0.245369	-2.90964	0.00361843	0.0565563
ENSG00000071127	16573.4	-0.478351	0.164486	-2.90816	0.00363565	0.0567614
ENSG00000107281	785.048	0.799809	0.27515	2.90681	0.0036514	0.0569429
ENSG00000152518	4442.52	-0.864089	0.297364	-2.90583	0.00366281	0.056943
ENSG00000228594	307.509	-1.10623	0.380678	-2.90596	0.00366132	0.056943
ENSG00000185955	39.89	1.71442	0.590008	2.90575	0.00366377	0.056943
ENSG00000135966	2012.57	-0.953285	0.328174	-2.90481	0.00367471	0.0570488
ENSG00000122644	831.127	-0.821898	0.283088	-2.90334	0.00369211	0.0572546
ENSG00000287733	47.008	-1.64208	0.565824	-2.9021	0.00370671	0.0574167
ENSG00000154511	494.139	-0.685825	0.236491	-2.9	0.00373159	0.0577373
ENSG00000196247	707.493	-0.72218	0.249144	-2.89865	0.00374777	0.0579227
ENSG00000074621	202.812	1.24836	0.430787	2.89786	0.00375717	0.0580032
ENSG00000141510	2658.25	-0.565402	0.195145	-2.89735	0.00376332	0.0580333
ENSG00000131747	10354.7	0.762828	0.263338	2.89677	0.0037703	0.0580745
ENSG00000160190	2495.94	-0.72438	0.250142	-2.89588	0.00378098	0.0580745
ENSG00000133794	1330.23	-0.751892	0.259656	-2.89573	0.00378281	0.0580745
ENSG00000185022	398.932	1.32397	0.457126	2.89628	0.00377614	0.0580745
ENSG00000122122	3861.11	0.550507	0.190234	2.89384	0.00380562	0.0582952
ENSG00000160991	1049.38	-0.707598	0.244491	-2.89417	0.00380164	0.0582952
ENSG00000174080	431.635	-0.666954	0.230761	-2.89024	0.00384944	0.0589012
ENSG00000189431	3355.35	-0.555722	0.192343	-2.88923	0.00386184	0.0590255
ENSG00000229153	32.1792	-2.18401	0.756399	-2.88737	0.00388476	0.0593102
ENSG00000089902	3106.32	-0.534844	0.185311	-2.8862	0.0038993	0.0594664
ENSG00000233369	1519.34	-0.650707	0.225605	-2.88428	0.0039231	0.0596728
ENSG00000114779	1515.88	0.66877	0.231885	2.88406	0.00392579	0.0596728
ENSG00000142945	1389.42	0.756486	0.262251	2.88459	0.00391924	0.0596728
ENSG00000171885	120.547	1.34414	0.466212	2.88311	0.00393774	0.0597888
ENSG00000164574	1786.2	-0.554835	0.192556	-2.88142	0.00395885	0.0600433
ENSG00000082269	636.709	-0.766353	0.266607	-2.87447	0.0040471	0.0613145
ENSG00000164323	3003.53	0.503939	0.175369	2.87359	0.00405836	0.0614177
ENSG00000185386	2568.78	-0.761226	0.265133	-2.87111	0.00409035	0.0618341
ENSG00000107779	851.346	-0.593056	0.2066	-2.87055	0.00409758	0.0618756
ENSG00000160877	9008.19	-0.516855	0.18017	-2.86871	0.00412156	0.0621698
ENSG00000135241	1658.3	-0.623193	0.217416	-2.86637	0.00415214	0.0625253
ENSG00000113070	634.287	0.69106	0.241106	2.86621	0.00415417	0.0625253
ENSG00000197114	704.789	-0.612976	0.213972	-2.86475	0.00417339	0.0627462
ENSG00000161642	220.315	1.12446	0.392666	2.86366	0.00418773	0.0628933
ENSG00000136213	1244.18	-0.588771	0.205777	-2.86121	0.00422029	0.0631763
ENSG00000241489	293.243	-1.22987	0.429806	-2.86144	0.00421721	0.0631763
ENSG00000137571	41.3338	-1.94587	0.680028	-2.86146	0.00421697	0.0631763
ENSG00000173253	669.935	-0.671039	0.234725	-2.85883	0.00425205	0.063535
ENSG00000198551	491.012	-0.697077	0.243842	-2.85873	0.00425344	0.063535
ENSG00000107518	65.8341	-1.44642	0.506165	-2.85761	0.00426842	0.0636898
ENSG00000007216	53.6819	1.65372	0.579016	2.85609	0.00428888	0.063926
ENSG00000168078	656.724	0.930623	0.326492	2.85037	0.00436681	0.0650175
ENSG00000006042	24.8333	2.23478	0.784335	2.84926	0.00438209	0.0651748
ENSG00000153107	2605.15	0.484412	0.170036	2.84888	0.0043874	0.0651835
ENSG00000106299	677.351	0.671433	0.235721	2.84843	0.00439361	0.0652057
ENSG00000178127	4103.09	0.534083	0.187532	2.84796	0.0044	0.0652304
ENSG00000073756	3809.58	0.663877	0.233261	2.84607	0.00442618	0.0655483
ENSG00000125731	138.996	-1.24805	0.439339	-2.84075	0.00450073	0.066581
ENSG00000139625	605.833	0.629211	0.221611	2.83926	0.00452184	0.0668217
ENSG00000088325	2991.46	0.77134	0.271779	2.83812	0.004538	0.0669889
ENSG00000124357	862.605	-0.688636	0.242941	-2.83458	0.00458861	0.0676636
ENSG00000172348	853.513	0.825904	0.291434	2.83393	0.00459793	0.0677287
ENSG00000065320	137.791	-1.10883	0.39137	-2.83321	0.00460827	0.0678088
ENSG00000008083	1504.67	-0.635845	0.224512	-2.83212	0.00462401	0.0679681
ENSG00000139323	2767.42	0.527762	0.186414	2.83112	0.0046385	0.0681086
ENSG00000104219	318.748	-0.932955	0.329648	-2.83015	0.00465255	0.0682423
ENSG00000154719	594.728	0.639748	0.226196	2.8283	0.00467964	0.0685132
ENSG00000170476	117.761	1.29851	0.459128	2.82821	0.00468093	0.0685132
ENSG00000263513	220.998	1.11595	0.394743	2.82703	0.00469826	0.068694
ENSG00000147650	1320.84	-0.970434	0.343322	-2.8266	0.00470449	0.0687124
ENSG00000101421	4617.05	-0.476609	0.168973	-2.82062	0.00479304	0.0698581
ENSG00000143412	32.982	1.78603	0.633196	2.82065	0.00479259	0.0698581
ENSG00000127418	563.8	-0.855902	0.303551	-2.81963	0.00480791	0.0699568
ENSG00000227145	66.1549	1.5324	0.543501	2.81949	0.00480994	0.0699568
ENSG00000179833	7510.75	-0.607641	0.21554	-2.81915	0.00481505	0.0699574
ENSG00000225079	52.9126	1.40184	0.497491	2.81781	0.00483523	0.0701769
ENSG00000090060	5645.03	-0.471446	0.167334	-2.8174	0.00484141	0.0701928
ENSG00000204301	55.195	-1.80386	0.640797	-2.81503	0.00487729	0.0706389
ENSG00000126391	4860.13	-0.879884	0.312691	-2.81391	0.00489424	0.0707361
ENSG00000106605	925.751	-0.681122	0.242052	-2.81395	0.00489366	0.0707361
ENSG00000166508	5524.07	-0.671726	0.238824	-2.81264	0.00491369	0.070943
ENSG00000115232	11721.5	-0.526569	0.187264	-2.81191	0.00492481	0.0710293
ENSG00000170921	973.216	-0.839249	0.298679	-2.80987	0.00495608	0.0714058
ENSG00000068024	685.234	-0.847176	0.301804	-2.80704	0.00499983	0.071961
ENSG00000197299	1678.31	-0.498553	0.177767	-2.80453	0.00503898	0.0724491
ENSG00000213020	576.141	-0.941336	0.335715	-2.80398	0.00504768	0.0724988
ENSG00000076928	3961.03	0.497305	0.17757	2.80062	0.00510047	0.0731049
ENSG00000059145	481.985	-0.723378	0.258265	-2.80092	0.00509577	0.0731049
ENSG00000151229	1135.01	-0.564666	0.201744	-2.79893	0.00512722	0.0734123
ENSG00000196358	189.612	-1.22128	0.436545	-2.79761	0.00514817	0.0736359
ENSG00000119638	4436.17	-0.500508	0.178984	-2.79638	0.0051679	0.0737654
ENSG00000135439	2737.5	0.6438	0.230224	2.79641	0.00516734	0.0737654
ENSG00000167220	702.55	-0.596294	0.213292	-2.79567	0.00517928	0.0737754
ENSG00000105290	69.3875	1.33073	0.47596	2.79589	0.00517578	0.0737754
ENSG00000155099	241.558	0.809248	0.289581	2.79455	0.00519726	0.0739553
ENSG00000043093	1901.98	-0.632265	0.226372	-2.79304	0.00522148	0.0741556
ENSG00000117153	1880.91	0.504112	0.180491	2.79301	0.00522207	0.0741556
ENSG00000286030	293.301	1.07036	0.383401	2.79174	0.00524254	0.0743697
ENSG00000138600	2920.81	-0.608145	0.21787	-2.79132	0.0052494	0.0743908
ENSG00000186480	4447.62	-0.891841	0.319783	-2.7889	0.00528876	0.0747185
ENSG00000090013	331.506	0.764993	0.274283	2.78907	0.00528604	0.0747185
ENSG00000198794	79.73	1.46931	0.526786	2.7892	0.00528388	0.0747185
ENSG00000220793	25.0855	2.56834	0.921237	2.78793	0.0053046	0.0748659
ENSG00000122694	1360.82	0.561812	0.201657	2.78598	0.00533658	0.0752404
ENSG00000130856	1042.88	0.770695	0.277141	2.78088	0.00542125	0.0762785
ENSG00000196935	470.339	-1.0043	0.361144	-2.78089	0.005421	0.0762785
ENSG00000102780	1323.61	-0.825693	0.297266	-2.77762	0.0054758	0.0769675
ENSG00000129757	24.9306	-2.00515	0.722714	-2.77447	0.00552919	0.077639
ENSG00000164713	2409.3	-0.576317	0.208245	-2.7675	0.00564887	0.079239
ENSG00000284999	64.3115	-1.3641	0.493083	-2.76646	0.0056668	0.0794099
ENSG00000008311	86.6597	1.25009	0.452002	2.76567	0.00568062	0.079523
ENSG00000105967	885.911	0.618628	0.223883	2.76318	0.00572413	0.0800509
ENSG00000157456	1126.38	0.802581	0.290492	2.76283	0.00573025	0.0800555
ENSG00000156886	37.4735	2.32638	0.842196	2.76227	0.00574006	0.0801115
ENSG00000158158	760.675	0.614726	0.222572	2.76192	0.00574631	0.0801178
ENSG00000011028	277.669	1.12845	0.408681	2.76121	0.00575877	0.0801644
ENSG00000149260	43.5582	1.67337	0.606058	2.76107	0.00576125	0.0801644
ENSG00000112701	2791.66	-0.582864	0.211175	-2.7601	0.00577843	0.0803224
ENSG00000119403	4620.98	0.545193	0.197622	2.75878	0.00580184	0.0804389
ENSG00000105287	2990.9	0.490375	0.177797	2.75806	0.00581463	0.0804389
ENSG00000135315	270.059	-0.844497	0.306237	-2.75766	0.00582174	0.0804389
ENSG00000230453	248.444	0.872366	0.316339	2.7577	0.00582104	0.0804389
ENSG00000131196	52.8477	-1.79746	0.651612	-2.75848	0.00580713	0.0804389
ENSG00000227061	33.4662	2.10212	0.761903	2.75903	0.00579725	0.0804389
ENSG00000152583	28.7233	2.41462	0.876025	2.75634	0.00584522	0.0806828
ENSG00000092345	17.5352	2.84576	1.03276	2.75551	0.00586016	0.0808082
ENSG00000196843	4107.31	0.670058	0.243302	2.75402	0.00588685	0.0810953
ENSG00000105438	3670.58	0.514131	0.186767	2.75279	0.00590897	0.0812169
ENSG00000187688	1690.77	0.524088	0.1904	2.75256	0.00591321	0.0812169
ENSG00000106333	68.0708	1.31127	0.476385	2.75255	0.00591331	0.0812169
ENSG00000108582	2974.77	-0.625448	0.227378	-2.7507	0.00594677	0.0815954
ENSG00000043143	4686.99	-0.556988	0.202615	-2.74899	0.00597788	0.0819409
ENSG00000114541	2756.08	0.669616	0.24395	2.7449	0.00605301	0.0828884
ENSG00000108557	1037.85	-0.654623	0.238544	-2.74424	0.00606507	0.0829713
ENSG00000187193	364.948	0.795273	0.289914	2.74314	0.00608553	0.083169
ENSG00000136867	1168.77	-0.6734	0.24556	-2.7423	0.00610107	0.0832989
ENSG00000182575	1595.34	-0.557488	0.203581	-2.73841	0.00617367	0.0842069
ENSG00000008405	338.801	-0.693034	0.253139	-2.73776	0.00618595	0.0842912
ENSG00000151694	1114.44	0.563589	0.205923	2.73689	0.00620224	0.0844299
ENSG00000046647	520.153	0.680775	0.248794	2.7363	0.00621337	0.0844981
ENSG00000188807	977.635	-0.629597	0.23017	-2.73535	0.00623133	0.084659
ENSG00000141564	3055.75	-0.519166	0.189908	-2.73378	0.00626113	0.0848138
ENSG00000228863	79.0397	1.24312	0.454648	2.73425	0.00625218	0.0848138
ENSG00000075643	27.5561	-2.21924	0.811688	-2.7341	0.00625513	0.0848138
ENSG00000196083	1016.85	0.70513	0.25799	2.73317	0.00627287	0.0848895
ENSG00000170004	10278.2	-0.717192	0.262441	-2.73278	0.00628022	0.0849059
ENSG00000097021	2384.43	0.696113	0.254769	2.73233	0.0062889	0.08494
ENSG00000147434	165.955	-1.03487	0.378855	-2.73156	0.00630347	0.0850537
ENSG00000196664	70.5243	-1.26325	0.462565	-2.73096	0.00631499	0.0851261
ENSG00000112742	746.758	0.667666	0.244526	2.73045	0.00632482	0.0851755
ENSG00000054965	3862.9	-0.504149	0.184703	-2.72951	0.0063429	0.0852528
ENSG00000173083	168.678	1.22808	0.449877	2.72982	0.00633696	0.0852528
ENSG00000258738	672.377	-0.573475	0.210148	-2.72891	0.00635447	0.0853252
ENSG00000100997	995.867	-0.545954	0.200135	-2.72792	0.00637344	0.0854969
ENSG00000070214	1553.74	-0.628269	0.230543	-2.72517	0.00642677	0.0861288
ENSG00000153395	2961.3	-0.539886	0.198332	-2.72214	0.00648614	0.0866722
ENSG00000184517	1116.49	-0.627123	0.230357	-2.7224	0.00648102	0.0866722
ENSG00000172828	237.247	0.815897	0.299687	2.7225	0.006479	0.0866722
ENSG00000113263	7045.3	-0.486751	0.178858	-2.72144	0.00649987	0.0867717
ENSG00000213551	1873.67	-0.564466	0.207566	-2.71946	0.00653894	0.0871868
ENSG00000177076	201.952	0.923869	0.339755	2.71922	0.00654359	0.0871868
ENSG00000077942	3480.59	-0.690678	0.254271	-2.71631	0.00660148	0.0876687
ENSG00000187605	2468.96	-0.67392	0.24812	-2.7161	0.0066056	0.0876687
ENSG00000120159	914.318	-0.539125	0.198492	-2.71611	0.00660541	0.0876687
ENSG00000169733	512.256	0.670281	0.246797	2.71591	0.00660929	0.0876687
ENSG00000168026	76.8068	1.18668	0.436953	2.71581	0.00661148	0.0876687
ENSG00000148730	6571.12	-0.478925	0.176389	-2.71516	0.00662435	0.087736
ENSG00000185344	2247.67	-0.496181	0.182771	-2.71477	0.00663224	0.087736
ENSG00000135083	54.7202	-1.73523	0.639221	-2.7146	0.0066356	0.087736
ENSG00000167100	854.302	-0.708492	0.26118	-2.71266	0.00667462	0.0881676
ENSG00000197142	1652.49	0.501321	0.18483	2.71234	0.00668102	0.0881678
ENSG00000055208	12784.1	-0.428285	0.157983	-2.71095	0.00670899	0.0884524
ENSG00000080845	3021.66	-0.557199	0.205654	-2.7094	0.00674058	0.0886996
ENSG00000164930	1508.72	-0.545723	0.201401	-2.70963	0.00673577	0.0886996
ENSG00000276293	2904.48	0.487493	0.179959	2.70891	0.00675049	0.0887456
ENSG00000157212	998.051	-0.632125	0.233601	-2.70601	0.00680969	0.0892042
ENSG00000110841	498.553	0.832955	0.307825	2.70594	0.0068112	0.0892042
ENSG00000196284	256.104	0.894406	0.330505	2.70618	0.00680626	0.0892042
ENSG00000250539	41.5082	-1.54854	0.572183	-2.70638	0.00680214	0.0892042
ENSG00000167972	1781.01	-0.537767	0.198765	-2.70554	0.00681933	0.089226
ENSG00000111796	1759.91	-0.799259	0.295534	-2.70446	0.00684156	0.0894272
ENSG00000233534	35.4777	1.66445	0.615513	2.70416	0.00684765	0.0894272
ENSG00000116473	4355.55	0.492712	0.182303	2.7027	0.00687785	0.0897368
ENSG00000115884	185.435	-0.887188	0.32837	-2.70179	0.00689668	0.0898976
ENSG00000127249	29.6168	-1.72918	0.640269	-2.70071	0.00691916	0.0901055
ENSG00000189337	1444.53	-0.760595	0.281923	-2.69788	0.00697823	0.0907039
ENSG00000183023	501.916	0.701555	0.260009	2.69819	0.00697167	0.0907039
ENSG00000176842	209.096	-1.24726	0.462562	-2.69642	0.0070089	0.0910169
ENSG00000127561	1178.34	-0.555238	0.206025	-2.69501	0.00703874	0.0913186
ENSG00000099822	190.908	-1.00701	0.373712	-2.69461	0.00704717	0.0913422
ENSG00000005189	440.152	0.638077	0.236912	2.69331	0.00707468	0.0916129
ENSG00000136628	6275.75	0.459051	0.170482	2.69267	0.00708822	0.0917022
ENSG00000119778	999.884	-0.653104	0.242584	-2.69227	0.00709667	0.0917256
ENSG00000143184	102.702	-1.3548	0.503297	-2.69185	0.00710573	0.0917569
ENSG00000031081	4786.25	-0.664803	0.247129	-2.6901	0.00714308	0.0920662
ENSG00000089685	1291.55	0.785402	0.292027	2.68948	0.00715634	0.0920662
ENSG00000240498	337.945	-0.799845	0.297392	-2.68953	0.00715518	0.0920662
ENSG00000186665	308.883	-0.869394	0.3232	-2.68996	0.00714616	0.0920662
ENSG00000239779	2331.45	-0.577102	0.214641	-2.68869	0.0071733	0.0921985
ENSG00000102543	367.687	0.72424	0.269437	2.68797	0.00718879	0.0923118
ENSG00000272168	260.129	-0.965572	0.359275	-2.68756	0.00719771	0.0923405
ENSG00000143612	6016.05	0.439776	0.163665	2.68704	0.00720874	0.0923963
ENSG00000180773	754.457	-0.956908	0.356315	-2.68557	0.00724061	0.0925471
ENSG00000130590	476.838	0.74991	0.279234	2.68559	0.0072401	0.0925471
ENSG00000113758	71.0805	1.43075	0.532668	2.68601	0.00723119	0.0925471
ENSG00000115539	528.642	-0.655422	0.244118	-2.68486	0.00725609	0.0926594
ENSG00000177663	1184.02	-0.833152	0.310883	-2.67995	0.00736322	0.0939405
ENSG00000231925	18133.5	-0.641554	0.239528	-2.67841	0.00739731	0.0941569
ENSG00000075420	2497.17	-0.537451	0.200651	-2.67854	0.00739442	0.0941569
ENSG00000070159	178.536	-1.39749	0.52179	-2.67826	0.00740063	0.0941569
ENSG00000090104	4384.89	-0.461281	0.172326	-2.67678	0.00743327	0.0944853
ENSG00000180644	8271.35	-0.482698	0.180455	-2.67489	0.00747539	0.0947592
ENSG00000106683	3597.1	-0.62458	0.233483	-2.67505	0.00747172	0.0947592
ENSG00000102349	298.673	0.719566	0.268966	2.67531	0.00746609	0.0947592
ENSG00000015568	318.735	-0.842931	0.315337	-2.67311	0.0075152	0.0951764
ENSG00000121621	432.716	0.636091	0.238014	2.67249	0.00752903	0.0951771
ENSG00000186314	373.231	0.673887	0.252153	2.67253	0.0075281	0.0951771
ENSG00000272994	89.4744	-1.14626	0.429144	-2.67104	0.00756169	0.0955027
ENSG00000152061	8460.5	-0.436293	0.163568	-2.66736	0.00764505	0.0963823
ENSG00000143622	1514.22	0.729276	0.273409	2.66735	0.00764529	0.0963823
ENSG00000092470	1404.57	-0.582324	0.218537	-2.66465	0.00770687	0.0970701
ENSG00000184709	573.323	-0.978134	0.36722	-2.66362	0.00773047	0.0971901
ENSG00000135052	127.969	-0.993864	0.373097	-2.66382	0.00772578	0.0971901
ENSG00000137812	1402.76	0.69391	0.26058	2.66294	0.00774605	0.0972974
ENSG00000129235	824.247	0.819799	0.308059	2.66118	0.00778679	0.0977204
ENSG00000184916	95.5911	-1.17621	0.442071	-2.66069	0.00779814	0.097774
ENSG00000123485	952.681	0.800992	0.301182	2.6595	0.00782578	0.0979427
ENSG00000173210	668.624	0.630366	0.236998	2.6598	0.00781881	0.0979427
ENSG00000274810	53.8467	-2.26708	0.852758	-2.65853	0.0078483	0.0981357
ENSG00000125520	1473.01	-0.730833	0.274937	-2.65818	0.00785638	0.098148
ENSG00000107331	2238.96	0.657888	0.247551	2.65758	0.00787029	0.0982329
ENSG00000124508	1629.14	-0.606935	0.228458	-2.65666	0.00789195	0.0983256
ENSG00000174738	1488.59	-0.553432	0.208298	-2.65692	0.00788576	0.0983256
ENSG00000135914	155.378	-1.73794	0.654342	-2.656	0.00790724	0.0984274
ENSG00000075785	7845.85	0.490993	0.184898	2.65548	0.00791949	0.0984911
ENSG00000104341	58.4985	-1.33003	0.500956	-2.65498	0.00793128	0.0985489
ENSG00000124762	16832.6	0.500013	0.188458	2.65319	0.00797355	0.0989852
ENSG00000185361	744.104	0.536454	0.202252	2.65241	0.00799203	0.0991256
ENSG00000187051	1044.27	0.659514	0.248827	2.6505	0.00803736	0.0995984
ENSG00000277734	6750.1	0.601446	0.226987	2.6497	0.00805637	0.0996886
ENSG00000177468	32.0584	1.92134	0.725148	2.64958	0.00805907	0.0996886
ENSG00000276085	60.6749	4.60149	1.73748	2.64837	0.00808811	0.0999584
ENSG00000267278	693.696	-0.789511	0.298406	-2.64577	0.00815062	0.100641
ENSG00000118762	458.195	-0.869444	0.328706	-2.64505	0.00816786	0.100764
ENSG00000072682	2602.83	-0.552771	0.209231	-2.64192	0.00824384	0.10161
ENSG00000257167	239.896	-0.819116	0.310151	-2.64103	0.00826555	0.101787
ENSG00000150893	1888.43	-0.583399	0.221222	-2.63716	0.00836027	0.102862
ENSG00000166925	4895.51	0.46831	0.177617	2.63663	0.00837344	0.102932
ENSG00000221963	5689.43	0.568688	0.215786	2.63542	0.00840331	0.103206
ENSG00000222041	580.077	-0.588897	0.22348	-2.63512	0.00841065	0.103206
ENSG00000260691	208.771	0.995749	0.378003	2.63424	0.00843265	0.103384
ENSG00000138376	912.319	-0.889366	0.337756	-2.63316	0.00845937	0.10362
ENSG00000171365	171.509	-0.892792	0.339199	-2.63205	0.00848702	0.103866
ENSG00000219200	6057.16	-0.517064	0.196485	-2.63156	0.00849929	0.103925
ENSG00000263528	1129.67	-0.533736	0.20291	-2.63041	0.00852822	0.104186
ENSG00000198692	1590.49	0.551922	0.209884	2.62965	0.00854722	0.104326
ENSG00000114480	4492.52	0.489601	0.186273	2.6284	0.00857873	0.104412
ENSG00000159023	1917.55	-0.50664	0.192795	-2.62787	0.00859207	0.104412
ENSG00000155324	628.891	-0.714134	0.27174	-2.628	0.00858876	0.104412
ENSG00000167925	548.519	0.60068	0.228509	2.62869	0.00857153	0.104412
ENSG00000145349	427.38	0.719948	0.273944	2.62808	0.00858676	0.104412
ENSG00000113448	4247.09	-0.774866	0.294934	-2.62726	0.00860765	0.104464
ENSG00000143382	178.906	1.11363	0.423901	2.6271	0.00861148	0.104464
ENSG00000197601	3084.83	-0.585101	0.222846	-2.62559	0.00864994	0.104836
ENSG00000185432	307.113	-0.953237	0.363097	-2.6253	0.00865729	0.104836
ENSG00000111981	521.643	-0.9516	0.362599	-2.62439	0.00868047	0.105025
ENSG00000051523	4452.98	-0.54107	0.206266	-2.62317	0.00871161	0.105309
ENSG00000153046	797.313	-0.646333	0.246428	-2.62281	0.00872088	0.105329
ENSG00000186088	82.0764	1.23343	0.47042	2.62197	0.00874232	0.105496
ENSG00000114735	1558.83	0.68319	0.260708	2.62052	0.00877957	0.105853
ENSG00000204371	1785.83	0.51339	0.195966	2.6198	0.00879816	0.105985
ENSG00000173706	4867.5	-0.467603	0.178518	-2.61936	0.00880946	0.106
ENSG00000254521	160.13	0.961078	0.366984	2.61886	0.00882247	0.106
ENSG00000168461	67.6235	-1.26246	0.482055	-2.61892	0.00882089	0.106
ENSG00000124782	676.728	0.640335	0.244653	2.61731	0.00886246	0.106388
ENSG00000173207	1462.42	0.726692	0.277722	2.61662	0.0088806	0.106488
ENSG00000166979	98.8925	-1.06545	0.407218	-2.6164	0.00888619	0.106488
ENSG00000131584	362.806	-0.823721	0.315028	-2.61475	0.00892925	0.106911
ENSG00000186001	3507.57	-0.685792	0.262344	-2.61409	0.00894652	0.106933
ENSG00000074603	3415.22	-0.572483	0.218985	-2.61426	0.00894205	0.106933
ENSG00000280088	160.919	-0.879345	0.336468	-2.61346	0.00896304	0.107037
ENSG00000075218	661.037	0.776896	0.297443	2.61192	0.00900364	0.107429
ENSG00000168002	1148.77	0.579184	0.221821	2.61104	0.00902677	0.107612
ENSG00000140092	38.6885	-2.32698	0.891733	-2.6095	0.00906746	0.108004
ENSG00000133872	8511.98	-0.627945	0.240734	-2.60846	0.00909503	0.108122
ENSG00000150907	5405.11	-0.495229	0.189866	-2.6083	0.00909922	0.108122
ENSG00000146535	1301.79	-0.535045	0.205143	-2.60816	0.00910315	0.108122
ENSG00000138778	937.465	0.694647	0.266357	2.60795	0.00910861	0.108122
ENSG00000198589	3434.75	0.637833	0.244752	2.60604	0.00915946	0.108632
ENSG00000166595	1516.67	0.528722	0.203015	2.60435	0.0092049	0.109077
ENSG00000134504	90.731	-1.055	0.405173	-2.60383	0.00921896	0.10915
ENSG00000126524	1405.55	0.643629	0.247343	2.60217	0.00926369	0.109586
ENSG00000274712	125.926	-1.08192	0.415887	-2.60148	0.00928213	0.10971
ENSG00000110514	3481.17	0.428118	0.16473	2.59891	0.009352	0.110442
ENSG00000069493	6157.79	-0.54411	0.209442	-2.59791	0.00937934	0.110661
ENSG00000115687	570.812	-0.983064	0.378445	-2.59764	0.00938663	0.110661
ENSG00000105281	10355.4	0.760993	0.293098	2.59638	0.00942122	0.110929
ENSG00000283125	64.0685	1.51277	0.582681	2.59623	0.0094254	0.110929
ENSG00000172175	1041.53	-0.544623	0.209869	-2.59506	0.00945756	0.111213
ENSG00000223459	452.113	-0.600435	0.231623	-2.59229	0.00953385	0.112015
ENSG00000161888	325.666	0.988701	0.381502	2.5916	0.00955296	0.112144
ENSG00000178700	274.068	-0.872907	0.336965	-2.5905	0.00958369	0.112409
ENSG00000105643	1337.81	-0.775853	0.299549	-2.59007	0.00959551	0.112452
ENSG00000180096	2531.45	0.477426	0.184412	2.58891	0.00962809	0.112687
ENSG00000172375	1090.28	0.537419	0.207619	2.58848	0.00963999	0.112687
ENSG00000185697	270.111	0.682068	0.2635	2.58849	0.00963968	0.112687
ENSG00000100592	1865.94	-0.527414	0.20399	-2.5855	0.00972391	0.113572
ENSG00000002586	10412.2	0.497593	0.192641	2.58301	0.00979417	0.114296
ENSG00000088543	2629.57	0.625114	0.242294	2.57998	0.00988055	0.115109
ENSG00000011426	1130.33	0.807379	0.312912	2.58021	0.00987402	0.115109
ENSG00000197217	2175.01	-0.62229	0.241386	-2.57798	0.00993784	0.115194
ENSG00000127585	236.197	2.49808	0.968694	2.57881	0.00991411	0.115194
ENSG00000213347	212.627	0.894286	0.346742	2.57911	0.00990543	0.115194
ENSG00000260708	78.1897	1.43915	0.558184	2.57828	0.00992927	0.115194
ENSG00000213638	74.9189	-1.16027	0.449978	-2.57851	0.00992268	0.115194
ENSG00000106976	63.4215	1.56776	0.608088	2.57818	0.00993233	0.115194
ENSG00000133112	137365	-0.446274	0.173157	-2.57728	0.00995825	0.115334
ENSG00000184922	21614.7	-0.453828	0.176391	-2.57286	0.0100863	0.115647
ENSG00000072110	4890.89	0.623974	0.242369	2.57448	0.0100391	0.115647
ENSG00000189079	2853.71	-0.478241	0.185842	-2.57337	0.0100713	0.115647
ENSG00000169679	1593.99	0.812759	0.315709	2.57439	0.0100416	0.115647
ENSG00000146425	1584.8	0.507489	0.19717	2.57387	0.0100568	0.115647
ENSG00000242028	598.052	0.633215	0.246108	2.57292	0.0100846	0.115647
ENSG00000268205	459.248	0.785594	0.305345	2.5728	0.0100878	0.115647
ENSG00000006468	416.037	-0.685641	0.266316	-2.57454	0.0100374	0.115647
ENSG00000227507	378.365	-0.866019	0.336633	-2.57259	0.0100941	0.115647
ENSG00000117322	158.763	1.15093	0.446798	2.57596	0.00999615	0.115647
ENSG00000104381	102.77	1.18964	0.462165	2.57407	0.010051	0.115647
ENSG00000184985	84.2597	1.15344	0.447979	2.57477	0.0100307	0.115647
ENSG00000156345	28.0204	1.93714	0.752213	2.57525	0.0100167	0.115647
ENSG00000106392	2618.24	-0.512146	0.199352	-2.56905	0.0101977	0.116737
ENSG00000107863	1217.51	-0.817763	0.318576	-2.56693	0.0102602	0.117285
ENSG00000185507	370.811	-0.821971	0.320225	-2.56685	0.0102626	0.117285
ENSG00000147465	27.3397	2.11187	0.82324	2.56532	0.0103081	0.117709
ENSG00000145375	272.452	0.749432	0.292318	2.56376	0.0103545	0.118043
ENSG00000183822	172.564	1.13518	0.442764	2.56385	0.0103517	0.118043
ENSG00000150093	11633.5	-0.554949	0.21656	-2.56256	0.0103904	0.118354
ENSG00000084234	3053.63	-0.509705	0.198973	-2.56168	0.0104168	0.118557
ENSG00000127884	1363.55	0.559812	0.218617	2.5607	0.0104463	0.118733
ENSG00000254087	1339.95	-0.611074	0.238674	-2.56029	0.0104586	0.118733
ENSG00000182858	1320.62	-0.480546	0.18771	-2.56005	0.0104657	0.118733
ENSG00000148832	197.761	-0.838629	0.327587	-2.56002	0.0104666	0.118733
ENSG00000250274	22.9629	2.08178	0.81342	2.55929	0.0104887	0.118887
ENSG00000179598	319.104	0.730332	0.285461	2.55843	0.0105146	0.119066
ENSG00000179456	49.0843	-1.47358	0.576024	-2.55819	0.0105218	0.119066
ENSG00000177432	261.284	-0.68694	0.268565	-2.55781	0.0105333	0.119098
ENSG00000166225	1014.05	-0.661838	0.258877	-2.55657	0.0105708	0.119425
ENSG00000223442	64.041	1.22796	0.480653	2.55476	0.010626	0.119853
ENSG00000157227	35.091	1.85992	0.727988	2.55488	0.0106226	0.119853
ENSG00000101558	4631.16	0.438418	0.172074	2.54785	0.0108388	0.121855
ENSG00000115085	3599.55	0.433001	0.169909	2.54843	0.010821	0.121855
ENSG00000111731	1008.8	0.521897	0.204808	2.54822	0.0108275	0.121855
ENSG00000171224	29.2737	1.72223	0.675941	2.5479	0.0108372	0.121855
ENSG00000175727	1382.56	0.520563	0.204496	2.54559	0.0109094	0.122549
ENSG00000143061	2960.2	-0.744686	0.292688	-2.5443	0.0109496	0.122844
ENSG00000163913	563.592	0.667776	0.262472	2.54418	0.0109535	0.122844
ENSG00000124920	1515.89	-0.642333	0.252534	-2.54355	0.0109733	0.122966
ENSG00000161791	6898.62	-0.585673	0.230456	-2.54137	0.011042	0.123475
ENSG00000169228	838.097	0.644684	0.253687	2.54126	0.0110455	0.123475
ENSG00000213443	723.452	-0.680687	0.267823	-2.54156	0.011036	0.123475
ENSG00000226806	32.3963	2.30677	0.908129	2.54013	0.0110811	0.123774
ENSG00000163961	2285.06	-0.476488	0.187639	-2.53939	0.0111046	0.123835
ENSG00000168246	624.734	-0.657659	0.258962	-2.53959	0.0110982	0.123835
ENSG00000141933	316.607	-0.679587	0.267665	-2.53894	0.0111188	0.123894
ENSG00000163606	1256.68	0.78568	0.30954	2.53821	0.011142	0.124052
ENSG00000043355	44.8625	-1.82836	0.72076	-2.53671	0.01119	0.124486
ENSG00000197969	6087.31	-0.652359	0.257271	-2.53569	0.0112227	0.12465
ENSG00000125844	3377.59	0.434815	0.17146	2.53596	0.011214	0.12465
ENSG00000152056	250.163	-0.990181	0.39083	-2.53353	0.0112919	0.125317
ENSG00000153551	2250.74	-0.548224	0.216444	-2.53287	0.0113133	0.125454
ENSG00000100058	350.654	0.66231	0.261816	2.52968	0.0114168	0.1265
ENSG00000111674	15144.4	0.585748	0.231725	2.52777	0.011479	0.126782
ENSG00000127152	1547.68	0.536841	0.21236	2.52797	0.0114723	0.126782
ENSG00000139651	1354.24	-0.483059	0.191052	-2.52842	0.0114578	0.126782
ENSG00000169071	1307.82	-0.572576	0.226513	-2.52779	0.0114783	0.126782
ENSG00000134910	3295.14	-0.425356	0.168327	-2.52696	0.0115055	0.126974
ENSG00000133454	504.626	-0.681388	0.269775	-2.52577	0.0115446	0.127304
ENSG00000246363	26.6352	2.45473	0.972366	2.52449	0.0115866	0.127665
ENSG00000186591	4123.68	0.484411	0.191917	2.52407	0.0116005	0.127717
ENSG00000176101	2322.89	-0.464695	0.184134	-2.52368	0.0116133	0.127756
ENSG00000168300	1988.6	-0.485839	0.192639	-2.52202	0.0116684	0.127792
ENSG00000099377	1523.61	0.558776	0.22151	2.52257	0.01165	0.127792
ENSG00000117758	1463.39	0.532327	0.211023	2.5226	0.011649	0.127792
ENSG00000126603	1036.51	-0.978075	0.387793	-2.52216	0.0116638	0.127792
ENSG00000170858	156.249	1.3963	0.553667	2.52191	0.0116721	0.127792
ENSG00000221866	51.6665	-2.05049	0.812994	-2.52214	0.0116643	0.127792
ENSG00000198963	1587.76	-0.577814	0.22922	-2.52078	0.0117096	0.127797
ENSG00000053501	316.556	-0.670638	0.266036	-2.52086	0.011707	0.127797
ENSG00000167393	227.436	-0.866784	0.34379	-2.52126	0.0116935	0.127797
ENSG00000136026	78.0851	-1.15753	0.459173	-2.52091	0.0117053	0.127797
ENSG00000102471	9437.02	0.537174	0.213194	2.51965	0.0117472	0.128006
ENSG00000133703	1883.08	-0.825674	0.327689	-2.51969	0.0117459	0.128006
ENSG00000071051	5786.52	0.461858	0.183348	2.51903	0.011768	0.128131
ENSG00000096060	954.892	-0.673927	0.267744	-2.51706	0.0118338	0.128645
ENSG00000106829	812.866	-0.943214	0.374722	-2.5171	0.0118325	0.128645
ENSG00000183856	240.065	1.06807	0.424585	2.51555	0.0118847	0.129096
ENSG00000196873	1014.95	-0.616787	0.245243	-2.515	0.0119033	0.129197
ENSG00000178163	387.99	-0.990224	0.393871	-2.51408	0.0119343	0.129432
ENSG00000079819	102.324	-1.06152	0.422291	-2.51372	0.0119465	0.129463
ENSG00000167232	307.926	-0.719123	0.286374	-2.51113	0.0120345	0.130314
ENSG00000129245	2673.14	0.475629	0.18952	2.50966	0.0120848	0.130663
ENSG00000136122	445.867	0.818785	0.326257	2.50963	0.0120857	0.130663
ENSG00000100342	3889.32	-0.563267	0.224476	-2.50925	0.0120987	0.130702
ENSG00000023171	4013.01	0.506336	0.201886	2.50803	0.0121405	0.131051
ENSG00000124593	149.571	0.935398	0.373011	2.5077	0.012152	0.131073
ENSG00000092199	22223.8	0.416706	0.16621	2.5071	0.0121725	0.131089
ENSG00000156671	1591.15	0.527592	0.21043	2.50722	0.0121687	0.131089
ENSG00000205213	252.093	-1.34664	0.537211	-2.50673	0.0121853	0.131125
ENSG00000131981	7653.63	0.529382	0.211292	2.50545	0.0122295	0.131498
ENSG00000187045	222.331	1.08595	0.433785	2.50344	0.0122993	0.132146
ENSG00000089050	1625.6	-0.461572	0.184458	-2.50231	0.0123385	0.132361
ENSG00000188603	906.685	-0.511688	0.204473	-2.50247	0.012333	0.132361
ENSG00000197006	2974.13	-0.451966	0.180757	-2.5004	0.0124052	0.132871
ENSG00000178694	636.314	0.667784	0.267048	2.50061	0.0123979	0.132871
ENSG00000136153	1374.09	0.53363	0.213547	2.49889	0.0124584	0.133252
ENSG00000248503	28.7442	2.08191	0.83315	2.49884	0.0124601	0.133252
ENSG00000082153	15015.2	-0.471783	0.18886	-2.49806	0.0124876	0.133442
ENSG00000103657	6415.7	-0.669406	0.268124	-2.49663	0.0125381	0.133775
ENSG00000120306	4829.25	-0.549368	0.220028	-2.49681	0.0125317	0.133775
ENSG00000137216	1125.31	-0.492586	0.197385	-2.49555	0.012576	0.133973
ENSG00000049759	201.684	-0.852465	0.34158	-2.49565	0.0125726	0.133973
ENSG00000197620	1564.5	-0.641594	0.2573	-2.49357	0.0126467	0.134259
ENSG00000139517	1189.19	-0.566492	0.227218	-2.49316	0.012661	0.134259
ENSG00000172086	841.075	-0.497375	0.199433	-2.49395	0.012633	0.134259
ENSG00000197375	235.614	-0.745265	0.298881	-2.49352	0.0126484	0.134259
ENSG00000285823	29.3623	1.709	0.685474	2.49316	0.0126612	0.134259
ENSG00000248738	23.6811	2.12341	0.851628	2.49335	0.0126544	0.134259
ENSG00000068079	539.841	0.572948	0.229867	2.49252	0.012684	0.134398
ENSG00000183196	71.8242	1.19355	0.479251	2.49044	0.0127586	0.135084
ENSG00000103512	3681.73	-0.491125	0.19733	-2.48886	0.0128154	0.135582
ENSG00000082293	32.5015	1.90265	0.764567	2.48853	0.0128272	0.135603
ENSG00000010818	3097.27	-0.579725	0.233051	-2.48754	0.0128629	0.135877
ENSG00000286065	513.343	0.593333	0.238587	2.48686	0.0128874	0.136032
ENSG00000100417	765.992	0.48985	0.19712	2.48503	0.012954	0.136592
ENSG00000188707	460.099	-0.847994	0.341265	-2.48486	0.0129603	0.136592
ENSG00000184014	7276.13	-0.569577	0.229476	-2.48208	0.0130618	0.137557
ENSG00000041982	115.308	1.62741	0.655822	2.48148	0.0130838	0.137684
ENSG00000117724	2758.56	0.668873	0.269765	2.47947	0.0131578	0.138357
ENSG00000182809	233.532	-0.864186	0.348615	-2.47891	0.0131783	0.138468
ENSG00000042493	6383.74	0.529327	0.213841	2.47533	0.0133112	0.139758
ENSG00000145632	727.574	-0.908015	0.367428	-2.47127	0.0134633	0.141247
ENSG00000204054	1225.73	-0.590779	0.239158	-2.47025	0.0135019	0.141544
ENSG00000215271	778.103	-0.522483	0.211592	-2.46929	0.013538	0.141816
ENSG00000129353	1687.09	-0.541635	0.219608	-2.46637	0.0136491	0.142715
ENSG00000105983	1454.37	-0.529139	0.214555	-2.46622	0.0136549	0.142715
ENSG00000077348	363.224	0.801562	0.324989	2.46643	0.0136469	0.142715
ENSG00000116830	3325.76	-0.496002	0.201168	-2.46561	0.013678	0.142848
ENSG00000087095	388.482	-0.784914	0.318392	-2.46524	0.0136921	0.142888
ENSG00000155093	3651.9	-0.486228	0.197264	-2.46486	0.0137066	0.142931
ENSG00000164111	9662.55	0.455448	0.18482	2.46428	0.0137289	0.142948
ENSG00000173436	488.459	0.630808	0.255961	2.46447	0.0137216	0.142948
ENSG00000075884	2254.76	0.591249	0.239978	2.46376	0.0137488	0.143047
ENSG00000078687	1203.7	-0.649581	0.264132	-2.45931	0.0139205	0.144725
ENSG00000123178	522.66	0.587047	0.238788	2.45845	0.013954	0.144964
ENSG00000123091	3703.59	-0.457424	0.186104	-2.45789	0.0139756	0.145079
ENSG00000054983	2246.41	-0.539256	0.219618	-2.45543	0.0140717	0.145873
ENSG00000064309	282.506	0.691628	0.281677	2.45539	0.0140732	0.145873
ENSG00000172382	80.5958	1.00126	0.407874	2.45482	0.0140956	0.145996
ENSG00000155366	6792.89	0.420121	0.171203	2.45393	0.0141305	0.146248
ENSG00000145365	1569.24	-0.7425	0.302677	-2.45311	0.0141626	0.14647
ENSG00000130475	845.19	-0.783307	0.319456	-2.45201	0.0142063	0.146812
ENSG00000164342	35.9515	-1.85826	0.758149	-2.45105	0.0142442	0.147094
ENSG00000157224	168.907	0.977832	0.399051	2.45039	0.01427	0.147251
ENSG00000120280	179.897	-0.933849	0.381313	-2.44904	0.0143239	0.147637
ENSG00000198483	49.5106	1.55523	0.635071	2.44891	0.0143288	0.147637
ENSG00000164087	580.509	0.569188	0.232455	2.4486	0.0143414	0.147657
ENSG00000186810	1315.51	-0.797389	0.325902	-2.44671	0.0144166	0.14832
ENSG00000106617	662.127	-0.563558	0.230455	-2.44542	0.0144685	0.148744
ENSG00000168765	308.224	0.734096	0.300236	2.44506	0.0144828	0.14878
ENSG00000254102	35.0733	-1.57314	0.643508	-2.44463	0.0145002	0.148847
ENSG00000109133	1219.89	-0.667168	0.273071	-2.44321	0.0145575	0.149325
ENSG00000115226	80.0602	-1.10988	0.454407	-2.44248	0.0145868	0.149404
ENSG00000172748	27.1807	2.50981	1.02752	2.4426	0.0145818	0.149404
ENSG00000084693	739.879	0.55762	0.228487	2.44049	0.0146674	0.150118
ENSG00000102837	21.4049	-2.20277	0.903641	-2.43766	0.0147826	0.151185
ENSG00000119522	2432.07	-0.526204	0.216111	-2.43487	0.014897	0.152222
ENSG00000148019	1746.32	-0.47299	0.194285	-2.43452	0.0149117	0.152222
ENSG00000226089	28.0595	1.7732	0.728396	2.43439	0.014917	0.152222
ENSG00000130787	532.449	-0.535307	0.21997	-2.43355	0.0149517	0.152463
ENSG00000147065	67093.3	-0.428585	0.17629	-2.43113	0.0150517	0.15337
ENSG00000050748	1719.76	-0.505635	0.208042	-2.43045	0.0150802	0.153547
ENSG00000219626	152.599	0.991688	0.408102	2.43	0.0150988	0.153623
ENSG00000265491	1528.41	-0.490912	0.202112	-2.42892	0.015144	0.153969
ENSG00000086300	3374.74	0.43034	0.177257	2.42778	0.0151915	0.154265
ENSG00000172817	1951.62	-0.658861	0.271394	-2.42769	0.0151954	0.154265
ENSG00000100092	5611.78	0.465557	0.191922	2.42576	0.0152764	0.154974
ENSG00000138378	5535.65	-0.591913	0.244081	-2.42507	0.0153055	0.155155
ENSG00000104497	304.752	-0.781092	0.32215	-2.42463	0.0153242	0.155231
ENSG00000134802	1067.7	-0.834431	0.344344	-2.42325	0.0153825	0.155707
ENSG00000141524	6281.89	0.497065	0.205314	2.42099	0.0154781	0.156446
ENSG00000188897	28.132	2.05759	0.849823	2.4212	0.0154694	0.156446
ENSG00000176928	91.9833	-1.02655	0.424096	-2.42056	0.0154967	0.156519
ENSG00000006576	3484.46	0.442336	0.182851	2.41911	0.0155587	0.15703
ENSG00000180776	3510.03	-0.432079	0.17864	-2.41872	0.0155753	0.157083
ENSG00000117016	160.192	-0.872094	0.360664	-2.41802	0.0156052	0.15727
ENSG00000134369	204.3	-0.965157	0.399396	-2.41654	0.0156689	0.157796
ENSG00000174628	56.9798	-1.24853	0.516756	-2.4161	0.0156876	0.15787
ENSG00000137726	332.133	0.693135	0.286972	2.41534	0.0157204	0.158085
ENSG00000103091	1520.15	-0.597866	0.247599	-2.41465	0.0157503	0.158225
ENSG00000140465	894.827	0.936479	0.387858	2.41449	0.0157572	0.158225
ENSG00000204344	437.705	0.566631	0.234766	2.41359	0.0157961	0.1585
ENSG00000100221	4781.85	-0.50161	0.207876	-2.41302	0.015821	0.158574
ENSG00000137501	1632.83	0.54214	0.224685	2.4129	0.0158264	0.158574
ENSG00000001561	2638.97	-0.58024	0.240663	-2.411	0.0159088	0.159284
ENSG00000100568	1975.93	-0.459079	0.190445	-2.41056	0.0159282	0.159363
ENSG00000256235	2219.8	0.734533	0.304792	2.40995	0.0159547	0.159512
ENSG00000168806	344.361	-0.669314	0.277798	-2.40936	0.0159805	0.159655
ENSG00000170581	1370.78	0.573138	0.238013	2.40801	0.0160396	0.160014
ENSG00000114853	123.088	1.01359	0.420919	2.40804	0.0160383	0.160014
ENSG00000188215	1756.66	0.452115	0.187814	2.40725	0.0160731	0.160232
ENSG00000126005	1272.54	-0.549475	0.228342	-2.40637	0.016112	0.160504
ENSG00000286185	36.4424	-6.46211	2.68584	-2.40599	0.0161287	0.160554
ENSG00000254854	29.3958	-1.52042	0.632009	-2.40569	0.0161419	0.16057
ENSG00000248098	1948.86	0.553798	0.230327	2.4044	0.0161992	0.161024
ENSG00000129009	301.852	0.919265	0.382462	2.40355	0.0162369	0.161284
ENSG00000182378	360.447	-0.706507	0.294093	-2.40233	0.0162911	0.161705
ENSG00000175567	6956.95	0.676662	0.281716	2.40193	0.016309	0.161767
ENSG00000197779	278.763	-0.689013	0.286964	-2.40104	0.0163485	0.162042
ENSG00000138814	1843.22	-0.511521	0.213136	-2.39997	0.0163965	0.162402
ENSG00000178966	1331.96	-0.576224	0.240415	-2.39678	0.0165397	0.163703
ENSG00000237352	468.039	0.890066	0.371697	2.3946	0.0166386	0.164563
ENSG00000130595	43.7608	1.68148	0.702357	2.39405	0.0166634	0.164691
ENSG00000137807	1060.51	0.616258	0.257451	2.39369	0.01668	0.164738
ENSG00000160469	121.764	-0.985327	0.411694	-2.39335	0.0166953	0.164771
ENSG00000247796	64.4186	1.21627	0.508264	2.39299	0.0167116	0.164814
ENSG00000205755	320.94	0.709845	0.296725	2.39226	0.0167448	0.164956
ENSG00000228878	24.6972	1.98219	0.828622	2.39215	0.0167499	0.164956
ENSG00000128944	467.685	0.773195	0.32331	2.3915	0.0167798	0.165133
ENSG00000116254	18.0934	2.82414	1.18126	2.39078	0.0168125	0.165337
ENSG00000172663	696.244	0.615589	0.257589	2.38981	0.0168571	0.165658
ENSG00000132780	2482.94	-0.481679	0.20172	-2.38786	0.0169467	0.16642
ENSG00000088451	575.889	0.508578	0.213047	2.38716	0.0169791	0.166619
ENSG00000168394	26275.1	-0.385719	0.161688	-2.38557	0.0170526	0.167222
ENSG00000130517	1492.47	0.621282	0.260612	2.38394	0.0171284	0.167609
ENSG00000106603	1013.09	-0.479586	0.20116	-2.3841	0.017121	0.167609
ENSG00000284707	108.25	1.07567	0.451176	2.38416	0.0171184	0.167609
ENSG00000105738	684.588	-0.727008	0.305091	-2.38292	0.017176	0.167955
ENSG00000185864	875.655	-0.934192	0.392278	-2.38145	0.0172445	0.168506
ENSG00000073849	656.677	0.721075	0.302867	2.38083	0.0172737	0.168633
ENSG00000277258	429.066	0.744989	0.312935	2.38065	0.0172819	0.168633
ENSG00000259431	165.448	0.753663	0.316827	2.37878	0.0173699	0.169372
ENSG00000160271	15414.7	0.531837	0.223627	2.37823	0.0173958	0.169452
ENSG00000174233	113.658	-1.06757	0.448921	-2.37809	0.0174026	0.169452
ENSG00000155115	1194.5	-0.472566	0.198767	-2.3775	0.0174307	0.169605
ENSG00000116396	487.509	0.682814	0.287341	2.37632	0.0174863	0.170027
ENSG00000169249	439.4	0.5614	0.236375	2.37504	0.0175468	0.170496
ENSG00000177627	104.53	-0.986894	0.415611	-2.37456	0.0175699	0.170599
ENSG00000116273	1862.26	-0.535868	0.225729	-2.37394	0.0175994	0.170766
ENSG00000187134	2585.31	0.53145	0.22402	2.37233	0.0176762	0.171057
ENSG00000104228	2462.31	-0.60436	0.254716	-2.37268	0.0176595	0.171057
ENSG00000170011	2087.75	0.606463	0.255697	2.3718	0.0177015	0.171057
ENSG00000177169	1208.01	-0.480633	0.202589	-2.37246	0.0176701	0.171057
ENSG00000160191	126.675	1.02261	0.431162	2.37176	0.0177037	0.171057
ENSG00000075340	81.9576	1.12104	0.47256	2.37227	0.0176794	0.171057
ENSG00000165802	1525.52	-0.511299	0.215613	-2.37138	0.0177219	0.171114
ENSG00000018189	302.943	-0.770979	0.325339	-2.36977	0.017799	0.171738
ENSG00000246790	26.4329	-1.80445	0.761616	-2.36924	0.0178246	0.171865
ENSG00000131781	34.7192	-1.65752	0.700151	-2.36738	0.0179146	0.172612
ENSG00000180370	9598.45	-0.470015	0.19856	-2.36711	0.0179274	0.172615
ENSG00000068784	744.061	-0.581422	0.245707	-2.36632	0.0179658	0.172864
ENSG00000120137	5191.97	-0.393689	0.166441	-2.36534	0.0180137	0.173205
ENSG00000066651	325.537	0.59422	0.251328	2.36432	0.0180631	0.173438
ENSG00000181619	20.2796	2.12599	0.899108	2.36456	0.0180517	0.173438
ENSG00000153048	1643.27	-0.502119	0.21245	-2.36347	0.0181047	0.173597
[truncated: 12,377 more rows]

## Sheet: TBX4B_DP_vs_DN_results
	baseMean	log2FoldChange	lfcSE	stat	pvalue	padj
[truncated: 16,839 more rows]

[truncated: 3 more sheets: TBX4B_Red_vs_Blue_results, TBX4B_Red_vs_DN_results, TBX4B_Red_vs_DP_results]
