# Supplementary material for: Time-course of host cell transcription during the HTLV-1 transcriptional burst
Source: PLoS Pathog. 2022 May 16;18(5):e1010387. doi: 10.1371/journal.ppat.1010387 (PMC9135347; doi:10.1371/journal.ppat.1010387)
Supplement: S3 Data — s (ZIP) [file ppat.1010387.s008.zip]

Archive with 5 entries (5 files):
- AhR qPCR 1.xls
- AhR qPCR 2.xls
- Percentage of Tax Expressing Cells_AhR.xlsx
- Tax reactivation and silencing kinetics Exp 1.xlsx
- Tax reactivation and silencing kinetics Exp 2.xlsx
