# Supplementary material for: Time-course of host cell transcription during the HTLV-1 transcriptional burst
Source: PLoS Pathog. 2022 May 16;18(5):e1010387. doi: 10.1371/journal.ppat.1010387 (PMC9135347; doi:10.1371/journal.ppat.1010387)
Supplement: S3 Data — s (ZIP) [file ppat.1010387.s008.zip › AhR qPCR 1.xls]

## Sheet: Sheet1
Raw data for Figures 8 B-E

## Sheet: Sample Setup
Block Type	384-Well Block
Calibration Background is expired	Yes
Calibration Background performed on	03-11-2021
Calibration Normalization FAM-ROX is expired	Yes
Calibration Normalization FAM-ROX performed on	03-11-2021
Calibration Normalization VIC-ROX is expired	Yes
Calibration Normalization VIC-ROX performed on	03-11-2021
Calibration Pure Dye FAM is expired	Yes
Calibration Pure Dye FAM performed on	03-11-2021
Calibration Pure Dye JOE is expired	Yes
Calibration Pure Dye JOE performed on	06-07-2018
Calibration Pure Dye NED is expired	Yes
Calibration Pure Dye NED performed on	03-11-2021
Calibration Pure Dye ROX is expired	Yes
Calibration Pure Dye ROX performed on	03-11-2021
Calibration Pure Dye SYBR is expired	Yes
Calibration Pure Dye SYBR performed on	03-11-2021
Calibration Pure Dye TAMRA is expired	Yes
Calibration Pure Dye TAMRA performed on	03-11-2021
Calibration Pure Dye VIC is expired	Yes
Calibration Pure Dye VIC performed on	03-11-2021
Calibration ROI is expired	Yes
Calibration ROI performed on	03-11-2021
Calibration Uniformity is expired	Yes
Calibration Uniformity performed on	03-11-2021
Chemistry	SYBR_GREEN
Date Created	2021-10-14 15:26:16 PM BST
Experiment Barcode
Experiment Comment
Experiment File Name	C:\Users\sramanay\Desktop\20211014 AhR.eds
Experiment Name	20211014 AhR
Experiment Run End Time	2021-10-14 16:12:41 PM BST
Experiment Type	Standard Curve
Instrument Name	278870131
Instrument Serial Number	278870131
Instrument Type	QuantStudio(TM) 7 Flex System
Passive Reference	ROX
Quantification Cycle Method	Ct
Signal Smoothing On	true
Stage/ Cycle where Analysis is performed	Stage 2, Step 2
User Name
Well	Well Position	Sample Name	Sample Color	Biogroup Name	Biogroup Color	Target Name	Target Color	Task	Reporter	Quencher	Quantity	Comments
1	A1	TBX4B DMSO	RGB(0,0,255)			Tax	RGB(128,128,0)	UNKNOWN	SYBR	None
2	A2	TBX4B DMSO	RGB(0,0,255)			Tax	RGB(128,128,0)	UNKNOWN	SYBR	None
3	A3	TBX4B ITE	RGB(51,153,102)			Tax	RGB(128,128,0)	UNKNOWN	SYBR	None
4	A4	TBX4B ITE	RGB(51,153,102)			Tax	RGB(128,128,0)	UNKNOWN	SYBR	None
5	A5	TBX4B FICZ	RGB(255,127,0)			Tax	RGB(128,128,0)	UNKNOWN	SYBR	None
6	A6	TBX4B FICZ	RGB(255,127,0)			Tax	RGB(128,128,0)	UNKNOWN	SYBR	None
7	A7	TBX4B CH223191	RGB(238,121,66)			Tax	RGB(128,128,0)	UNKNOWN	SYBR	None
8	A8	TBX4B CH223191	RGB(238,121,66)			Tax	RGB(128,128,0)	UNKNOWN	SYBR	None
9	A9	TBX4B SR1	RGB(142,56,142)			Tax	RGB(128,128,0)	UNKNOWN	SYBR	None
10	A10	TBX4B SR1	RGB(142,56,142)			Tax	RGB(128,128,0)	UNKNOWN	SYBR	None
11	A11	TBX4B CYP1A1 Inhibitor	RGB(198,113,113)			Tax	RGB(128,128,0)	UNKNOWN	SYBR	None
12	A12	TBX4B CYP1A1 Inhibitor	RGB(198,113,113)			Tax	RGB(128,128,0)	UNKNOWN	SYBR	None
13	A13	1150 DMSO	RGB(0,245,255)			Tax	RGB(128,128,0)	UNKNOWN	SYBR	None
14	A14	1150 DMSO	RGB(0,245,255)			Tax	RGB(128,128,0)	UNKNOWN	SYBR	None
15	A15	1150 ITE	RGB(238,220,130)			Tax	RGB(128,128,0)	UNKNOWN	SYBR	None
16	A16	1150 ITE	RGB(238,220,130)			Tax	RGB(128,128,0)	UNKNOWN	SYBR	None
17	A17	1150 FICZ	RGB(238,238,0)			Tax	RGB(128,128,0)	UNKNOWN	SYBR	None
18	A18	1150 FICZ	RGB(238,238,0)			Tax	RGB(128,128,0)	UNKNOWN	SYBR	None
19	A19	1150 CH223191	RGB(142,142,56)			Tax	RGB(128,128,0)	UNKNOWN	SYBR	None
20	A20	1150 CH223191	RGB(142,142,56)			Tax	RGB(128,128,0)	UNKNOWN	SYBR	None
21	A21	1150 SR1	RGB(238,44,44)			Tax	RGB(128,128,0)	UNKNOWN	SYBR	None
22	A22	1150 SR1	RGB(238,44,44)			Tax	RGB(128,128,0)	UNKNOWN	SYBR	None
23	A23	1150 CYP1A1 Inhibitor	RGB(51,161,201)			Tax	RGB(128,128,0)	UNKNOWN	SYBR	None
24	A24	1150 CYP1A1 Inhibitor	RGB(51,161,201)			Tax	RGB(128,128,0)	UNKNOWN	SYBR	None
25	B1					Empty	RGB(0,0,0)	UNKNOWN	SYBR	None
26	B2					Empty	RGB(0,0,0)	UNKNOWN	SYBR	None
27	B3					Empty	RGB(0,0,0)	UNKNOWN	SYBR	None
28	B4					Empty	RGB(0,0,0)	UNKNOWN	SYBR	None
29	B5					Empty	RGB(0,0,0)	UNKNOWN	SYBR	None
30	B6					Empty	RGB(0,0,0)	UNKNOWN	SYBR	None
31	B7					Empty	RGB(0,0,0)	UNKNOWN	SYBR	None
32	B8					Empty	RGB(0,0,0)	UNKNOWN	SYBR	None
33	B9					Empty	RGB(0,0,0)	UNKNOWN	SYBR	None
34	B10					Empty	RGB(0,0,0)	UNKNOWN	SYBR	None
35	B11					Empty	RGB(0,0,0)	UNKNOWN	SYBR	None
36	B12					Empty	RGB(0,0,0)	UNKNOWN	SYBR	None
37	B13					Empty	RGB(0,0,0)	UNKNOWN	SYBR	None
38	B14					Empty	RGB(0,0,0)	UNKNOWN	SYBR	None
39	B15					Empty	RGB(0,0,0)	UNKNOWN	SYBR	None
40	B16					Empty	RGB(0,0,0)	UNKNOWN	SYBR	None
41	B17					Empty	RGB(0,0,0)	UNKNOWN	SYBR	None
42	B18					Empty	RGB(0,0,0)	UNKNOWN	SYBR	None
43	B19					Empty	RGB(0,0,0)	UNKNOWN	SYBR	None
44	B20					Empty	RGB(0,0,0)	UNKNOWN	SYBR	None
45	B21					Empty	RGB(0,0,0)	UNKNOWN	SYBR	None
46	B22					Empty	RGB(0,0,0)	UNKNOWN	SYBR	None
47	B23					Empty	RGB(0,0,0)	UNKNOWN	SYBR	None
48	B24					Empty	RGB(0,0,0)	UNKNOWN	SYBR	None
49	C1	TBX4B DMSO	RGB(0,0,255)			sHBZ	RGB(255,0,0)	UNKNOWN	SYBR	None
50	C2	TBX4B DMSO	RGB(0,0,255)			sHBZ	RGB(255,0,0)	UNKNOWN	SYBR	None
51	C3	TBX4B ITE	RGB(51,153,102)			sHBZ	RGB(255,0,0)	UNKNOWN	SYBR	None
52	C4	TBX4B ITE	RGB(51,153,102)			sHBZ	RGB(255,0,0)	UNKNOWN	SYBR	None
53	C5	TBX4B FICZ	RGB(255,127,0)			sHBZ	RGB(255,0,0)	UNKNOWN	SYBR	None
54	C6	TBX4B FICZ	RGB(255,127,0)			sHBZ	RGB(255,0,0)	UNKNOWN	SYBR	None
55	C7	TBX4B CH223191	RGB(238,121,66)			sHBZ	RGB(255,0,0)	UNKNOWN	SYBR	None
56	C8	TBX4B CH223191	RGB(238,121,66)			sHBZ	RGB(255,0,0)	UNKNOWN	SYBR	None
57	C9	TBX4B SR1	RGB(142,56,142)			sHBZ	RGB(255,0,0)	UNKNOWN	SYBR	None
58	C10	TBX4B SR1	RGB(142,56,142)			sHBZ	RGB(255,0,0)	UNKNOWN	SYBR	None
59	C11	TBX4B CYP1A1 Inhibitor	RGB(198,113,113)			sHBZ	RGB(255,0,0)	UNKNOWN	SYBR	None
60	C12	TBX4B CYP1A1 Inhibitor	RGB(198,113,113)			sHBZ	RGB(255,0,0)	UNKNOWN	SYBR	None
61	C13	1150 DMSO	RGB(0,245,255)			sHBZ	RGB(255,0,0)	UNKNOWN	SYBR	None
62	C14	1150 DMSO	RGB(0,245,255)			sHBZ	RGB(255,0,0)	UNKNOWN	SYBR	None
63	C15	1150 ITE	RGB(238,220,130)			sHBZ	RGB(255,0,0)	UNKNOWN	SYBR	None
64	C16	1150 ITE	RGB(238,220,130)			sHBZ	RGB(255,0,0)	UNKNOWN	SYBR	None
65	C17	1150 FICZ	RGB(238,238,0)			sHBZ	RGB(255,0,0)	UNKNOWN	SYBR	None
66	C18	1150 FICZ	RGB(238,238,0)			sHBZ	RGB(255,0,0)	UNKNOWN	SYBR	None
67	C19	1150 CH223191	RGB(142,142,56)			sHBZ	RGB(255,0,0)	UNKNOWN	SYBR	None
68	C20	1150 CH223191	RGB(142,142,56)			sHBZ	RGB(255,0,0)	UNKNOWN	SYBR	None
69	C21	1150 SR1	RGB(238,44,44)			sHBZ	RGB(255,0,0)	UNKNOWN	SYBR	None
70	C22	1150 SR1	RGB(238,44,44)			sHBZ	RGB(255,0,0)	UNKNOWN	SYBR	None
71	C23	1150 CYP1A1 Inhibitor	RGB(51,161,201)			sHBZ	RGB(255,0,0)	UNKNOWN	SYBR	None
72	C24	1150 CYP1A1 Inhibitor	RGB(51,161,201)			sHBZ	RGB(255,0,0)	UNKNOWN	SYBR	None
73	D1					Empty	RGB(0,0,0)	UNKNOWN	SYBR	None
74	D2					Empty	RGB(0,0,0)	UNKNOWN	SYBR	None
75	D3					Empty	RGB(0,0,0)	UNKNOWN	SYBR	None
76	D4					Empty	RGB(0,0,0)	UNKNOWN	SYBR	None
77	D5					Empty	RGB(0,0,0)	UNKNOWN	SYBR	None
78	D6					Empty	RGB(0,0,0)	UNKNOWN	SYBR	None
79	D7					Empty	RGB(0,0,0)	UNKNOWN	SYBR	None
80	D8					Empty	RGB(0,0,0)	UNKNOWN	SYBR	None
81	D9					Empty	RGB(0,0,0)	UNKNOWN	SYBR	None
82	D10					Empty	RGB(0,0,0)	UNKNOWN	SYBR	None
83	D11					Empty	RGB(0,0,0)	UNKNOWN	SYBR	None
84	D12					Empty	RGB(0,0,0)	UNKNOWN	SYBR	None
85	D13					Empty	RGB(0,0,0)	UNKNOWN	SYBR	None
86	D14					Empty	RGB(0,0,0)	UNKNOWN	SYBR	None
87	D15					Empty	RGB(0,0,0)	UNKNOWN	SYBR	None
88	D16					Empty	RGB(0,0,0)	UNKNOWN	SYBR	None
89	D17					Empty	RGB(0,0,0)	UNKNOWN	SYBR	None
90	D18					Empty	RGB(0,0,0)	UNKNOWN	SYBR	None
91	D19					Empty	RGB(0,0,0)	UNKNOWN	SYBR	None
92	D20					Empty	RGB(0,0,0)	UNKNOWN	SYBR	None
93	D21					Empty	RGB(0,0,0)	UNKNOWN	SYBR	None
94	D22					Empty	RGB(0,0,0)	UNKNOWN	SYBR	None
95	D23					Empty	RGB(0,0,0)	UNKNOWN	SYBR	None
96	D24					Empty	RGB(0,0,0)	UNKNOWN	SYBR	None
97	E1	TBX4B DMSO	RGB(0,0,255)			CYP1B1	RGB(128,0,128)	UNKNOWN	SYBR	None
98	E2	TBX4B DMSO	RGB(0,0,255)			CYP1B1	RGB(128,0,128)	UNKNOWN	SYBR	None
99	E3	TBX4B ITE	RGB(51,153,102)			CYP1B1	RGB(128,0,128)	UNKNOWN	SYBR	None
100	E4	TBX4B ITE	RGB(51,153,102)			CYP1B1	RGB(128,0,128)	UNKNOWN	SYBR	None
101	E5	TBX4B FICZ	RGB(255,127,0)			CYP1B1	RGB(128,0,128)	UNKNOWN	SYBR	None
102	E6	TBX4B FICZ	RGB(255,127,0)			CYP1B1	RGB(128,0,128)	UNKNOWN	SYBR	None
103	E7	TBX4B CH223191	RGB(238,121,66)			CYP1B1	RGB(128,0,128)	UNKNOWN	SYBR	None
104	E8	TBX4B CH223191	RGB(238,121,66)			CYP1B1	RGB(128,0,128)	UNKNOWN	SYBR	None
105	E9	TBX4B SR1	RGB(142,56,142)			CYP1B1	RGB(128,0,128)	UNKNOWN	SYBR	None
106	E10	TBX4B SR1	RGB(142,56,142)			CYP1B1	RGB(128,0,128)	UNKNOWN	SYBR	None
107	E11	TBX4B CYP1A1 Inhibitor	RGB(198,113,113)			CYP1B1	RGB(128,0,128)	UNKNOWN	SYBR	None
108	E12	TBX4B CYP1A1 Inhibitor	RGB(198,113,113)			CYP1B1	RGB(128,0,128)	UNKNOWN	SYBR	None
109	E13	1150 DMSO	RGB(0,245,255)			CYP1B1	RGB(128,0,128)	UNKNOWN	SYBR	None
110	E14	1150 DMSO	RGB(0,245,255)			CYP1B1	RGB(128,0,128)	UNKNOWN	SYBR	None
111	E15	1150 ITE	RGB(238,220,130)			CYP1B1	RGB(128,0,128)	UNKNOWN	SYBR	None
112	E16	1150 ITE	RGB(238,220,130)			CYP1B1	RGB(128,0,128)	UNKNOWN	SYBR	None
113	E17	1150 FICZ	RGB(238,238,0)			CYP1B1	RGB(128,0,128)	UNKNOWN	SYBR	None
114	E18	1150 FICZ	RGB(238,238,0)			CYP1B1	RGB(128,0,128)	UNKNOWN	SYBR	None
115	E19	1150 CH223191	RGB(142,142,56)			CYP1B1	RGB(128,0,128)	UNKNOWN	SYBR	None
116	E20	1150 CH223191	RGB(142,142,56)			CYP1B1	RGB(128,0,128)	UNKNOWN	SYBR	None
117	E21	1150 SR1	RGB(238,44,44)			CYP1B1	RGB(128,0,128)	UNKNOWN	SYBR	None
118	E22	1150 SR1	RGB(238,44,44)			CYP1B1	RGB(128,0,128)	UNKNOWN	SYBR	None
119	E23	1150 CYP1A1 Inhibitor	RGB(51,161,201)			CYP1B1	RGB(128,0,128)	UNKNOWN	SYBR	None
120	E24	1150 CYP1A1 Inhibitor	RGB(51,161,201)			CYP1B1	RGB(128,0,128)	UNKNOWN	SYBR	None
121	F1					Empty	RGB(0,0,0)	UNKNOWN	SYBR	None
122	F2					Empty	RGB(0,0,0)	UNKNOWN	SYBR	None
123	F3					Empty	RGB(0,0,0)	UNKNOWN	SYBR	None
124	F4					Empty	RGB(0,0,0)	UNKNOWN	SYBR	None
125	F5					Empty	RGB(0,0,0)	UNKNOWN	SYBR	None
126	F6					Empty	RGB(0,0,0)	UNKNOWN	SYBR	None
127	F7					Empty	RGB(0,0,0)	UNKNOWN	SYBR	None
128	F8					Empty	RGB(0,0,0)	UNKNOWN	SYBR	None
129	F9					Empty	RGB(0,0,0)	UNKNOWN	SYBR	None
130	F10					Empty	RGB(0,0,0)	UNKNOWN	SYBR	None
131	F11					Empty	RGB(0,0,0)	UNKNOWN	SYBR	None
132	F12					Empty	RGB(0,0,0)	UNKNOWN	SYBR	None
133	F13					Empty	RGB(0,0,0)	UNKNOWN	SYBR	None
134	F14					Empty	RGB(0,0,0)	UNKNOWN	SYBR	None
135	F15					Empty	RGB(0,0,0)	UNKNOWN	SYBR	None
136	F16					Empty	RGB(0,0,0)	UNKNOWN	SYBR	None
137	F17					Empty	RGB(0,0,0)	UNKNOWN	SYBR	None
138	F18					Empty	RGB(0,0,0)	UNKNOWN	SYBR	None
139	F19					Empty	RGB(0,0,0)	UNKNOWN	SYBR	None
140	F20					Empty	RGB(0,0,0)	UNKNOWN	SYBR	None
141	F21					Empty	RGB(0,0,0)	UNKNOWN	SYBR	None
142	F22					Empty	RGB(0,0,0)	UNKNOWN	SYBR	None
143	F23					Empty	RGB(0,0,0)	UNKNOWN	SYBR	None
144	F24					Empty	RGB(0,0,0)	UNKNOWN	SYBR	None
145	G1					Empty	RGB(0,0,0)	UNKNOWN	SYBR	None
146	G2					Empty	RGB(0,0,0)	UNKNOWN	SYBR	None
147	G3					Empty	RGB(0,0,0)	UNKNOWN	SYBR	None
148	G4					Empty	RGB(0,0,0)	UNKNOWN	SYBR	None
149	G5					Empty	RGB(0,0,0)	UNKNOWN	SYBR	None
150	G6					Empty	RGB(0,0,0)	UNKNOWN	SYBR	None
151	G7					Empty	RGB(0,0,0)	UNKNOWN	SYBR	None
152	G8					Empty	RGB(0,0,0)	UNKNOWN	SYBR	None
153	G9					Empty	RGB(0,0,0)	UNKNOWN	SYBR	None
154	G10					Empty	RGB(0,0,0)	UNKNOWN	SYBR	None
155	G11					Empty	RGB(0,0,0)	UNKNOWN	SYBR	None
156	G12					Empty	RGB(0,0,0)	UNKNOWN	SYBR	None
157	G13					Empty	RGB(0,0,0)	UNKNOWN	SYBR	None
158	G14					Empty	RGB(0,0,0)	UNKNOWN	SYBR	None
159	G15					Empty	RGB(0,0,0)	UNKNOWN	SYBR	None
160	G16					Empty	RGB(0,0,0)	UNKNOWN	SYBR	None
161	G17					Empty	RGB(0,0,0)	UNKNOWN	SYBR	None
162	G18					Empty	RGB(0,0,0)	UNKNOWN	SYBR	None
163	G19					Empty	RGB(0,0,0)	UNKNOWN	SYBR	None
164	G20					Empty	RGB(0,0,0)	UNKNOWN	SYBR	None
165	G21					Empty	RGB(0,0,0)	UNKNOWN	SYBR	None
166	G22					Empty	RGB(0,0,0)	UNKNOWN	SYBR	None
167	G23					Empty	RGB(0,0,0)	UNKNOWN	SYBR	None
168	G24					Empty	RGB(0,0,0)	UNKNOWN	SYBR	None
169	H1	TBX4B DMSO	RGB(0,0,255)			CYP1A1	RGB(153,51,0)	UNKNOWN	SYBR	None
170	H2	TBX4B DMSO	RGB(0,0,255)			CYP1A1	RGB(153,51,0)	UNKNOWN	SYBR	None
171	H3	TBX4B ITE	RGB(51,153,102)			CYP1A1	RGB(153,51,0)	UNKNOWN	SYBR	None
172	H4	TBX4B ITE	RGB(51,153,102)			CYP1A1	RGB(153,51,0)	UNKNOWN	SYBR	None
173	H5	TBX4B FICZ	RGB(255,127,0)			CYP1A1	RGB(153,51,0)	UNKNOWN	SYBR	None
174	H6	TBX4B FICZ	RGB(255,127,0)			CYP1A1	RGB(153,51,0)	UNKNOWN	SYBR	None
175	H7	TBX4B CH223191	RGB(238,121,66)			CYP1A1	RGB(153,51,0)	UNKNOWN	SYBR	None
176	H8	TBX4B CH223191	RGB(238,121,66)			CYP1A1	RGB(153,51,0)	UNKNOWN	SYBR	None
177	H9	TBX4B SR1	RGB(142,56,142)			CYP1A1	RGB(153,51,0)	UNKNOWN	SYBR	None
178	H10	TBX4B SR1	RGB(142,56,142)			CYP1A1	RGB(153,51,0)	UNKNOWN	SYBR	None
179	H11	TBX4B CYP1A1 Inhibitor	RGB(198,113,113)			CYP1A1	RGB(153,51,0)	UNKNOWN	SYBR	None
180	H12	TBX4B CYP1A1 Inhibitor	RGB(198,113,113)			CYP1A1	RGB(153,51,0)	UNKNOWN	SYBR	None
181	H13	1150 DMSO	RGB(0,245,255)			CYP1A1	RGB(153,51,0)	UNKNOWN	SYBR	None
182	H14	1150 DMSO	RGB(0,245,255)			CYP1A1	RGB(153,51,0)	UNKNOWN	SYBR	None
183	H15	1150 ITE	RGB(238,220,130)			CYP1A1	RGB(153,51,0)	UNKNOWN	SYBR	None
184	H16	1150 ITE	RGB(238,220,130)			CYP1A1	RGB(153,51,0)	UNKNOWN	SYBR	None
185	H17	1150 FICZ	RGB(238,238,0)			CYP1A1	RGB(153,51,0)	UNKNOWN	SYBR	None
186	H18	1150 FICZ	RGB(238,238,0)			CYP1A1	RGB(153,51,0)	UNKNOWN	SYBR	None
187	H19	1150 CH223191	RGB(142,142,56)			CYP1A1	RGB(153,51,0)	UNKNOWN	SYBR	None
188	H20	1150 CH223191	RGB(142,142,56)			CYP1A1	RGB(153,51,0)	UNKNOWN	SYBR	None
189	H21	1150 SR1	RGB(238,44,44)			CYP1A1	RGB(153,51,0)	UNKNOWN	SYBR	None
190	H22	1150 SR1	RGB(238,44,44)			CYP1A1	RGB(153,51,0)	UNKNOWN	SYBR	None
191	H23	1150 CYP1A1 Inhibitor	RGB(51,161,201)			CYP1A1	RGB(153,51,0)	UNKNOWN	SYBR	None
192	H24	1150 CYP1A1 Inhibitor	RGB(51,161,201)			CYP1A1	RGB(153,51,0)	UNKNOWN	SYBR	None
193	I1					Empty	RGB(0,0,0)	UNKNOWN	SYBR	None
194	I2					Empty	RGB(0,0,0)	UNKNOWN	SYBR	None
195	I3					Empty	RGB(0,0,0)	UNKNOWN	SYBR	None
196	I4					Empty	RGB(0,0,0)	UNKNOWN	SYBR	None
197	I5					Empty	RGB(0,0,0)	UNKNOWN	SYBR	None
198	I6					Empty	RGB(0,0,0)	UNKNOWN	SYBR	None
199	I7					Empty	RGB(0,0,0)	UNKNOWN	SYBR	None
200	I8					Empty	RGB(0,0,0)	UNKNOWN	SYBR	None
201	I9					Empty	RGB(0,0,0)	UNKNOWN	SYBR	None
202	I10					Empty	RGB(0,0,0)	UNKNOWN	SYBR	None
203	I11					Empty	RGB(0,0,0)	UNKNOWN	SYBR	None
204	I12					Empty	RGB(0,0,0)	UNKNOWN	SYBR	None
205	I13					Empty	RGB(0,0,0)	UNKNOWN	SYBR	None
206	I14					Empty	RGB(0,0,0)	UNKNOWN	SYBR	None
207	I15					Empty	RGB(0,0,0)	UNKNOWN	SYBR	None
208	I16					Empty	RGB(0,0,0)	UNKNOWN	SYBR	None
209	I17					Empty	RGB(0,0,0)	UNKNOWN	SYBR	None
210	I18					Empty	RGB(0,0,0)	UNKNOWN	SYBR	None
211	I19					Empty	RGB(0,0,0)	UNKNOWN	SYBR	None
212	I20					Empty	RGB(0,0,0)	UNKNOWN	SYBR	None
213	I21					Empty	RGB(0,0,0)	UNKNOWN	SYBR	None
214	I22					Empty	RGB(0,0,0)	UNKNOWN	SYBR	None
215	I23					Empty	RGB(0,0,0)	UNKNOWN	SYBR	None
216	I24					Empty	RGB(0,0,0)	UNKNOWN	SYBR	None
217	J1	TBX4B DMSO	RGB(0,0,255)			18S	RGB(0,128,0)	UNKNOWN	SYBR	None
218	J2	TBX4B DMSO	RGB(0,0,255)			18S	RGB(0,128,0)	UNKNOWN	SYBR	None
219	J3	TBX4B ITE	RGB(51,153,102)			18S	RGB(0,128,0)	UNKNOWN	SYBR	None
220	J4	TBX4B ITE	RGB(51,153,102)			18S	RGB(0,128,0)	UNKNOWN	SYBR	None
221	J5	TBX4B FICZ	RGB(255,127,0)			18S	RGB(0,128,0)	UNKNOWN	SYBR	None
222	J6	TBX4B FICZ	RGB(255,127,0)			18S	RGB(0,128,0)	UNKNOWN	SYBR	None
223	J7	TBX4B CH223191	RGB(238,121,66)			18S	RGB(0,128,0)	UNKNOWN	SYBR	None
224	J8	TBX4B CH223191	RGB(238,121,66)			18S	RGB(0,128,0)	UNKNOWN	SYBR	None
225	J9	TBX4B SR1	RGB(142,56,142)			18S	RGB(0,128,0)	UNKNOWN	SYBR	None
226	J10	TBX4B SR1	RGB(142,56,142)			18S	RGB(0,128,0)	UNKNOWN	SYBR	None
227	J11	TBX4B CYP1A1 Inhibitor	RGB(198,113,113)			18S	RGB(0,128,0)	UNKNOWN	SYBR	None
228	J12	TBX4B CYP1A1 Inhibitor	RGB(198,113,113)			18S	RGB(0,128,0)	UNKNOWN	SYBR	None
229	J13	1150 DMSO	RGB(0,245,255)			18S	RGB(0,128,0)	UNKNOWN	SYBR	None
230	J14	1150 DMSO	RGB(0,245,255)			18S	RGB(0,128,0)	UNKNOWN	SYBR	None
231	J15	1150 ITE	RGB(238,220,130)			18S	RGB(0,128,0)	UNKNOWN	SYBR	None
232	J16	1150 ITE	RGB(238,220,130)			18S	RGB(0,128,0)	UNKNOWN	SYBR	None
233	J17	1150 FICZ	RGB(238,238,0)			18S	RGB(0,128,0)	UNKNOWN	SYBR	None
234	J18	1150 FICZ	RGB(238,238,0)			18S	RGB(0,128,0)	UNKNOWN	SYBR	None
235	J19	1150 CH223191	RGB(142,142,56)			18S	RGB(0,128,0)	UNKNOWN	SYBR	None
236	J20	1150 CH223191	RGB(142,142,56)			18S	RGB(0,128,0)	UNKNOWN	SYBR	None
237	J21	1150 SR1	RGB(238,44,44)			18S	RGB(0,128,0)	UNKNOWN	SYBR	None
238	J22	1150 SR1	RGB(238,44,44)			18S	RGB(0,128,0)	UNKNOWN	SYBR	None
239	J23	1150 CYP1A1 Inhibitor	RGB(51,161,201)			18S	RGB(0,128,0)	UNKNOWN	SYBR	None
240	J24	1150 CYP1A1 Inhibitor	RGB(51,161,201)			18S	RGB(0,128,0)	UNKNOWN	SYBR	None
241	K1					Empty	RGB(0,0,0)	UNKNOWN	SYBR	None
242	K2					Empty	RGB(0,0,0)	UNKNOWN	SYBR	None
243	K3					Empty	RGB(0,0,0)	UNKNOWN	SYBR	None
244	K4					Empty	RGB(0,0,0)	UNKNOWN	SYBR	None
245	K5					Empty	RGB(0,0,0)	UNKNOWN	SYBR	None
246	K6					Empty	RGB(0,0,0)	UNKNOWN	SYBR	None
247	K7					Empty	RGB(0,0,0)	UNKNOWN	SYBR	None
248	K8					Empty	RGB(0,0,0)	UNKNOWN	SYBR	None
249	K9					Empty	RGB(0,0,0)	UNKNOWN	SYBR	None
250	K10					Empty	RGB(0,0,0)	UNKNOWN	SYBR	None
251	K11					Empty	RGB(0,0,0)	UNKNOWN	SYBR	None
252	K12					Empty	RGB(0,0,0)	UNKNOWN	SYBR	None
253	K13					Empty	RGB(0,0,0)	UNKNOWN	SYBR	None
254	K14					Empty	RGB(0,0,0)	UNKNOWN	SYBR	None
255	K15					Empty	RGB(0,0,0)	UNKNOWN	SYBR	None
256	K16					Empty	RGB(0,0,0)	UNKNOWN	SYBR	None
257	K17					Empty	RGB(0,0,0)	UNKNOWN	SYBR	None
258	K18					Empty	RGB(0,0,0)	UNKNOWN	SYBR	None
259	K19					Empty	RGB(0,0,0)	UNKNOWN	SYBR	None
260	K20					Empty	RGB(0,0,0)	UNKNOWN	SYBR	None
261	K21					Empty	RGB(0,0,0)	UNKNOWN	SYBR	None
262	K22					Empty	RGB(0,0,0)	UNKNOWN	SYBR	None
263	K23					Empty	RGB(0,0,0)	UNKNOWN	SYBR	None
264	K24					Empty	RGB(0,0,0)	UNKNOWN	SYBR	None
265	L1	TBX4B DMSO	RGB(0,0,255)			No RT Tax	RGB(51,204,204)	UNKNOWN	SYBR	None
266	L2	TBX4B DMSO	RGB(0,0,255)			No RT Tax	RGB(51,204,204)	UNKNOWN	SYBR	None
267	L3	TBX4B ITE	RGB(51,153,102)			No RT Tax	RGB(51,204,204)	UNKNOWN	SYBR	None
268	L4	TBX4B ITE	RGB(51,153,102)			No RT Tax	RGB(51,204,204)	UNKNOWN	SYBR	None
269	L5	TBX4B FICZ	RGB(255,127,0)			No RT Tax	RGB(51,204,204)	UNKNOWN	SYBR	None
270	L6	TBX4B FICZ	RGB(255,127,0)			No RT Tax	RGB(51,204,204)	UNKNOWN	SYBR	None
271	L7	TBX4B CH223191	RGB(238,121,66)			No RT Tax	RGB(51,204,204)	UNKNOWN	SYBR	None
272	L8	TBX4B CH223191	RGB(238,121,66)			No RT Tax	RGB(51,204,204)	UNKNOWN	SYBR	None
273	L9	TBX4B SR1	RGB(142,56,142)			No RT Tax	RGB(51,204,204)	UNKNOWN	SYBR	None
274	L10	TBX4B SR1	RGB(142,56,142)			No RT Tax	RGB(51,204,204)	UNKNOWN	SYBR	None
275	L11	TBX4B CYP1A1 Inhibitor	RGB(198,113,113)			No RT Tax	RGB(51,204,204)	UNKNOWN	SYBR	None
276	L12	TBX4B CYP1A1 Inhibitor	RGB(198,113,113)			No RT Tax	RGB(51,204,204)	UNKNOWN	SYBR	None
277	L13	1150 DMSO	RGB(0,245,255)			No RT Tax	RGB(51,204,204)	UNKNOWN	SYBR	None
278	L14	1150 DMSO	RGB(0,245,255)			No RT Tax	RGB(51,204,204)	UNKNOWN	SYBR	None
279	L15	1150 ITE	RGB(238,220,130)			No RT Tax	RGB(51,204,204)	UNKNOWN	SYBR	None
280	L16	1150 ITE	RGB(238,220,130)			No RT Tax	RGB(51,204,204)	UNKNOWN	SYBR	None
281	L17	1150 FICZ	RGB(238,238,0)			No RT Tax	RGB(51,204,204)	UNKNOWN	SYBR	None
282	L18	1150 FICZ	RGB(238,238,0)			No RT Tax	RGB(51,204,204)	UNKNOWN	SYBR	None
283	L19	1150 CH223191	RGB(142,142,56)			No RT Tax	RGB(51,204,204)	UNKNOWN	SYBR	None
284	L20	1150 CH223191	RGB(142,142,56)			No RT Tax	RGB(51,204,204)	UNKNOWN	SYBR	None
285	L21	1150 SR1	RGB(238,44,44)			No RT Tax	RGB(51,204,204)	UNKNOWN	SYBR	None
286	L22	1150 SR1	RGB(238,44,44)			No RT Tax	RGB(51,204,204)	UNKNOWN	SYBR	None
287	L23	1150 CYP1A1 Inhibitor	RGB(51,161,201)			No RT Tax	RGB(51,204,204)	UNKNOWN	SYBR	None
288	L24	1150 CYP1A1 Inhibitor	RGB(51,161,201)			No RT Tax	RGB(51,204,204)	UNKNOWN	SYBR	None
289	M1					Empty	RGB(0,0,0)	UNKNOWN	SYBR	None
290	M2					Empty	RGB(0,0,0)	UNKNOWN	SYBR	None
291	M3					Empty	RGB(0,0,0)	UNKNOWN	SYBR	None
292	M4					Empty	RGB(0,0,0)	UNKNOWN	SYBR	None
293	M5					Empty	RGB(0,0,0)	UNKNOWN	SYBR	None
294	M6					Empty	RGB(0,0,0)	UNKNOWN	SYBR	None
295	M7					Empty	RGB(0,0,0)	UNKNOWN	SYBR	None
296	M8					Empty	RGB(0,0,0)	UNKNOWN	SYBR	None
297	M9					Empty	RGB(0,0,0)	UNKNOWN	SYBR	None
298	M10					Empty	RGB(0,0,0)	UNKNOWN	SYBR	None
299	M11					Empty	RGB(0,0,0)	UNKNOWN	SYBR	None
300	M12					Empty	RGB(0,0,0)	UNKNOWN	SYBR	None
301	M13					Empty	RGB(0,0,0)	UNKNOWN	SYBR	None
302	M14					Empty	RGB(0,0,0)	UNKNOWN	SYBR	None
303	M15					Empty	RGB(0,0,0)	UNKNOWN	SYBR	None
304	M16					Empty	RGB(0,0,0)	UNKNOWN	SYBR	None
305	M17					Empty	RGB(0,0,0)	UNKNOWN	SYBR	None
306	M18					Empty	RGB(0,0,0)	UNKNOWN	SYBR	None
307	M19					Empty	RGB(0,0,0)	UNKNOWN	SYBR	None
308	M20					Empty	RGB(0,0,0)	UNKNOWN	SYBR	None
309	M21					Empty	RGB(0,0,0)	UNKNOWN	SYBR	None
310	M22					Empty	RGB(0,0,0)	UNKNOWN	SYBR	None
311	M23					Empty	RGB(0,0,0)	UNKNOWN	SYBR	None
312	M24					Empty	RGB(0,0,0)	UNKNOWN	SYBR	None
313	N1					Empty	RGB(0,0,0)	UNKNOWN	SYBR	None
314	N2					Empty	RGB(0,0,0)	UNKNOWN	SYBR	None
315	N3					Empty	RGB(0,0,0)	UNKNOWN	SYBR	None
316	N4					Empty	RGB(0,0,0)	UNKNOWN	SYBR	None
317	N5					Empty	RGB(0,0,0)	UNKNOWN	SYBR	None
318	N6					Empty	RGB(0,0,0)	UNKNOWN	SYBR	None
319	N7					Empty	RGB(0,0,0)	UNKNOWN	SYBR	None
320	N8					Empty	RGB(0,0,0)	UNKNOWN	SYBR	None
321	N9					Empty	RGB(0,0,0)	UNKNOWN	SYBR	None
322	N10					Empty	RGB(0,0,0)	UNKNOWN	SYBR	None
323	N11					Empty	RGB(0,0,0)	UNKNOWN	SYBR	None
324	N12					Empty	RGB(0,0,0)	UNKNOWN	SYBR	None
325	N13					Empty	RGB(0,0,0)	UNKNOWN	SYBR	None
326	N14					Empty	RGB(0,0,0)	UNKNOWN	SYBR	None
327	N15					Empty	RGB(0,0,0)	UNKNOWN	SYBR	None
328	N16					Empty	RGB(0,0,0)	UNKNOWN	SYBR	None
329	N17					Empty	RGB(0,0,0)	UNKNOWN	SYBR	None
330	N18					Empty	RGB(0,0,0)	UNKNOWN	SYBR	None
331	N19					Empty	RGB(0,0,0)	UNKNOWN	SYBR	None
332	N20					Empty	RGB(0,0,0)	UNKNOWN	SYBR	None
333	N21					Empty	RGB(0,0,0)	UNKNOWN	SYBR	None
334	N22					Empty	RGB(0,0,0)	UNKNOWN	SYBR	None
335	N23					Empty	RGB(0,0,0)	UNKNOWN	SYBR	None
336	N24					Empty	RGB(0,0,0)	UNKNOWN	SYBR	None
337	O1					Empty	RGB(0,0,0)	UNKNOWN	SYBR	None
338	O2					Empty	RGB(0,0,0)	UNKNOWN	SYBR	None
339	O3					Empty	RGB(0,0,0)	UNKNOWN	SYBR	None
340	O4					Empty	RGB(0,0,0)	UNKNOWN	SYBR	None
341	O5					Empty	RGB(0,0,0)	UNKNOWN	SYBR	None
342	O6					Empty	RGB(0,0,0)	UNKNOWN	SYBR	None
343	O7					Empty	RGB(0,0,0)	UNKNOWN	SYBR	None
344	O8					Empty	RGB(0,0,0)	UNKNOWN	SYBR	None
345	O9					Empty	RGB(0,0,0)	UNKNOWN	SYBR	None
346	O10					Empty	RGB(0,0,0)	UNKNOWN	SYBR	None
347	O11					Empty	RGB(0,0,0)	UNKNOWN	SYBR	None
348	O12					Empty	RGB(0,0,0)	UNKNOWN	SYBR	None
349	O13					Empty	RGB(0,0,0)	UNKNOWN	SYBR	None
350	O14					Empty	RGB(0,0,0)	UNKNOWN	SYBR	None
351	O15					Empty	RGB(0,0,0)	UNKNOWN	SYBR	None
352	O16					Empty	RGB(0,0,0)	UNKNOWN	SYBR	None
353	O17					Empty	RGB(0,0,0)	UNKNOWN	SYBR	None
354	O18					Empty	RGB(0,0,0)	UNKNOWN	SYBR	None
355	O19					Empty	RGB(0,0,0)	UNKNOWN	SYBR	None
356	O20					Empty	RGB(0,0,0)	UNKNOWN	SYBR	None
357	O21					Empty	RGB(0,0,0)	UNKNOWN	SYBR	None
358	O22					Empty	RGB(0,0,0)	UNKNOWN	SYBR	None
359	O23					Empty	RGB(0,0,0)	UNKNOWN	SYBR	None
360	O24					Empty	RGB(0,0,0)	UNKNOWN	SYBR	None
361	P1					Tax	RGB(128,128,0)	NTC	SYBR	None
362	P2					Tax	RGB(128,128,0)	NTC	SYBR	None
363	P3					sHBZ	RGB(255,0,0)	NTC	SYBR	None
364	P4					sHBZ	RGB(255,0,0)	NTC	SYBR	None
365	P5					CYP1B1	RGB(128,0,128)	NTC	SYBR	None
366	P6					CYP1B1	RGB(128,0,128)	NTC	SYBR	None
367	P7					CYP1A1	RGB(153,51,0)	NTC	SYBR	None
368	P8					CYP1A1	RGB(153,51,0)	NTC	SYBR	None
369	P9					18S	RGB(0,128,0)	NTC	SYBR	None
370	P10					18S	RGB(0,128,0)	NTC	SYBR	None
371	P11					Empty	RGB(0,0,0)	UNKNOWN	SYBR	None
372	P12					Empty	RGB(0,0,0)	UNKNOWN	SYBR	None
373	P13					Empty	RGB(0,0,0)	UNKNOWN	SYBR	None
374	P14					Empty	RGB(0,0,0)	UNKNOWN	SYBR	None
375	P15					Empty	RGB(0,0,0)	UNKNOWN	SYBR	None
376	P16					Empty	RGB(0,0,0)	UNKNOWN	SYBR	None
377	P17					Empty	RGB(0,0,0)	UNKNOWN	SYBR	None
378	P18					Empty	RGB(0,0,0)	UNKNOWN	SYBR	None
379	P19					Empty	RGB(0,0,0)	UNKNOWN	SYBR	None
380	P20					Empty	RGB(0,0,0)	UNKNOWN	SYBR	None
381	P21					Empty	RGB(0,0,0)	UNKNOWN	SYBR	None
382	P22					Empty	RGB(0,0,0)	UNKNOWN	SYBR	None
383	P23					Empty	RGB(0,0,0)	UNKNOWN	SYBR	None
384	P24					Empty	RGB(0,0,0)	UNKNOWN	SYBR	None

## Sheet: Amplification Data
Block Type	384-Well Block
Calibration Background is expired	Yes
Calibration Background performed on	03-11-2021
Calibration Normalization FAM-ROX is expired	Yes
Calibration Normalization FAM-ROX performed on	03-11-2021
Calibration Normalization VIC-ROX is expired	Yes
Calibration Normalization VIC-ROX performed on	03-11-2021
Calibration Pure Dye FAM is expired	Yes
Calibration Pure Dye FAM performed on	03-11-2021
Calibration Pure Dye JOE is expired	Yes
Calibration Pure Dye JOE performed on	06-07-2018
Calibration Pure Dye NED is expired	Yes
Calibration Pure Dye NED performed on	03-11-2021
Calibration Pure Dye ROX is expired	Yes
Calibration Pure Dye ROX performed on	03-11-2021
Calibration Pure Dye SYBR is expired	Yes
Calibration Pure Dye SYBR performed on	03-11-2021
Calibration Pure Dye TAMRA is expired	Yes
Calibration Pure Dye TAMRA performed on	03-11-2021
Calibration Pure Dye VIC is expired	Yes
Calibration Pure Dye VIC performed on	03-11-2021
Calibration ROI is expired	Yes
Calibration ROI performed on	03-11-2021
Calibration Uniformity is expired	Yes
Calibration Uniformity performed on	03-11-2021
Chemistry	SYBR_GREEN
Date Created	2021-10-14 15:26:16 PM BST
Experiment Barcode
Experiment Comment
Experiment File Name	C:\Users\sramanay\Desktop\20211014 AhR.eds
Experiment Name	20211014 AhR
Experiment Run End Time	2021-10-14 16:12:41 PM BST
Experiment Type	Standard Curve
Instrument Name	278870131
Instrument Serial Number	278870131
Instrument Type	QuantStudio(TM) 7 Flex System
Passive Reference	ROX
Quantification Cycle Method	Ct
Signal Smoothing On	true
Stage/ Cycle where Analysis is performed	Stage 2, Step 2
User Name
Well	Cycle	Target Name	Rn	Delta Rn
1	1	Tax	0.149801	0.00411526
1	2	Tax	0.15122	0.00227643
1	3	Tax	0.152547	0.000344355
1	4	Tax	0.155038	-0.000423018
1	5	Tax	0.15657	-0.00214903
1	6	Tax	0.158794	-0.00318392
1	7	Tax	0.162421	-0.00281498
1	8	Tax	0.166853	-0.00164179
1	9	Tax	0.172173	0.000419305
1	10	Tax	0.178851	0.00383882
1	11	Tax	0.183752	0.00548209
1	12	Tax	0.186352	0.0048235
1	13	Tax	0.187341	0.00255328
1	14	Tax	0.188898	0.000852516
1	15	Tax	0.190902	-0.000402483
1	16	Tax	0.193165	-0.00139778
1	17	Tax	0.196051	-0.00177051
1	18	Tax	0.19863	-0.00244929
1	19	Tax	0.202257	-0.00208107
1	20	Tax	0.211071	0.0034747
1	21	Tax	0.225199	0.0143443
1	22	Tax	0.25233	0.0382166
1	23	Tax	0.303692	0.08632
1	24	Tax	0.397393	0.176763
1	25	Tax	0.555592	0.331703
1	26	Tax	0.804249	0.577101
1	27	Tax	1.13368	0.903278
1	28	Tax	1.46274	1.22907
1	29	Tax	1.73615	1.49923
1	30	Tax	1.98118	1.741
1	31	Tax	2.2006	1.95716
1	32	Tax	2.3834	2.1367
1	33	Tax	2.52825	2.2783
1	34	Tax	2.63086	2.37765
1	35	Tax	2.71872	2.46224
1	36	Tax	2.79252	2.53279
1	37	Tax	2.84955	2.58656
1	38	Tax	2.89662	2.63037
1	39	Tax	2.93131	2.66181
1	40	Tax	2.95577	2.683
2	1	Tax	0.293902	0.000150196
2	2	Tax	0.301452	-0.000769816
2	3	Tax	0.313464	0.00277256
2	4	Tax	0.321255	0.00209309
2	5	Tax	0.317993	-0.00963912
2	6	Tax	0.315181	-0.020921
2	7	Tax	0.326831	-0.0177408
2	8	Tax	0.356444	0.00340171
2	9	Tax	0.375898	0.0143863
2	10	Tax	0.386895	0.0169132
2	11	Tax	0.39289	0.0144383
2	12	Tax	0.399759	0.0128371
2	13	Tax	0.40357	0.00817752
2	14	Tax	0.406726	0.00286366
2	15	Tax	0.410253	-0.00207925
2	16	Tax	0.414643	-0.00615908
2	17	Tax	0.419214	-0.0100588
2	18	Tax	0.426457	-0.0112854
2	19	Tax	0.435833	-0.0103796
2	20	Tax	0.452191	-0.00249202
2	21	Tax	0.481389	0.018236
2	22	Tax	0.529186	0.0575633
2	23	Tax	0.614269	0.134177
2	24	Tax	0.760167	0.271604
2	25	Tax	0.981998	0.484965
2	26	Tax	1.26699	0.761486
2	27	Tax	1.54911	1.03513
2	28	Tax	1.79694	1.2745
2	29	Tax	2.02435	1.49344
2	30	Tax	2.22886	1.68947
2	31	Tax	2.39301	1.84516
2	32	Tax	2.52899	1.97267
2	33	Tax	2.63693	2.07213
2	34	Tax	2.72267	2.1494
2	35	Tax	2.80037	2.21863
2	36	Tax	2.85775	2.26754
2	37	Tax	2.90909	2.31041
2	38	Tax	2.94931	2.34217
2	39	Tax	2.98531	2.3697
2	40	Tax	3.00554	2.38145
3	1	Tax	0.170191	-0.00532836
3	2	Tax	0.173687	-0.00495143
3	3	Tax	0.18171	-4.8401e-05
3	4	Tax	0.189179	0.00430134
3	5	Tax	0.192011	0.00401345
3	6	Tax	0.189807	-0.00131061
3	7	Tax	0.190824	-0.00341334
3	8	Tax	0.193168	-0.00418841
3	9	Tax	0.198183	-0.00229295
3	10	Tax	0.202902	-0.000693866
3	11	Tax	0.206698	-1.76731e-05
3	12	Tax	0.209897	6.19813e-05
3	13	Tax	0.213187	0.00023216
3	14	Tax	0.2172	0.00112509
3	15	Tax	0.219787	0.000592456
3	16	Tax	0.222667	0.00035248
3	17	Tax	0.22672	0.00128628
3	18	Tax	0.233152	0.00459889
3	19	Tax	0.244608	0.0129346
3	20	Tax	0.265989	0.0311964
3	21	Tax	0.3049	0.066987
3	22	Tax	0.375696	0.134664
3	23	Tax	0.502522	0.25837
3	24	Tax	0.710413	0.463141
3	25	Tax	1.00915	0.75876
3	26	Tax	1.3449	1.09139
3	27	Tax	1.63621	1.37958
3	28	Tax	1.89689	1.63714
3	29	Tax	2.12282	1.85995
3	30	Tax	2.30978	2.04379
3	31	Tax	2.4661	2.197
3	32	Tax	2.58816	2.31593
3	33	Tax	2.68227	2.40692
3	34	Tax	2.76395	2.48548
3	35	Tax	2.82834	2.54675
3	36	Tax	2.88603	2.60132
3	37	Tax	2.93185	2.64402
3	38	Tax	2.97155	2.68061
3	39	Tax	2.99769	2.70362
3	40	Tax	3.01791	2.72073
4	1	Tax	0.178868	0.00425383
4	2	Tax	0.180971	0.00280113
4	3	Tax	0.184289	0.00256245
4	4	Tax	0.185688	0.000405496
4	5	Tax	0.185471	-0.00336777
4	6	Tax	0.186637	-0.00575796
4	7	Tax	0.192132	-0.00381888
4	8	Tax	0.200382	0.000874688
4	9	Tax	0.206194	0.00313
4	10	Tax	0.211503	0.00488279
4	11	Tax	0.213784	0.003608
4	12	Tax	0.216284	0.00255116
4	13	Tax	0.219196	0.00190716
4	14	Tax	0.220319	-0.000526268
4	15	Tax	0.222297	-0.0021036
4	16	Tax	0.225413	-0.0025443
4	17	Tax	0.22971	-0.00180297
4	18	Tax	0.236444	0.00137431
4	19	Tax	0.247221	0.00859514
4	20	Tax	0.268259	0.0260769
4	21	Tax	0.307631	0.0618929
4	22	Tax	0.379937	0.130643
4	23	Tax	0.50825	0.255399
4	24	Tax	0.718878	0.462471
4	25	Tax	1.01885	0.758887
4	26	Tax	1.35765	1.09413
4	27	Tax	1.64477	1.37769
4	28	Tax	1.89437	1.62374
4	29	Tax	2.12052	1.84633
4	30	Tax	2.31795	2.04021
4	31	Tax	2.47564	2.19434
4	32	Tax	2.59761	2.31276
4	33	Tax	2.69382	2.4054
4	34	Tax	2.77819	2.48622
4	35	Tax	2.8432	2.54767
4	36	Tax	2.89314	2.59405
4	37	Tax	2.93668	2.63405
4	38	Tax	2.97372	2.66752
4	39	Tax	3.00718	2.69743
4	40	Tax	3.03123	2.71792
5	1	Tax	0.179378	0.000468253
5	2	Tax	0.183001	0.0012423
5	3	Tax	0.186174	0.00156604
5	4	Tax	0.186478	-0.000979131
5	5	Tax	0.181834	-0.00847163
5	6	Tax	0.185937	-0.00721802
5	7	Tax	0.195158	-0.000845903
5	8	Tax	0.202616	0.00376269
5	9	Tax	0.206967	0.00526509
5	10	Tax	0.210085	0.00553349
5	11	Tax	0.213003	0.00560224
5	12	Tax	0.214951	0.00470096
5	13	Tax	0.216008	0.00290893
5	14	Tax	0.215739	-0.000209058
5	15	Tax	0.217224	-0.00157324
5	16	Tax	0.218956	-0.0026901
5	17	Tax	0.220454	-0.00404091
5	18	Tax	0.224033	-0.00331145
5	19	Tax	0.22968	-0.000513729
5	20	Tax	0.239243	0.0062008
5	21	Tax	0.254947	0.0190559
5	22	Tax	0.283428	0.0446873
5	23	Tax	0.336716	0.0951265
5	24	Tax	0.435988	0.191549
5	25	Tax	0.603499	0.356211
5	26	Tax	0.861785	0.611648
5	27	Tax	1.19021	0.937227
5	28	Tax	1.50475	1.24891
5	29	Tax	1.76505	1.50637
5	30	Tax	2.00309	1.74156
5	31	Tax	2.21766	1.95328
5	32	Tax	2.38725	2.12002
5	33	Tax	2.52175	2.25167
5	34	Tax	2.6299	2.35697
5	35	Tax	2.71357	2.43779
5	36	Tax	2.78006	2.50143
5	37	Tax	2.83868	2.55721
5	38	Tax	2.88391	2.59958
5	39	Tax	2.91918	2.63201
5	40	Tax	2.95069	2.66067
6	1	Tax	0.158307	-0.0035766
6	2	Tax	0.160689	-0.00455763
6	3	Tax	0.163283	-0.00532543
6	4	Tax	0.165857	-0.00611341
6	5	Tax	0.17096	-0.00437341
6	6	Tax	0.177922	-0.000773159
6	7	Tax	0.185731	0.00367361
6	8	Tax	0.191772	0.00635262
6	9	Tax	0.194734	0.00595176
6	10	Tax	0.196257	0.00411268
6	11	Tax	0.198812	0.00330594
6	12	Tax	0.202521	0.00365194
6	13	Tax	0.203866	0.00163545
6	14	Tax	0.205343	-0.000250045
6	15	Tax	0.207501	-0.00145485
6	16	Tax	0.210105	-0.0022126
6	17	Tax	0.212163	-0.00351714
6	18	Tax	0.215653	-0.00338927
6	19	Tax	0.22113	-0.0012747
6	20	Tax	0.229601	0.00383464
6	21	Tax	0.245374	0.0162453
6	22	Tax	0.275871	0.0433803
6	23	Tax	0.330127	0.0942735
6	24	Tax	0.428158	0.188942
6	25	Tax	0.594835	0.352257
6	26	Tax	0.851469	0.605529
6	27	Tax	1.17229	0.922983
6	28	Tax	1.47516	1.22249
6	29	Tax	1.72908	1.47305
6	30	Tax	1.96348	1.70409
6	31	Tax	2.17436	1.91161
6	32	Tax	2.34448	2.07836
6	33	Tax	2.48126	2.21179
6	34	Tax	2.59016	2.31732
6	35	Tax	2.6737	2.3975
6	36	Tax	2.74471	2.46515
6	37	Tax	2.80086	2.51794
6	38	Tax	2.85196	2.56567
6	39	Tax	2.88939	2.59974
6	40	Tax	2.91762	2.62461
7	1	Tax	0.188993	-0.00276754
7	2	Tax	0.192928	-0.00228536
7	3	Tax	0.196944	-0.0017209
7	4	Tax	0.200854	-0.00126296
7	5	Tax	0.20218	-0.00338888
7	6	Tax	0.204473	-0.0045485
7	7	Tax	0.21006	-0.00241366
7	8	Tax	0.216016	9.05824e-05
7	9	Tax	0.223011	0.00363322
7	10	Tax	0.228788	0.00595868
7	11	Tax	0.231687	0.00540495
7	12	Tax	0.235058	0.00532371
7	13	Tax	0.236268	0.00308228
7	14	Tax	0.238295	0.00165671
7	15	Tax	0.240437	0.00034683
7	16	Tax	0.24143	-0.00211288
7	17	Tax	0.243161	-0.00383397
7	18	Tax	0.246778	-0.00366918
7	19	Tax	0.251419	-0.00247973
7	20	Tax	0.257285	-6.63022e-05
7	21	Tax	0.26652	0.00571715
7	22	Tax	0.284863	0.0206075
7	23	Tax	0.319412	0.0517048
7	24	Tax	0.381169	0.11001
7	25	Tax	0.491985	0.217373
7	26	Tax	0.676621	0.398558
7	27	Tax	0.945606	0.664091
7	28	Tax	1.25565	0.970683
7	29	Tax	1.53019	1.24177
7	30	Tax	1.77417	1.4823
7	31	Tax	2.00812	1.71279
7	32	Tax	2.2057	1.90692
7	33	Tax	2.37017	2.06794
7	34	Tax	2.49479	2.18911
7	35	Tax	2.59682	2.28768
7	36	Tax	2.67928	2.36669
7	37	Tax	2.74159	2.42555
7	38	Tax	2.78999	2.4705
7	39	Tax	2.83549	2.51255
7	40	Tax	2.86925	2.54286
8	1	Tax	0.167523	-0.00324328
8	2	Tax	0.170762	-0.00331708
8	3	Tax	0.175472	-0.00191958
8	4	Tax	0.180995	0.000290885
8	5	Tax	0.185465	0.00144779
8	6	Tax	0.182647	-0.00468272
8	7	Tax	0.185644	-0.00499765
8	8	Tax	0.191811	-0.00214312
8	9	Tax	0.199016	0.00174882
8	10	Tax	0.205385	0.00480546
8	11	Tax	0.208986	0.00509398
8	12	Tax	0.211291	0.00408592
8	13	Tax	0.213518	0.0030006
8	14	Tax	0.215071	0.00124139
8	15	Tax	0.217956	0.000813042
8	16	Tax	0.219934	-0.000521166
8	17	Tax	0.221974	-0.00179371
8	18	Tax	0.224344	-0.00273623
8	19	Tax	0.227496	-0.00289739
8	20	Tax	0.232869	-0.000836319
8	21	Tax	0.242086	0.00506841
8	22	Tax	0.25796	0.0176297
8	23	Tax	0.28634	0.0426969
8	24	Tax	0.340746	0.0937906
8	25	Tax	0.438049	0.187781
8	26	Tax	0.603637	0.350056
8	27	Tax	0.860806	0.603912
8	28	Tax	1.18601	0.925799
8	29	Tax	1.49239	1.22888
8	30	Tax	1.7524	1.48557
8	31	Tax	1.99385	1.72371
8	32	Tax	2.20626	1.9328
8	33	Tax	2.38134	2.10457
8	34	Tax	2.51829	2.23821
8	35	Tax	2.62809	2.3447
8	36	Tax	2.70372	2.41701
8	37	Tax	2.769	2.47898
8	38	Tax	2.82539	2.53206
8	39	Tax	2.8747	2.57806
8	40	Tax	2.90707	2.60712
9	1	Tax	0.255661	-0.00426766
9	2	Tax	0.257764	-0.00758469
9	3	Tax	0.261024	-0.00974486
9	4	Tax	0.266521	-0.00966828
9	5	Tax	0.274081	-0.00752831
9	6	Tax	0.284508	-0.0025223
9	7	Tax	0.296309	0.00385852
9	8	Tax	0.306962	0.00909171
9	9	Tax	0.314267	0.0109762
9	10	Tax	0.318739	0.0100286
9	11	Tax	0.322291	0.00815935
9	12	Tax	0.3256	0.00604826
9	13	Tax	0.328018	0.00304641
9	14	Tax	0.330424	3.19264e-05
9	15	Tax	0.334538	-0.0012748
9	16	Tax	0.337042	-0.00419022
9	17	Tax	0.341765	-0.00488814
9	18	Tax	0.346267	-0.00580591
9	19	Tax	0.351875	-0.00561807
9	20	Tax	0.360351	-0.00256316
9	21	Tax	0.374749	0.00641546
9	22	Tax	0.40077	0.0270157
9	23	Tax	0.445718	0.0665435
9	24	Tax	0.526007	0.141412
9	25	Tax	0.665913	0.275898
9	26	Tax	0.884887	0.489452
9	27	Tax	1.17017	0.76931
9	28	Tax	1.46048	1.05421
9	29	Tax	1.70877	1.29707
9	30	Tax	1.93407	1.51696
9	31	Tax	2.13656	1.71402
9	32	Tax	2.29994	1.87199
9	33	Tax	2.43155	1.99817
9	34	Tax	2.54296	2.10417
9	35	Tax	2.6276	2.18339
9	36	Tax	2.69468	2.24504
9	37	Tax	2.7497	2.29464
9	38	Tax	2.79607	2.3356
9	39	Tax	2.83864	2.37275
9	40	Tax	2.86968	2.39837
10	1	Tax	0.198145	-0.00233951
10	2	Tax	0.202633	-0.00285457
10	3	Tax	0.205635	-0.00485434
10	4	Tax	0.206398	-0.00909426
10	5	Tax	0.211799	-0.0086958
10	6	Tax	0.220706	-0.00479136
10	7	Tax	0.231425	0.000924816
10	8	Tax	0.243238	0.00773594
10	9	Tax	0.251257	0.0107516
10	10	Tax	0.255741	0.010233
10	11	Tax	0.258402	0.00789175
10	12	Tax	0.261397	0.00588457
10	13	Tax	0.263839	0.00332377
10	14	Tax	0.266873	0.00135529
10	15	Tax	0.269622	-0.000898927
10	16	Tax	0.272042	-0.00348145
10	17	Tax	0.275872	-0.00465349
10	18	Tax	0.280136	-0.00539259
10	19	Tax	0.284292	-0.00623859
10	20	Tax	0.291689	-0.00384442
10	21	Tax	0.303989	0.00345276
10	22	Tax	0.325003	0.019465
10	23	Tax	0.364579	0.0540378
10	24	Tax	0.435964	0.120421
10	25	Tax	0.56162	0.241074
10	26	Tax	0.764222	0.438673
10	27	Tax	1.05021	0.719655
10	28	Tax	1.36171	1.02615
10	29	Tax	1.62896	1.2884
10	30	Tax	1.87051	1.52495
10	31	Tax	2.09821	1.74765
10	32	Tax	2.28953	1.93397
10	33	Tax	2.44387	2.0833
10	34	Tax	2.56498	2.19941
10	35	Tax	2.65788	2.28731
10	36	Tax	2.73504	2.35947
10	37	Tax	2.80104	2.42046
10	38	Tax	2.85506	2.46948
10	39	Tax	2.8987	2.50812
10	40	Tax	2.93084	2.53525
11	1	Tax	0.218039	-0.00195025
11	2	Tax	0.222484	-0.00324637
11	3	Tax	0.22845	-0.00302229
11	4	Tax	0.232204	-0.00500889
11	5	Tax	0.235658	-0.00729646
11	6	Tax	0.24111	-0.00758637
11	7	Tax	0.249831	-0.00460629
11	8	Tax	0.262685	0.00250621
11	9	Tax	0.27679	0.0108705
11	10	Tax	0.28479	0.0131291
11	11	Tax	0.288354	0.0109519
11	12	Tax	0.290882	0.00773815
11	13	Tax	0.293043	0.0041579
11	14	Tax	0.295864	0.00123822
11	15	Tax	0.297866	-0.00250171
11	16	Tax	0.300943	-0.00516596
11	17	Tax	0.304941	-0.00690899
11	18	Tax	0.309096	-0.00849508
11	19	Tax	0.315663	-0.00766906
11	20	Tax	0.328441	-0.000633246
11	21	Tax	0.350393	0.0155777
11	22	Tax	0.38835	0.0477935
11	23	Tax	0.454899	0.108602
11	24	Tax	0.575349	0.22331
11	25	Tax	0.771497	0.413717
11	26	Tax	1.04541	0.68189
11	27	Tax	1.34426	0.975
11	28	Tax	1.60353	1.22852
11	29	Tax	1.84199	1.46124
11	30	Tax	2.0632	1.67671
11	31	Tax	2.2497	1.85748
11	32	Tax	2.40001	2.00204
11	33	Tax	2.52122	2.11751
11	34	Tax	2.61845	2.209
11	35	Tax	2.6965	2.28131
11	36	Tax	2.75977	2.33884
11	37	Tax	2.81322	2.38655
11	38	Tax	2.85654	2.42412
11	39	Tax	2.89196	2.45381
11	40	Tax	2.91303	2.46913
12	1	Tax	0.191417	-0.00421863
12	2	Tax	0.196091	-0.00393223
12	3	Tax	0.200503	-0.00390736
12	4	Tax	0.203419	-0.00537829
12	5	Tax	0.209316	-0.00386849
12	6	Tax	0.214214	-0.00335748
12	7	Tax	0.220004	-0.00195494
12	8	Tax	0.226344	-1.95983e-06
12	9	Tax	0.236223	0.00549007
12	10	Tax	0.244059	0.00893866
12	11	Tax	0.248134	0.0086269
12	12	Tax	0.250567	0.00667235
12	13	Tax	0.252763	0.00448218
12	14	Tax	0.254526	0.00185771
12	15	Tax	0.25681	-0.000245462
12	16	Tax	0.259324	-0.00211901
12	17	Tax	0.26084	-0.00498932
12	18	Tax	0.264761	-0.00545533
12	19	Tax	0.269814	-0.00479022
12	20	Tax	0.279108	0.000116677
12	21	Tax	0.295046	0.0116678
12	22	Tax	0.325289	0.0375237
12	23	Tax	0.379235	0.0870828
12	24	Tax	0.475511	0.178971
12	25	Tax	0.639664	0.338738
12	26	Tax	0.888141	0.582828
12	27	Tax	1.1961	0.886395
12	28	Tax	1.48274	1.16865
12	29	Tax	1.72504	1.40657
12	30	Tax	1.96292	1.64006
12	31	Tax	2.16797	1.84072
12	32	Tax	2.33695	2.00531
12	33	Tax	2.47287	2.13685
12	34	Tax	2.57431	2.2339
12	35	Tax	2.6586	2.31381
12	36	Tax	2.72922	2.38004
12	37	Tax	2.78713	2.43356
12	38	Tax	2.8365	2.47854
12	39	Tax	2.87804	2.51569
12	40	Tax	2.90561	2.53888
13	1	Tax	0.219733	-0.0135581
13	2	Tax	0.224957	-0.0123067
13	3	Tax	0.227395	-0.0138411
13	4	Tax	0.232367	-0.0128414
13	5	Tax	0.241874	-0.00730673
13	6	Tax	0.25407	0.000917073
13	7	Tax	0.265193	0.00806759
13	8	Tax	0.272814	0.0117167
13	9	Tax	0.276701	0.0116314
13	10	Tax	0.278431	0.00938909
13	11	Tax	0.280782	0.00776724
13	12	Tax	0.282305	0.00531798
13	13	Tax	0.283136	0.00217691
13	14	Tax	0.284953	2.13554e-05
13	15	Tax	0.286961	-0.00194323
13	16	Tax	0.289542	-0.00333418
13	17	Tax	0.291856	-0.0049929
13	18	Tax	0.29399	-0.00683053
13	19	Tax	0.298878	-0.00591526
13	20	Tax	0.305605	-0.00316044
13	21	Tax	0.316724	0.00398582
13	22	Tax	0.334843	0.0181332
13	23	Tax	0.367707	0.0470247
13	24	Tax	0.429787	0.105132
13	25	Tax	0.539861	0.211234
13	26	Tax	0.721574	0.388975
13	27	Tax	0.990893	0.654321
13	28	Tax	1.30809	0.967541
13	29	Tax	1.58774	1.24323
13	30	Tax	1.83585	1.48736
13	31	Tax	2.07258	1.72012
13	32	Tax	2.26773	1.91129
13	33	Tax	2.42265	2.06225
13	34	Tax	2.55195	2.18758
13	35	Tax	2.65009	2.28174
13	36	Tax	2.72834	2.35601
13	37	Tax	2.78957	2.41328
13	38	Tax	2.84601	2.46575
13	39	Tax	2.88953	2.50529
13	40	Tax	2.91893	2.53072
14	1	Tax	0.168847	-0.00666413
14	2	Tax	0.171123	-0.00749093
14	3	Tax	0.17214	-0.00957673
14	4	Tax	0.176672	-0.00814747
14	5	Tax	0.181873	-0.00604987
14	6	Tax	0.189052	-0.00197415
14	7	Tax	0.19696	0.00283124
14	8	Tax	0.204685	0.00745329
14	9	Tax	0.210116	0.00978105
14	10	Tax	0.212737	0.00929942
14	11	Tax	0.213454	0.00691333
14	12	Tax	0.214654	0.00501011
14	13	Tax	0.21618	0.00343375
14	14	Tax	0.216553	0.000703353
14	15	Tax	0.217517	-0.00143493
14	16	Tax	0.218978	-0.00307714
14	17	Tax	0.220787	-0.00437158
14	18	Tax	0.223417	-0.00484369
14	19	Tax	0.227811	-0.00355312
14	20	Tax	0.23207	-0.00239686
14	21	Tax	0.239063	0.00149307
14	22	Tax	0.250908	0.0102349
14	23	Tax	0.274723	0.0309473
14	24	Tax	0.316988	0.0701094
14	25	Tax	0.395554	0.145572
14	26	Tax	0.533017	0.279933
14	27	Tax	0.75273	0.496543
14	28	Tax	1.05747	0.798178
14	29	Tax	1.37723	1.11484
14	30	Tax	1.64923	1.38373
14	31	Tax	1.89239	1.62379
14	32	Tax	2.11307	1.84137
14	33	Tax	2.29496	2.02016
14	34	Tax	2.44014	2.16223
14	35	Tax	2.55451	2.2735
14	36	Tax	2.64788	2.36376
14	37	Tax	2.7163	2.42908
14	38	Tax	2.77381	2.48349
14	39	Tax	2.82258	2.52916
14	40	Tax	2.85459	2.55807
15	1	Tax	0.206964	-0.00472518
15	2	Tax	0.21099	-0.00590631
15	3	Tax	0.213348	-0.00875538
15	4	Tax	0.21747	-0.00984095
15	5	Tax	0.224323	-0.00819491
15	6	Tax	0.234798	-0.00292713
15	7	Tax	0.245356	0.00242352
15	8	Tax	0.257178	0.00903873
15	9	Tax	0.265839	0.0124926
15	10	Tax	0.270885	0.0123315
15	11	Tax	0.273076	0.00931508
15	12	Tax	0.275047	0.00607819
15	13	Tax	0.277105	0.00292915
15	14	Tax	0.27873	-0.000652793
15	15	Tax	0.280687	-0.0039028
15	16	Tax	0.283875	-0.00592271
15	17	Tax	0.287481	-0.00752328
15	18	Tax	0.293323	-0.00688879
15	19	Tax	0.302345	-0.00307353
15	20	Tax	0.318748	0.00812174
15	21	Tax	0.347969	0.032136
15	22	Tax	0.401261	0.0802203
15	23	Tax	0.497388	0.17114
15	24	Tax	0.66103	0.329575
15	25	Tax	0.910944	0.574282
15	26	Tax	1.22261	0.880737
15	27	Tax	1.51617	1.16909
15	28	Tax	1.76763	1.41535
15	29	Tax	1.99451	1.63702
15	30	Tax	2.19311	1.83041
15	31	Tax	2.35608	1.98817
15	32	Tax	2.4908	2.11769
15	33	Tax	2.59226	2.21394
15	34	Tax	2.67514	2.29162
15	35	Tax	2.73785	2.34911
15	36	Tax	2.79138	2.39744
15	37	Tax	2.83625	2.43711
15	38	Tax	2.87136	2.46701
15	39	Tax	2.90408	2.49452
15	40	Tax	2.93183	2.51706
16	1	Tax	0.217639	-0.000488455
16	2	Tax	0.221084	-0.00335443
16	3	Tax	0.22691	-0.00383862
16	4	Tax	0.235202	-0.00185758
16	5	Tax	0.239139	-0.00423084
16	6	Tax	0.243047	-0.00663351
16	7	Tax	0.251304	-0.00468762
16	8	Tax	0.263493	0.0011909
16	9	Tax	0.277163	0.00854963
16	10	Tax	0.285199	0.0102751
16	11	Tax	0.29073	0.00949608
16	12	Tax	0.293654	0.00610911
16	13	Tax	0.296802	0.00294635
16	14	Tax	0.300291	0.000124493
16	15	Tax	0.304871	-0.00160609
16	16	Tax	0.308088	-0.00469921
16	17	Tax	0.313654	-0.00544465
16	18	Tax	0.319715	-0.00569358
16	19	Tax	0.330963	-0.000756935
16	20	Tax	0.349916	0.0118859
16	21	Tax	0.384519	0.0401782
16	22	Tax	0.446709	0.0960573
16	23	Tax	0.555803	0.198841
16	24	Tax	0.735811	0.372538
16	25	Tax	0.998428	0.628844
16	26	Tax	1.30328	0.927383
16	27	Tax	1.57437	1.19216
16	28	Tax	1.81711	1.42859
16	29	Tax	2.03811	1.64329
16	30	Tax	2.22644	1.8253
16	31	Tax	2.38909	1.98165
16	32	Tax	2.51547	2.10171
16	33	Tax	2.6158	2.19573
16	34	Tax	2.69446	2.26808
16	35	Tax	2.76122	2.32853
16	36	Tax	2.81586	2.37686
16	37	Tax	2.85717	2.41186
16	38	Tax	2.89654	2.44492
16	39	Tax	2.93166	2.47373
16	40	Tax	2.95334	2.4891
17	1	Tax	0.194909	-0.0094868
17	2	Tax	0.198253	-0.0102497
17	3	Tax	0.200771	-0.0118394
17	4	Tax	0.205881	-0.0108357
17	5	Tax	0.212635	-0.008189
17	6	Tax	0.223134	-0.00179716
17	7	Tax	0.233879	0.00484061
17	8	Tax	0.24281	0.00966462
17	9	Tax	0.24929	0.012038
17	10	Tax	0.253702	0.0123427
17	11	Tax	0.254615	0.00914888
17	12	Tax	0.255287	0.00571431
17	13	Tax	0.257031	0.00335116
17	14	Tax	0.257848	6.13109e-05
17	15	Tax	0.259728	-0.00216639
17	16	Tax	0.261494	-0.00450712
17	17	Tax	0.264486	-0.00562256
17	18	Tax	0.268156	-0.00605926
17	19	Tax	0.272177	-0.00614494
17	20	Tax	0.281621	-0.000808483
17	21	Tax	0.297271	0.0107346
17	22	Tax	0.326045	0.0354015
17	23	Tax	0.378484	0.0837344
17	24	Tax	0.475248	0.176391
17	25	Tax	0.641814	0.33885
17	26	Tax	0.898888	0.591817
17	27	Tax	1.23571	0.924536
17	28	Tax	1.56914	1.25386
17	29	Tax	1.84222	1.52283
17	30	Tax	2.0787	1.7552
17	31	Tax	2.29454	1.96694
17	32	Tax	2.47077	2.13906
17	33	Tax	2.60551	2.26969
17	34	Tax	2.7097	2.36978
17	35	Tax	2.79099	2.44695
17	36	Tax	2.85587	2.50773
17	37	Tax	2.90325	2.551
17	38	Tax	2.9453	2.58894
17	39	Tax	2.98	2.61954
17	40	Tax	3.00532	2.64075
18	1	Tax	0.229755	-0.00102539
18	2	Tax	0.23555	-0.000708968
18	3	Tax	0.239856	-0.00188113
18	4	Tax	0.241734	-0.00548154
18	5	Tax	0.242502	-0.0101924
18	6	Tax	0.249168	-0.00900536
18	7	Tax	0.26163	-0.00202112
18	8	Tax	0.274489	0.00535931
18	9	Tax	0.285983	0.0113738
18	10	Tax	0.292776	0.0126887
18	11	Tax	0.29599	0.0104245
18	12	Tax	0.297936	0.00689195
18	13	Tax	0.299473	0.0029501
18	14	Tax	0.30288	0.000878484
18	15	Tax	0.305869	-0.00161114
18	16	Tax	0.308003	-0.00495584
18	17	Tax	0.310884	-0.00755365
18	18	Tax	0.316051	-0.00786472
18	19	Tax	0.32291	-0.0064846
18	20	Tax	0.334366	-0.000507614
18	21	Tax	0.354056	0.0137046
18	22	Tax	0.389247	0.0434164
18	23	Tax	0.453157	0.101848
18	24	Tax	0.563837	0.20705
18	25	Tax	0.748096	0.38583
18	26	Tax	1.02051	0.652761
18	27	Tax	1.3429	0.969678
18	28	Tax	1.62825	1.24955
18	29	Tax	1.87563	1.49145
18	30	Tax	2.09931	1.70965
18	31	Tax	2.29349	1.89835
18	32	Tax	2.45401	2.05339
18	33	Tax	2.58054	2.17444
18	34	Tax	2.67665	2.26507
18	35	Tax	2.75296	2.3359
18	36	Tax	2.81083	2.3883
18	37	Tax	2.86105	2.43304
18	38	Tax	2.9046	2.47111
18	39	Tax	2.9365	2.49753
18	40	Tax	2.96264	2.51819
19	1	Tax	0.220499	-0.00852902
19	2	Tax	0.223376	-0.00941288
19	3	Tax	0.223885	-0.0126658
19	4	Tax	0.228271	-0.0120408
19	5	Tax	0.234332	-0.00974139
19	6	Tax	0.243426	-0.00440896
19	7	Tax	0.254206	0.0026102
19	8	Tax	0.264868	0.00951071
19	9	Tax	0.271809	0.0126899
19	10	Tax	0.275873	0.0129926
19	11	Tax	0.276861	0.0102195
19	12	Tax	0.278806	0.00840275
19	13	Tax	0.279992	0.00582791
19	14	Tax	0.28075	0.00282447
19	15	Tax	0.282922	0.00123495
19	16	Tax	0.283876	-0.00157283
19	17	Tax	0.286041	-0.00316956
19	18	Tax	0.288452	-0.00451977
19	19	Tax	0.29098	-0.0057527
19	20	Tax	0.293774	-0.0067207
19	21	Tax	0.298535	-0.0057204
19	22	Tax	0.306674	-0.00134319
19	23	Tax	0.320779	0.00900067
19	24	Tax	0.347728	0.0321876
19	25	Tax	0.395153	0.0758512
19	26	Tax	0.481996	0.158933
19	27	Tax	0.632374	0.30555
19	28	Tax	0.865217	0.534631
19	29	Tax	1.17118	0.836833
19	30	Tax	1.47312	1.13501
19	31	Tax	1.72949	1.38762
19	32	Tax	1.95846	1.61283
19	33	Tax	2.16852	1.81913
19	34	Tax	2.34039	1.98724
19	35	Tax	2.47005	2.11314
19	36	Tax	2.57296	2.21228
19	37	Tax	2.6577	2.29326
19	38	Tax	2.71881	2.35061
19	39	Tax	2.77789	2.40592
19	40	Tax	2.82245	2.44673
20	1	Tax	0.244527	-0.00953041
20	2	Tax	0.249617	-0.00981758
20	3	Tax	0.2571	-0.00771081
20	4	Tax	0.262517	-0.00767098
20	5	Tax	0.268893	-0.00667188
20	6	Tax	0.272218	-0.00872374
20	7	Tax	0.27995	-0.00636935
20	8	Tax	0.295085	0.00338856
20	9	Tax	0.3075	0.0104267
20	10	Tax	0.314778	0.0123275
20	11	Tax	0.320142	0.012315
20	12	Tax	0.323843	0.0106387
20	13	Tax	0.326914	0.00833295
20	14	Tax	0.329491	0.00553279
20	15	Tax	0.331757	0.00242215
20	16	Tax	0.334364	-0.000347642
20	17	Tax	0.337977	-0.0021119
20	18	Tax	0.340432	-0.00503425
20	19	Tax	0.343441	-0.00740201
20	20	Tax	0.348692	-0.00752798
20	21	Tax	0.355783	-0.00581383
20	22	Tax	0.366742	-0.000232209
20	23	Tax	0.385074	0.0127233
20	24	Tax	0.417188	0.0394605
20	25	Tax	0.475028	0.091923
20	26	Tax	0.578296	0.189814
20	27	Tax	0.752163	0.358304
20	28	Tax	1.01235	0.613117
20	29	Tax	1.33107	0.926457
20	30	Tax	1.61969	1.2097
20	31	Tax	1.8659	1.45053
20	32	Tax	2.09478	1.67403
20	33	Tax	2.28144	1.85532
20	34	Tax	2.43753	2.00603
20	35	Tax	2.56044	2.12356
20	36	Tax	2.66172	2.21947
20	37	Tax	2.74021	2.29258
20	38	Tax	2.79993	2.34692
20	39	Tax	2.84293	2.38455
20	40	Tax	2.8739	2.41014
21	1	Tax	0.233304	-0.00373578
21	2	Tax	0.238735	-0.00267866
21	3	Tax	0.243272	-0.00251556
21	4	Tax	0.247227	-0.00293445
21	5	Tax	0.247177	-0.00735755
21	6	Tax	0.248542	-0.0103662
21	7	Tax	0.257818	-0.00546413
21	8	Tax	0.268301	0.000644982
21	9	Tax	0.278176	0.00614654
21	10	Tax	0.285109	0.00870563
21	11	Tax	0.288983	0.00820617
21	12	Tax	0.293267	0.00811569
21	13	Tax	0.295949	0.0064241
21	14	Tax	0.29901	0.00511121
21	15	Tax	0.302234	0.00396215
21	16	Tax	0.305056	0.00241028
21	17	Tax	0.307297	0.000277735
21	18	Tax	0.309715	-0.0016782
21	19	Tax	0.312846	-0.00292093
21	20	Tax	0.314341	-0.00579915
21	21	Tax	0.317984	-0.00652982
21	22	Tax	0.324449	-0.00443848
21	23	Tax	0.333944	0.000682118
21	24	Tax	0.349485	0.0118501
21	25	Tax	0.378224	0.0362148
21	26	Tax	0.431674	0.0852914
21	27	Tax	0.529158	0.178402
21	28	Tax	0.695752	0.340622
21	29	Tax	0.947937	0.588433
21	30	Tax	1.25766	0.893784
21	31	Tax	1.54713	1.17887
21	32	Tax	1.80078	1.42816
21	33	Tax	2.03365	1.65665
21	34	Tax	2.23299	1.85162
21	35	Tax	2.38854	2.00279
21	36	Tax	2.51331	2.12319
21	37	Tax	2.61248	2.21799
21	38	Tax	2.68479	2.28592
21	39	Tax	2.74433	2.34108
21	40	Tax	2.79309	2.38548
22	1	Tax	0.217086	-0.00281326
22	2	Tax	0.218349	-0.00488912
22	3	Tax	0.223003	-0.00357564
22	4	Tax	0.232103	0.00218454
22	5	Tax	0.24066	0.00740224
22	6	Tax	0.23713	0.000532462
22	7	Tax	0.234619	-0.00531857
22	8	Tax	0.237317	-0.00595998
22	9	Tax	0.242836	-0.00378093
22	10	Tax	0.248888	-0.00106857
22	11	Tax	0.255198	0.00190146
22	12	Tax	0.259373	0.0027367
22	13	Tax	0.263675	0.00369907
22	14	Tax	0.265565	0.00224901
22	15	Tax	0.269533	0.00287736
22	16	Tax	0.271895	0.00189982
22	17	Tax	0.273576	0.000241079
22	18	Tax	0.276058	-0.000616781
22	19	Tax	0.278263	-0.00175201
22	20	Tax	0.281395	-0.00195899
22	21	Tax	0.285474	-0.00122043
22	22	Tax	0.289562	-0.000471854
22	23	Tax	0.296925	0.00355176
22	24	Tax	0.310472	0.0137583
22	25	Tax	0.331859	0.0318058
22	26	Tax	0.374516	0.0711233
22	27	Tax	0.45149	0.144757
22	28	Tax	0.586439	0.276366
22	29	Tax	0.804005	0.490593
22	30	Tax	1.10783	0.791083
22	31	Tax	1.43255	1.11246
22	32	Tax	1.70532	1.38189
22	33	Tax	1.94904	1.62227
22	34	Tax	2.16648	1.83637
22	35	Tax	2.34042	2.00697
22	36	Tax	2.47627	2.13948
22	37	Tax	2.58429	2.24416
22	38	Tax	2.66667	2.3232
22	39	Tax	2.73131	2.3845
22	40	Tax	2.77429	2.42414
23	1	Tax	0.20257	-0.00303642
23	2	Tax	0.204452	-0.00357475
23	3	Tax	0.20724	-0.00320584
23	4	Tax	0.210711	-0.00215455
23	5	Tax	0.214678	-0.000607506
23	6	Tax	0.217456	-0.000248684
23	7	Tax	0.220375	0.000249821
23	8	Tax	0.223537	0.000992854
23	9	Tax	0.226469	0.00150452
23	10	Tax	0.228963	0.00157958
23	11	Tax	0.231893	0.00209008
23	12	Tax	0.234702	0.00247851
23	13	Tax	0.237038	0.00239514
23	14	Tax	0.238491	0.00142895
23	15	Tax	0.239672	0.00019023
23	16	Tax	0.241855	-4.68753e-05
23	17	Tax	0.24426	-6.1283e-05
23	18	Tax	0.244704	-0.00203716
23	19	Tax	0.246011	-0.00315005
23	20	Tax	0.248964	-0.00261605
23	21	Tax	0.253162	-0.000838372
23	22	Tax	0.258476	0.0020567
23	23	Tax	0.267638	0.00879878
23	24	Tax	0.287097	0.0258385
23	25	Tax	0.324631	0.0609521
23	26	Tax	0.394596	0.128498
23	27	Tax	0.517621	0.249103
23	28	Tax	0.72016	0.449223
23	29	Tax	1.0122	0.738846
23	30	Tax	1.34495	1.06917
23	31	Tax	1.6315	1.3533
23	32	Tax	1.87988	1.59926
23	33	Tax	2.10518	1.82215
23	34	Tax	2.29268	2.00722
23	35	Tax	2.43729	2.14941
23	36	Tax	2.54603	2.25574
23	37	Tax	2.63719	2.34447
23	38	Tax	2.70832	2.41318
23	39	Tax	2.76187	2.46432
23	40	Tax	2.79966	2.49968
24	1	Tax	0.241136	-0.012323
24	2	Tax	0.247635	-0.0104797
24	3	Tax	0.256779	-0.00598973
24	4	Tax	0.265468	-0.00195589
24	5	Tax	0.274811	0.00273203
24	6	Tax	0.276965	0.000231269
24	7	Tax	0.278188	-0.00320028
24	8	Tax	0.28312	-0.00292355
24	9	Tax	0.290357	-0.000341586
24	10	Tax	0.298756	0.00340333
24	11	Tax	0.306109	0.00610092
24	12	Tax	0.309739	0.00507648
24	13	Tax	0.314257	0.00493901
24	14	Tax	0.318109	0.00413618
24	15	Tax	0.320545	0.00191786
24	16	Tax	0.321374	-0.00190813
24	17	Tax	0.324495	-0.00344228
24	18	Tax	0.328415	-0.00417689
24	19	Tax	0.334372	-0.00287467
24	20	Tax	0.340177	-0.00172408
24	21	Tax	0.351268	0.0047121
24	22	Tax	0.366095	0.014884
24	23	Tax	0.394929	0.0390631
24	24	Tax	0.448007	0.0874858
24	25	Tax	0.542725	0.177549
24	26	Tax	0.702102	0.332272
24	27	Tax	0.950696	0.576211
24	28	Tax	1.26741	0.888265
24	29	Tax	1.56671	1.18292
24	30	Tax	1.81818	1.42973
24	31	Tax	2.05073	1.65762
24	32	Tax	2.25498	1.85722
24	33	Tax	2.41556	2.01315
24	34	Tax	2.54325	2.13618
24	35	Tax	2.63957	2.22785
24	36	Tax	2.71691	2.30053
24	37	Tax	2.77929	2.35826
24	38	Tax	2.82727	2.40158
24	39	Tax	2.86958	2.43923
24	40	Tax	2.89724	2.46224
25	1
25	2
25	3
25	4
25	5
25	6
25	7
25	8
25	9
25	10
25	11
25	12
25	13
25	14
25	15
25	16
25	17
25	18
25	19
25	20
25	21
25	22
25	23
25	24
25	25
25	26
25	27
25	28
25	29
25	30
25	31
25	32
25	33
25	34
25	35
25	36
25	37
25	38
25	39
25	40
26	1
26	2
26	3
26	4
26	5
26	6
26	7
26	8
26	9
26	10
26	11
26	12
26	13
26	14
26	15
26	16
26	17
26	18
26	19
26	20
26	21
26	22
26	23
26	24
26	25
26	26
26	27
26	28
26	29
26	30
26	31
26	32
26	33
26	34
26	35
26	36
26	37
26	38
26	39
26	40
27	1
27	2
27	3
27	4
27	5
27	6
27	7
27	8
27	9
27	10
27	11
27	12
27	13
27	14
27	15
27	16
27	17
27	18
27	19
27	20
27	21
27	22
27	23
27	24
27	25
27	26
27	27
27	28
27	29
27	30
27	31
27	32
27	33
27	34
27	35
27	36
27	37
27	38
27	39
27	40
28	1
28	2
28	3
28	4
28	5
28	6
28	7
28	8
28	9
28	10
28	11
28	12
28	13
28	14
28	15
28	16
28	17
28	18
28	19
28	20
28	21
28	22
28	23
28	24
28	25
28	26
28	27
28	28
28	29
28	30
28	31
28	32
28	33
28	34
28	35
28	36
28	37
28	38
28	39
28	40
29	1
29	2
29	3
29	4
29	5
29	6
29	7
29	8
29	9
29	10
29	11
29	12
29	13
29	14
29	15
29	16
29	17
29	18
29	19
29	20
29	21
29	22
29	23
29	24
29	25
29	26
29	27
29	28
29	29
29	30
29	31
29	32
29	33
29	34
29	35
29	36
29	37
29	38
29	39
29	40
30	1
30	2
30	3
30	4
30	5
30	6
30	7
30	8
30	9
30	10
30	11
30	12
30	13
30	14
30	15
30	16
30	17
30	18
30	19
30	20
30	21
30	22
30	23
30	24
30	25
30	26
30	27
30	28
30	29
30	30
30	31
30	32
30	33
30	34
30	35
30	36
30	37
30	38
30	39
30	40
31	1
31	2
31	3
31	4
31	5
31	6
31	7
31	8
31	9
31	10
31	11
31	12
31	13
31	14
31	15
31	16
31	17
31	18
31	19
31	20
31	21
31	22
31	23
31	24
31	25
31	26
31	27
31	28
31	29
31	30
31	31
31	32
31	33
31	34
31	35
31	36
31	37
31	38
31	39
31	40
32	1
32	2
32	3
32	4
32	5
32	6
32	7
32	8
32	9
32	10
32	11
32	12
32	13
32	14
32	15
32	16
32	17
32	18
32	19
32	20
32	21
32	22
32	23
32	24
32	25
32	26
32	27
32	28
32	29
32	30
32	31
32	32
32	33
32	34
32	35
32	36
32	37
32	38
32	39
32	40
33	1
33	2
33	3
33	4
33	5
33	6
33	7
33	8
33	9
33	10
33	11
33	12
33	13
33	14
33	15
33	16
33	17
33	18
33	19
33	20
33	21
33	22
33	23
33	24
33	25
33	26
33	27
33	28
33	29
33	30
33	31
33	32
33	33
33	34
33	35
33	36
33	37
33	38
33	39
33	40
34	1
34	2
34	3
34	4
34	5
34	6
34	7
34	8
34	9
34	10
34	11
34	12
34	13
34	14
34	15
34	16
34	17
34	18
34	19
34	20
34	21
34	22
34	23
34	24
34	25
34	26
34	27
34	28
34	29
34	30
34	31
34	32
34	33
34	34
34	35
34	36
34	37
34	38
34	39
34	40
35	1
35	2
35	3
35	4
35	5
35	6
35	7
35	8
35	9
35	10
35	11
35	12
35	13
35	14
35	15
35	16
35	17
35	18
35	19
35	20
35	21
35	22
35	23
35	24
35	25
35	26
35	27
35	28
35	29
35	30
35	31
35	32
35	33
35	34
35	35
35	36
35	37
35	38
35	39
35	40
36	1
36	2
36	3
36	4
36	5
36	6
36	7
36	8
36	9
36	10
36	11
36	12
36	13
36	14
36	15
36	16
36	17
36	18
36	19
36	20
36	21
36	22
36	23
36	24
36	25
36	26
36	27
36	28
36	29
36	30
36	31
36	32
36	33
36	34
36	35
36	36
36	37
36	38
36	39
36	40
37	1
37	2
37	3
37	4
37	5
37	6
37	7
37	8
37	9
37	10
37	11
37	12
37	13
37	14
37	15
37	16
37	17
37	18
37	19
37	20
37	21
37	22
37	23
37	24
37	25
37	26
37	27
37	28
37	29
37	30
37	31
37	32
37	33
37	34
37	35
37	36
37	37
37	38
37	39
37	40
38	1
38	2
38	3
38	4
38	5
38	6
38	7
38	8
38	9
38	10
38	11
38	12
38	13
38	14
38	15
38	16
38	17
38	18
38	19
38	20
38	21
38	22
38	23
38	24
38	25
38	26
38	27
38	28
38	29
38	30
38	31
38	32
38	33
38	34
38	35
38	36
38	37
38	38
38	39
38	40
39	1
39	2
39	3
39	4
39	5
39	6
39	7
39	8
39	9
39	10
39	11
39	12
39	13
39	14
39	15
39	16
39	17
39	18
39	19
39	20
39	21
39	22
39	23
39	24
39	25
39	26
39	27
39	28
39	29
39	30
39	31
39	32
39	33
39	34
39	35
39	36
39	37
39	38
39	39
39	40
40	1
40	2
40	3
40	4
40	5
40	6
40	7
40	8
40	9
40	10
40	11
40	12
40	13
40	14
40	15
40	16
40	17
40	18
40	19
40	20
40	21
40	22
40	23
40	24
40	25
40	26
40	27
40	28
40	29
40	30
40	31
40	32
40	33
40	34
40	35
40	36
40	37
40	38
40	39
40	40
41	1
41	2
41	3
41	4
41	5
41	6
41	7
41	8
41	9
41	10
41	11
41	12
41	13
41	14
41	15
41	16
41	17
41	18
41	19
41	20
41	21
41	22
41	23
41	24
41	25
41	26
41	27
41	28
41	29
41	30
41	31
41	32
41	33
41	34
41	35
41	36
41	37
41	38
41	39
41	40
42	1
42	2
42	3
42	4
42	5
42	6
42	7
42	8
42	9
42	10
42	11
42	12
42	13
42	14
42	15
42	16
42	17
42	18
42	19
42	20
42	21
42	22
42	23
42	24
42	25
42	26
42	27
42	28
42	29
42	30
42	31
42	32
42	33
42	34
42	35
42	36
42	37
42	38
42	39
42	40
43	1
43	2
43	3
43	4
43	5
43	6
43	7
43	8
43	9
43	10
43	11
43	12
43	13
43	14
43	15
43	16
43	17
43	18
43	19
43	20
43	21
43	22
43	23
43	24
43	25
43	26
43	27
43	28
43	29
43	30
43	31
43	32
43	33
43	34
43	35
43	36
43	37
43	38
43	39
43	40
44	1
44	2
44	3
44	4
44	5
44	6
44	7
44	8
44	9
44	10
44	11
44	12
44	13
44	14
44	15
44	16
44	17
44	18
44	19
44	20
44	21
44	22
44	23
44	24
44	25
44	26
44	27
44	28
44	29
44	30
44	31
44	32
44	33
44	34
44	35
44	36
44	37
44	38
44	39
44	40
45	1
45	2
45	3
45	4
45	5
45	6
45	7
45	8
45	9
45	10
45	11
45	12
45	13
45	14
45	15
45	16
45	17
45	18
45	19
45	20
45	21
45	22
45	23
45	24
45	25
45	26
45	27
45	28
45	29
45	30
45	31
45	32
45	33
45	34
45	35
45	36
45	37
45	38
45	39
45	40
46	1
46	2
46	3
46	4
46	5
46	6
46	7
46	8
46	9
46	10
46	11
46	12
46	13
46	14
46	15
46	16
46	17
46	18
46	19
46	20
46	21
46	22
46	23
46	24
46	25
46	26
46	27
46	28
46	29
46	30
46	31
46	32
46	33
46	34
46	35
46	36
46	37
46	38
46	39
46	40
47	1
47	2
47	3
47	4
47	5
47	6
47	7
47	8
47	9
47	10
47	11
47	12
47	13
47	14
47	15
47	16
47	17
47	18
47	19
47	20
47	21
47	22
47	23
47	24
47	25
47	26
47	27
47	28
47	29
47	30
47	31
47	32
47	33
47	34
47	35
47	36
47	37
47	38
47	39
47	40
48	1
48	2
48	3
48	4
48	5
48	6
48	7
48	8
48	9
48	10
48	11
48	12
48	13
48	14
48	15
48	16
48	17
48	18
48	19
48	20
48	21
48	22
48	23
48	24
48	25
48	26
48	27
48	28
48	29
48	30
48	31
48	32
48	33
48	34
48	35
48	36
48	37
48	38
48	39
48	40
49	1	sHBZ	0.179484	-0.00564392
49	2	sHBZ	0.182263	-0.00624034
49	3	sHBZ	0.186857	-0.00502144
49	4	sHBZ	0.187704	-0.00754946
49	5	sHBZ	0.186766	-0.0118635
49	6	sHBZ	0.192031	-0.0099739
49	7	sHBZ	0.201696	-0.0036839
49	8	sHBZ	0.215274	0.00651885
49	9	sHBZ	0.222557	0.0104264
49	10	sHBZ	0.226198	0.0106913
49	11	sHBZ	0.228766	0.00988449
49	12	sHBZ	0.230951	0.00869394
49	13	sHBZ	0.231895	0.00626236
49	14	sHBZ	0.233839	0.00483048
49	15	sHBZ	0.235559	0.00317563
49	16	sHBZ	0.236465	0.000705664
49	17	sHBZ	0.239132	-2.12956e-06
49	18	sHBZ	0.24145	-0.00106031
49	19	sHBZ	0.24255	-0.00333512
49	20	sHBZ	0.245173	-0.00408828
49	21	sHBZ	0.246949	-0.00568688
49	22	sHBZ	0.250786	-0.00522566
49	23	sHBZ	0.255689	-0.00369853
49	24	sHBZ	0.261935	-0.000827233
49	25	sHBZ	0.273924	0.0077854
49	26	sHBZ	0.295693	0.0261791
49	27	sHBZ	0.334705	0.0618156
49	28	sHBZ	0.400898	0.124633
49	29	sHBZ	0.513777	0.234137
49	30	sHBZ	0.689587	0.406572
49	31	sHBZ	0.917775	0.631384
49	32	sHBZ	1.15966	0.869897
49	33	sHBZ	1.39295	1.09981
49	34	sHBZ	1.61144	1.31492
49	35	sHBZ	1.80133	1.50144
49	36	sHBZ	1.95909	1.65582
49	37	sHBZ	2.0877	1.78105
49	38	sHBZ	2.19843	1.88841
[truncated: 13,402 more rows]

## Sheet: Results
Block Type	384-Well Block
Calibration Background is expired	Yes
Calibration Background performed on	03-11-2021
Calibration Normalization FAM-ROX is expired	Yes
Calibration Normalization FAM-ROX performed on	03-11-2021
Calibration Normalization VIC-ROX is expired	Yes
Calibration Normalization VIC-ROX performed on	03-11-2021
Calibration Pure Dye FAM is expired	Yes
Calibration Pure Dye FAM performed on	03-11-2021
Calibration Pure Dye JOE is expired	Yes
Calibration Pure Dye JOE performed on	06-07-2018
Calibration Pure Dye NED is expired	Yes
Calibration Pure Dye NED performed on	03-11-2021
Calibration Pure Dye ROX is expired	Yes
Calibration Pure Dye ROX performed on	03-11-2021
Calibration Pure Dye SYBR is expired	Yes
Calibration Pure Dye SYBR performed on	03-11-2021
Calibration Pure Dye TAMRA is expired	Yes
Calibration Pure Dye TAMRA performed on	03-11-2021
Calibration Pure Dye VIC is expired	Yes
Calibration Pure Dye VIC performed on	03-11-2021
Calibration ROI is expired	Yes
Calibration ROI performed on	03-11-2021
Calibration Uniformity is expired	Yes
Calibration Uniformity performed on	03-11-2021
Chemistry	SYBR_GREEN
Date Created	2021-10-14 15:26:16 PM BST
Experiment Barcode
Experiment Comment
Experiment File Name	C:\Users\sramanay\Desktop\20211014 AhR.eds
Experiment Name	20211014 AhR
Experiment Run End Time	2021-10-14 16:12:41 PM BST
Experiment Type	Standard Curve
Instrument Name	278870131
Instrument Serial Number	278870131
Instrument Type	QuantStudio(TM) 7 Flex System
Passive Reference	ROX
Quantification Cycle Method	Ct
Signal Smoothing On	true
Stage/ Cycle where Analysis is performed	Stage 2, Step 2
User Name
Well	Well Position	Omit	Sample Name	Target Name	Task	Reporter	Quencher	CT	Ct Mean	Ct SD	Quantity	Quantity Mean	Quantity SD	Automatic Ct Threshold	Ct Threshold	Automatic Baseline	Baseline Start	Baseline End	Comments	Y-Intercept	R(superscript 2)	Tm1	Slope	Tm2	Efficiency	Tm3	AMPNC	HIGHSD	PRFLOW	MTP
1	A1	FALSE	TBX4B DMSO	Tax	UNKNOWN	SYBR	None	23.765	23.4345	0.467404				TRUE	0.149757	TRUE	1	40				82.618					N	N	N	N
2	A2	FALSE	TBX4B DMSO	Tax	UNKNOWN	SYBR	None	23.104	23.4345	0.467404				TRUE	0.149757	TRUE	1	40				82.618					N	N	N	N
3	A3	FALSE	TBX4B ITE	Tax	UNKNOWN	SYBR	None	22.1508	22.1692	0.0261095				TRUE	0.149757	TRUE	1	40				82.75					N	N	N	N
4	A4	FALSE	TBX4B ITE	Tax	UNKNOWN	SYBR	None	22.1877	22.1692	0.0261095				TRUE	0.149757	TRUE	1	40				82.75					N	N	N	N
5	A5	FALSE	TBX4B FICZ	Tax	UNKNOWN	SYBR	None	23.6397	23.6487	0.0126589				TRUE	0.149757	TRUE	1	40				82.618					N	N	N	N
6	A6	FALSE	TBX4B FICZ	Tax	UNKNOWN	SYBR	None	23.6576	23.6487	0.0126589				TRUE	0.149757	TRUE	1	40				82.618					N	N	N	N
7	A7	FALSE	TBX4B CH223191	Tax	UNKNOWN	SYBR	None	24.4333	24.5515	0.167125				TRUE	0.149757	TRUE	1	40				82.4861					N	N	N	N
8	A8	FALSE	TBX4B CH223191	Tax	UNKNOWN	SYBR	None	24.6697	24.5515	0.167125				TRUE	0.149757	TRUE	1	40				82.618					N	N	N	N
9	A9	FALSE	TBX4B SR1	Tax	UNKNOWN	SYBR	None	24.0461	24.1667	0.170627				TRUE	0.149757	TRUE	1	40				82.75					N	N	N	N
10	A10	FALSE	TBX4B SR1	Tax	UNKNOWN	SYBR	None	24.2874	24.1667	0.170627				TRUE	0.149757	TRUE	1	40				82.618					N	N	N	N
11	A11	FALSE	TBX4B CYP1A1 Inhibitor	Tax	UNKNOWN	SYBR	None	23.4062	23.572	0.234394				TRUE	0.149757	TRUE	1	40				82.618					N	N	N	N
12	A12	FALSE	TBX4B CYP1A1 Inhibitor	Tax	UNKNOWN	SYBR	None	23.7377	23.572	0.234394				TRUE	0.149757	TRUE	1	40				82.618					N	N	N	N
13	A13	FALSE	1150 DMSO	Tax	UNKNOWN	SYBR	None	24.4908	24.7591	0.379486				TRUE	0.149757	TRUE	1	40				82.4861					N	N	N	N
14	A14	FALSE	1150 DMSO	Tax	UNKNOWN	SYBR	None	25.0274	24.7591	0.379486				TRUE	0.149757	TRUE	1	40				82.4861					N	N	N	N
15	A15	FALSE	1150 ITE	Tax	UNKNOWN	SYBR	None	22.8102	22.6981	0.158417				TRUE	0.149757	TRUE	1	40				82.618					N	N	N	N
16	A16	FALSE	1150 ITE	Tax	UNKNOWN	SYBR	None	22.5861	22.6981	0.158417				TRUE	0.149757	TRUE	1	40				82.4861					N	N	N	N
17	A17	FALSE	1150 FICZ	Tax	UNKNOWN	SYBR	None	23.768	23.6472	0.17091				TRUE	0.149757	TRUE	1	40				82.75					N	N	N	N
18	A18	FALSE	1150 FICZ	Tax	UNKNOWN	SYBR	None	23.5263	23.6472	0.17091				TRUE	0.149757	TRUE	1	40				82.4861					N	N	N	N
19	A19	FALSE	1150 CH223191	Tax	UNKNOWN	SYBR	None	25.91	25.7826	0.180192				TRUE	0.149757	TRUE	1	40				82.2221					N	N	N	N
20	A20	FALSE	1150 CH223191	Tax	UNKNOWN	SYBR	None	25.6552	25.7826	0.180192				TRUE	0.149757	TRUE	1	40				82.4861					N	N	N	N
21	A21	FALSE	1150 SR1	Tax	UNKNOWN	SYBR	None	26.7467	26.8941	0.208352				TRUE	0.149757	TRUE	1	40				82.2221					N	N	N	N
22	A22	FALSE	1150 SR1	Tax	UNKNOWN	SYBR	None	27.0414	26.8941	0.208352				TRUE	0.149757	TRUE	1	40				82.3541					N	N	N	N
23	A23	FALSE	1150 CYP1A1 Inhibitor	Tax	UNKNOWN	SYBR	None	26.2205	25.4878	1.03608				TRUE	0.149757	TRUE	1	40				82.2221					N	Y	N	N
24	A24	FALSE	1150 CYP1A1 Inhibitor	Tax	UNKNOWN	SYBR	None	24.7552	25.4878	1.03608				TRUE	0.149757	TRUE	1	40				82.4861					N	Y	N	N
49	C1	FALSE	TBX4B DMSO	sHBZ	UNKNOWN	SYBR	None	28.1764	28.4061	0.324954				TRUE	0.142961	TRUE	1	40				83.4098		71.4007			N	N	N	Y
50	C2	FALSE	TBX4B DMSO	sHBZ	UNKNOWN	SYBR	None	28.6359	28.4061	0.324954				TRUE	0.142961	TRUE	1	40				82.3541					N	N	N	N
51	C3	FALSE	TBX4B ITE	sHBZ	UNKNOWN	SYBR	None	27.979	28.0162	0.0527112				TRUE	0.142961	TRUE	1	40				83.5418					N	N	N	N
52	C4	FALSE	TBX4B ITE	sHBZ	UNKNOWN	SYBR	None	28.0535	28.0162	0.0527112				TRUE	0.142961	TRUE	1	40				83.4098					N	N	N	N
53	C5	FALSE	TBX4B FICZ	sHBZ	UNKNOWN	SYBR	None	27.1955	27.3755	0.254529				TRUE	0.142961	TRUE	1	40				83.5418					N	N	N	N
54	C6	FALSE	TBX4B FICZ	sHBZ	UNKNOWN	SYBR	None	27.5555	27.3755	0.254529				TRUE	0.142961	TRUE	1	40				83.5418		71.7966			N	N	N	Y
55	C7	FALSE	TBX4B CH223191	sHBZ	UNKNOWN	SYBR	None	27.9362	28.0646	0.181596				TRUE	0.142961	TRUE	1	40				83.5418					N	N	N	N
56	C8	FALSE	TBX4B CH223191	sHBZ	UNKNOWN	SYBR	None	28.193	28.0646	0.181596				TRUE	0.142961	TRUE	1	40				83.4098					N	N	N	N
57	C9	FALSE	TBX4B SR1	sHBZ	UNKNOWN	SYBR	None	27.2503	27.257	0.00945168				TRUE	0.142961	TRUE	1	40				83.5418					N	N	N	N
58	C10	FALSE	TBX4B SR1	sHBZ	UNKNOWN	SYBR	None	27.2637	27.257	0.00945168				TRUE	0.142961	TRUE	1	40				83.6738					N	N	N	N
59	C11	FALSE	TBX4B CYP1A1 Inhibitor	sHBZ	UNKNOWN	SYBR	None	27.1957	27.2838	0.124589				TRUE	0.142961	TRUE	1	40				83.8057					N	N	N	N
60	C12	FALSE	TBX4B CYP1A1 Inhibitor	sHBZ	UNKNOWN	SYBR	None	27.3719	27.2838	0.124589				TRUE	0.142961	TRUE	1	40				83.5418					N	N	N	N
61	C13	FALSE	1150 DMSO	sHBZ	UNKNOWN	SYBR	None	27.811	27.6794	0.18606				TRUE	0.142961	TRUE	1	40				84.3336		71.7966			N	N	N	Y
62	C14	FALSE	1150 DMSO	sHBZ	UNKNOWN	SYBR	None	27.5479	27.6794	0.18606				TRUE	0.142961	TRUE	1	40				84.3336		71.6647			N	N	N	Y
63	C15	FALSE	1150 ITE	sHBZ	UNKNOWN	SYBR	None	28.2604	28.2674	0.00998712				TRUE	0.142961	TRUE	1	40				84.2017					N	N	N	N
64	C16	FALSE	1150 ITE	sHBZ	UNKNOWN	SYBR	None	28.2745	28.2674	0.00998712				TRUE	0.142961	TRUE	1	40				84.4656					N	N	N	N
65	C17	FALSE	1150 FICZ	sHBZ	UNKNOWN	SYBR	None	27.9721	27.9917	0.0277805				TRUE	0.142961	TRUE	1	40				84.2017					N	N	N	N
66	C18	FALSE	1150 FICZ	sHBZ	UNKNOWN	SYBR	None	28.0114	27.9917	0.0277805				TRUE	0.142961	TRUE	1	40				84.2017					N	N	N	N
67	C19	FALSE	1150 CH223191	sHBZ	UNKNOWN	SYBR	None	27.4132	27.3795	0.0477466				TRUE	0.142961	TRUE	1	40				84.3336					N	N	N	N
68	C20	FALSE	1150 CH223191	sHBZ	UNKNOWN	SYBR	None	27.3457	27.3795	0.0477466				TRUE	0.142961	TRUE	1	40				84.2017					N	N	N	N
69	C21	FALSE	1150 SR1	sHBZ	UNKNOWN	SYBR	None	29.4144	29.2045	0.296967				TRUE	0.142961	TRUE	1	40				84.2017					N	N	N	N
70	C22	FALSE	1150 SR1	sHBZ	UNKNOWN	SYBR	None	28.9945	29.2045	0.296967				TRUE	0.142961	TRUE	1	40				84.0697					N	N	N	N
71	C23	FALSE	1150 CYP1A1 Inhibitor	sHBZ	UNKNOWN	SYBR	None	28.7726	28.9409	0.237929				TRUE	0.142961	TRUE	1	40				84.3336		71.7966			N	N	N	Y
72	C24	FALSE	1150 CYP1A1 Inhibitor	sHBZ	UNKNOWN	SYBR	None	29.1091	28.9409	0.237929				TRUE	0.142961	TRUE	1	40				84.0697		71.5327			N	N	N	Y
97	E1	FALSE	TBX4B DMSO	CYP1B1	UNKNOWN	SYBR	None	22.5323	22.8226	0.410533				TRUE	0.128268	TRUE	1	40				78.659					N	N	N	N
98	E2	FALSE	TBX4B DMSO	CYP1B1	UNKNOWN	SYBR	None	23.1129	22.8226	0.410533				TRUE	0.128268	TRUE	1	40				78.659					N	N	N	N
99	E3	FALSE	TBX4B ITE	CYP1B1	UNKNOWN	SYBR	None	20.5731	20.6741	0.142792				TRUE	0.128268	TRUE	1	40				78.7909					N	N	N	N
100	E4	FALSE	TBX4B ITE	CYP1B1	UNKNOWN	SYBR	None	20.7751	20.6741	0.142792				TRUE	0.128268	TRUE	1	40				78.659					N	N	N	N
101	E5	FALSE	TBX4B FICZ	CYP1B1	UNKNOWN	SYBR	None	21.5818	21.655	0.103548				TRUE	0.128268	TRUE	1	40				78.659					N	N	N	N
102	E6	FALSE	TBX4B FICZ	CYP1B1	UNKNOWN	SYBR	None	21.7282	21.655	0.103548				TRUE	0.128268	TRUE	1	40				78.7909					N	N	N	N
103	E7	FALSE	TBX4B CH223191	CYP1B1	UNKNOWN	SYBR	None	25.4203	25.4414	0.0299209				TRUE	0.128268	TRUE	1	40				78.7909					N	N	N	N
104	E8	FALSE	TBX4B CH223191	CYP1B1	UNKNOWN	SYBR	None	25.4626	25.4414	0.0299209				TRUE	0.128268	TRUE	1	40				78.7909					N	N	N	N
105	E9	FALSE	TBX4B SR1	CYP1B1	UNKNOWN	SYBR	None	25.0071	25.2599	0.357585				TRUE	0.128268	TRUE	1	40				78.659					N	N	N	N
106	E10	FALSE	TBX4B SR1	CYP1B1	UNKNOWN	SYBR	None	25.5128	25.2599	0.357585				TRUE	0.128268	TRUE	1	40				78.7909					N	N	N	N
107	E11	FALSE	TBX4B CYP1A1 Inhibitor	CYP1B1	UNKNOWN	SYBR	None	22.8411	22.68	0.227849				TRUE	0.128268	TRUE	1	40				78.9229					N	N	N	N
108	E12	FALSE	TBX4B CYP1A1 Inhibitor	CYP1B1	UNKNOWN	SYBR	None	22.5189	22.68	0.227849				TRUE	0.128268	TRUE	1	40				78.9229					N	N	N	N
109	E13	FALSE	1150 DMSO	CYP1B1	UNKNOWN	SYBR	None	23.9461	24.1773	0.327034				TRUE	0.128268	TRUE	1	40				78.9229					N	N	N	N
110	E14	FALSE	1150 DMSO	CYP1B1	UNKNOWN	SYBR	None	24.4086	24.1773	0.327034				TRUE	0.128268	TRUE	1	40				78.7909					N	N	N	N
111	E15	FALSE	1150 ITE	CYP1B1	UNKNOWN	SYBR	None	20.465	20.7129	0.350621				TRUE	0.128268	TRUE	1	40				78.7909					N	N	N	N
112	E16	FALSE	1150 ITE	CYP1B1	UNKNOWN	SYBR	None	20.9608	20.7129	0.350621				TRUE	0.128268	TRUE	1	40				78.7909					N	N	N	N
113	E17	FALSE	1150 FICZ	CYP1B1	UNKNOWN	SYBR	None	22.0496	21.9442	0.149107				TRUE	0.128268	TRUE	1	40				78.9229					N	N	N	N
114	E18	FALSE	1150 FICZ	CYP1B1	UNKNOWN	SYBR	None	21.8387	21.9442	0.149107				TRUE	0.128268	TRUE	1	40				78.7909					N	N	N	N
115	E19	FALSE	1150 CH223191	CYP1B1	UNKNOWN	SYBR	None	25.5965	25.5825	0.0198839				TRUE	0.128268	TRUE	1	40				78.7909					N	N	N	N
116	E20	FALSE	1150 CH223191	CYP1B1	UNKNOWN	SYBR	None	25.5684	25.5825	0.0198839				TRUE	0.128268	TRUE	1	40				78.7909					N	N	N	N
117	E21	FALSE	1150 SR1	CYP1B1	UNKNOWN	SYBR	None	26.1182	26.1301	0.0168466				TRUE	0.128268	TRUE	1	40				78.7909					N	N	N	N
118	E22	FALSE	1150 SR1	CYP1B1	UNKNOWN	SYBR	None	26.142	26.1301	0.0168466				TRUE	0.128268	TRUE	1	40				78.7909					N	N	N	N
119	E23	FALSE	1150 CYP1A1 Inhibitor	CYP1B1	UNKNOWN	SYBR	None	24.0862	24.5763	0.693102				TRUE	0.128268	TRUE	1	40				78.7909					N	Y	N	N
120	E24	FALSE	1150 CYP1A1 Inhibitor	CYP1B1	UNKNOWN	SYBR	None	25.0664	24.5763	0.693102				TRUE	0.128268	TRUE	1	40				78.659					N	Y	N	N
169	H1	FALSE	TBX4B DMSO	CYP1A1	UNKNOWN	SYBR	None	27.9382	27.7859	0.215328				TRUE	0.100586	TRUE	1	40				75.6237		84.2017			N	N	N	Y
170	H2	FALSE	TBX4B DMSO	CYP1A1	UNKNOWN	SYBR	None	27.6336	27.7859	0.215328				TRUE	0.100586	TRUE	1	40				75.7557		84.3336			N	N	N	Y
171	H3	FALSE	TBX4B ITE	CYP1A1	UNKNOWN	SYBR	None	22.6394	22.8826	0.343812				TRUE	0.100586	TRUE	1	40				75.8876					N	N	N	N
172	H4	FALSE	TBX4B ITE	CYP1A1	UNKNOWN	SYBR	None	23.1257	22.8826	0.343812				TRUE	0.100586	TRUE	1	40				76.0196					N	N	N	N
173	H5	FALSE	TBX4B FICZ	CYP1A1	UNKNOWN	SYBR	None	25.3434	25.564	0.311902				TRUE	0.100586	TRUE	1	40				75.7557		84.2017			N	N	N	Y
174	H6	FALSE	TBX4B FICZ	CYP1A1	UNKNOWN	SYBR	None	25.7845	25.564	0.311902				TRUE	0.100586	TRUE	1	40				75.7557		84.3336			N	N	N	Y
175	H7	FALSE	TBX4B CH223191	CYP1A1	UNKNOWN	SYBR	None	30.8913	30.8831	0.0115327				TRUE	0.100586	TRUE	1	40				75.4917		84.2017		80.5065	N	N	N	Y
176	H8	FALSE	TBX4B CH223191	CYP1A1	UNKNOWN	SYBR	None	30.875	30.8831	0.0115327				TRUE	0.100586	TRUE	1	40				75.4917		84.3336			N	N	N	Y
177	H9	FALSE	TBX4B SR1	CYP1A1	UNKNOWN	SYBR	None	30.9247	30.8991	0.0362085				TRUE	0.100586	TRUE	1	40				75.4917		84.2017			N	N	N	Y
178	H10	FALSE	TBX4B SR1	CYP1A1	UNKNOWN	SYBR	None	30.8735	30.8991	0.0362085				TRUE	0.100586	TRUE	1	40				75.6237		84.2017			N	N	N	Y
179	H11	FALSE	TBX4B CYP1A1 Inhibitor	CYP1A1	UNKNOWN	SYBR	None	27.8118	27.8496	0.0535595				TRUE	0.100586	TRUE	1	40				75.7557		84.3336			N	N	N	Y
180	H12	FALSE	TBX4B CYP1A1 Inhibitor	CYP1A1	UNKNOWN	SYBR	None	27.8875	27.8496	0.0535595				TRUE	0.100586	TRUE	1	40				75.6237		84.3336			N	N	N	Y
181	H13	FALSE	1150 DMSO	CYP1A1	UNKNOWN	SYBR	None	27.9965	27.6234	0.527754				TRUE	0.100586	TRUE	1	40				75.6237		84.3336			N	Y	N	Y
182	H14	FALSE	1150 DMSO	CYP1A1	UNKNOWN	SYBR	None	27.2502	27.6234	0.527754				TRUE	0.100586	TRUE	1	40				75.8876		84.4656			N	Y	N	Y
183	H15	FALSE	1150 ITE	CYP1A1	UNKNOWN	SYBR	None	20.9215	21.0145	0.131428				TRUE	0.100586	TRUE	1	40				76.0196					N	N	N	N
184	H16	FALSE	1150 ITE	CYP1A1	UNKNOWN	SYBR	None	21.1074	21.0145	0.131428				TRUE	0.100586	TRUE	1	40				75.8876					N	N	N	N
185	H17	FALSE	1150 FICZ	CYP1A1	UNKNOWN	SYBR	None	24.3479	24.4465	0.139487				TRUE	0.100586	TRUE	1	40				75.8876					N	N	N	N
186	H18	FALSE	1150 FICZ	CYP1A1	UNKNOWN	SYBR	None	24.5451	24.4465	0.139487				TRUE	0.100586	TRUE	1	40				75.7557		84.2017			N	N	N	Y
187	H19	FALSE	1150 CH223191	CYP1A1	UNKNOWN	SYBR	None	32.2981	31.8282	0.664531				TRUE	0.100586	TRUE	1	40				75.4917		84.3336			N	Y	N	Y
188	H20	FALSE	1150 CH223191	CYP1A1	UNKNOWN	SYBR	None	31.3583	31.8282	0.664531				TRUE	0.100586	TRUE	1	40				75.6237		84.2017			N	Y	N	Y
189	H21	FALSE	1150 SR1	CYP1A1	UNKNOWN	SYBR	None	31.0307	31.2595	0.32353				TRUE	0.100586	TRUE	1	40				75.6237		84.3336			N	N	N	Y
190	H22	FALSE	1150 SR1	CYP1A1	UNKNOWN	SYBR	None	31.4883	31.2595	0.32353				TRUE	0.100586	TRUE	1	40				75.4917		84.3336			N	N	N	Y
191	H23	FALSE	1150 CYP1A1 Inhibitor	CYP1A1	UNKNOWN	SYBR	None	28.9596	28.6818	0.392921				TRUE	0.100586	TRUE	1	40				75.6237		84.2017			N	N	N	Y
192	H24	FALSE	1150 CYP1A1 Inhibitor	CYP1A1	UNKNOWN	SYBR	None	28.4039	28.6818	0.392921				TRUE	0.100586	TRUE	1	40				75.6237		84.2017			N	N	N	Y
217	J1	FALSE	TBX4B DMSO	18S	UNKNOWN	SYBR	None	14.8761	14.8683	0.0109656				TRUE	0.178515	TRUE	1	40				78.527					N	N	N	N
218	J2	FALSE	TBX4B DMSO	18S	UNKNOWN	SYBR	None	14.8605	14.8683	0.0109656				TRUE	0.178515	TRUE	1	40				78.527					N	N	N	N
219	J3	FALSE	TBX4B ITE	18S	UNKNOWN	SYBR	None	15.6764	15.7943	0.166757				TRUE	0.178515	TRUE	1	40				78.7909					N	N	N	N
220	J4	FALSE	TBX4B ITE	18S	UNKNOWN	SYBR	None	15.9122	15.7943	0.166757				TRUE	0.178515	TRUE	1	40				78.527					N	N	N	N
221	J5	FALSE	TBX4B FICZ	18S	UNKNOWN	SYBR	None	15.5432	15.2325	0.439393				TRUE	0.178515	TRUE	1	40				78.527					N	N	N	N
222	J6	FALSE	TBX4B FICZ	18S	UNKNOWN	SYBR	None	14.9218	15.2325	0.439393				TRUE	0.178515	TRUE	1	40				78.659					N	N	N	N
223	J7	FALSE	TBX4B CH223191	18S	UNKNOWN	SYBR	None	15.8321	15.3994	0.611963				TRUE	0.178515	TRUE	1	40				78.7909					N	Y	N	N
224	J8	FALSE	TBX4B CH223191	18S	UNKNOWN	SYBR	None	14.9667	15.3994	0.611963				TRUE	0.178515	TRUE	1	40				78.7909					N	Y	N	N
225	J9	FALSE	TBX4B SR1	18S	UNKNOWN	SYBR	None	15.0808	15.1782	0.137806				TRUE	0.178515	TRUE	1	40				78.659					N	N	N	N
226	J10	FALSE	TBX4B SR1	18S	UNKNOWN	SYBR	None	15.2757	15.1782	0.137806				TRUE	0.178515	TRUE	1	40				78.7909					N	N	N	N
227	J11	FALSE	TBX4B CYP1A1 Inhibitor	18S	UNKNOWN	SYBR	None	14.714	14.6798	0.0483468				TRUE	0.178515	TRUE	1	40				78.7909					N	N	N	N
228	J12	FALSE	TBX4B CYP1A1 Inhibitor	18S	UNKNOWN	SYBR	None	14.6456	14.6798	0.0483468				TRUE	0.178515	TRUE	1	40				78.527					N	N	N	N
229	J13	FALSE	1150 DMSO	18S	UNKNOWN	SYBR	None	14.5309	14.6253	0.13346				TRUE	0.178515	TRUE	1	40				78.7909					N	N	N	N
230	J14	FALSE	1150 DMSO	18S	UNKNOWN	SYBR	None	14.7196	14.6253	0.13346				TRUE	0.178515	TRUE	1	40				78.659					N	N	N	N
231	J15	FALSE	1150 ITE	18S	UNKNOWN	SYBR	None	14.2934	14.5874	0.415759				TRUE	0.178515	TRUE	1	40				78.7909					N	N	N	N
232	J16	FALSE	1150 ITE	18S	UNKNOWN	SYBR	None	14.8814	14.5874	0.415759				TRUE	0.178515	TRUE	1	40				78.659					N	N	N	N
233	J17	FALSE	1150 FICZ	18S	UNKNOWN	SYBR	None	15.0116	14.7971	0.303314				TRUE	0.178515	TRUE	1	40				78.7909					N	N	N	N
234	J18	FALSE	1150 FICZ	18S	UNKNOWN	SYBR	None	14.5826	14.7971	0.303314				TRUE	0.178515	TRUE	1	40				78.659					N	N	N	N
235	J19	FALSE	1150 CH223191	18S	UNKNOWN	SYBR	None	14.7324	14.8337	0.143271				TRUE	0.178515	TRUE	1	40				78.7909					N	N	N	N
236	J20	FALSE	1150 CH223191	18S	UNKNOWN	SYBR	None	14.935	14.8337	0.143271				TRUE	0.178515	TRUE	1	40				78.7909					N	N	N	N
237	J21	FALSE	1150 SR1	18S	UNKNOWN	SYBR	None	15.008	15.0282	0.0284994				TRUE	0.178515	TRUE	1	40				78.7909					N	N	N	N
238	J22	FALSE	1150 SR1	18S	UNKNOWN	SYBR	None	15.0483	15.0282	0.0284994				TRUE	0.178515	TRUE	1	40				78.659					N	N	N	N
239	J23	FALSE	1150 CYP1A1 Inhibitor	18S	UNKNOWN	SYBR	None	15.0094	15.1679	0.224211				TRUE	0.178515	TRUE	1	40				78.7909					N	N	N	N
240	J24	FALSE	1150 CYP1A1 Inhibitor	18S	UNKNOWN	SYBR	None	15.3264	15.1679	0.224211				TRUE	0.178515	TRUE	1	40				78.7909					N	N	N	N
265	L1	FALSE	TBX4B DMSO	No RT Tax	UNKNOWN	SYBR	None	32.2754	32.1366	0.196342				TRUE	0.108913	TRUE	1	40				78.7909					N	N	N	N
266	L2	FALSE	TBX4B DMSO	No RT Tax	UNKNOWN	SYBR	None	31.9978	32.1366	0.196342				TRUE	0.108913	TRUE	1	40				78.1311					N	N	N	N
267	L3	FALSE	TBX4B ITE	No RT Tax	UNKNOWN	SYBR	None	31.9813	31.613	0.520922				TRUE	0.108913	TRUE	1	40				77.9991					N	Y	N	N
268	L4	FALSE	TBX4B ITE	No RT Tax	UNKNOWN	SYBR	None	31.2446	31.613	0.520922				TRUE	0.108913	TRUE	1	40				77.8672					N	Y	N	N
269	L5	FALSE	TBX4B FICZ	No RT Tax	UNKNOWN	SYBR	None	32.0913	31.8388	0.357161				TRUE	0.108913	TRUE	1	40				76.9434					N	N	N	N
270	L6	FALSE	TBX4B FICZ	No RT Tax	UNKNOWN	SYBR	None	31.5862	31.8388	0.357161				TRUE	0.108913	TRUE	1	40				78.527					N	N	N	N
271	L7	FALSE	TBX4B CH223191	No RT Tax	UNKNOWN	SYBR	None	31.4696	31.6544	0.261319				TRUE	0.108913	TRUE	1	40				78.2631					N	N	N	N
272	L8	FALSE	TBX4B CH223191	No RT Tax	UNKNOWN	SYBR	None	31.8392	31.6544	0.261319				TRUE	0.108913	TRUE	1	40				76.6795					N	N	N	N
273	L9	FALSE	TBX4B SR1	No RT Tax	UNKNOWN	SYBR	None	31.7767	31.6892	0.123704				TRUE	0.108913	TRUE	1	40				77.6032					N	N	N	N
274	L10	FALSE	TBX4B SR1	No RT Tax	UNKNOWN	SYBR	None	31.6017	31.6892	0.123704				TRUE	0.108913	TRUE	1	40				77.3393					N	N	N	N
275	L11	FALSE	TBX4B CYP1A1 Inhibitor	No RT Tax	UNKNOWN	SYBR	None	32.4439	32.7485	0.430685				TRUE	0.108913	TRUE	1	40				78.1311					N	N	N	N
276	L12	FALSE	TBX4B CYP1A1 Inhibitor	No RT Tax	UNKNOWN	SYBR	None	33.053	32.7485	0.430685				TRUE	0.108913	TRUE	1	40				78.9229					N	N	N	N
277	L13	FALSE	1150 DMSO	No RT Tax	UNKNOWN	SYBR	None	31.6584	31.3881	0.382196				TRUE	0.108913	TRUE	1	40				78.9229					N	N	N	N
278	L14	FALSE	1150 DMSO	No RT Tax	UNKNOWN	SYBR	None	31.1179	31.3881	0.382196				TRUE	0.108913	TRUE	1	40				77.4713					N	N	N	N
279	L15	FALSE	1150 ITE	No RT Tax	UNKNOWN	SYBR	None	31.812	31.7126	0.140548				TRUE	0.108913	TRUE	1	40				76.5475		62.1629			N	N	N	Y
280	L16	FALSE	1150 ITE	No RT Tax	UNKNOWN	SYBR	None	31.6132	31.7126	0.140548				TRUE	0.108913	TRUE	1	40				78.395					N	N	N	N
281	L17	FALSE	1150 FICZ	No RT Tax	UNKNOWN	SYBR	None	31.7113	32.2243	0.725543				TRUE	0.108913	TRUE	1	40				77.0754					N	Y	N	N
282	L18	FALSE	1150 FICZ	No RT Tax	UNKNOWN	SYBR	None	32.7374	32.2243	0.725543				TRUE	0.108913	TRUE	1	40				77.3393					N	Y	N	N
283	L19	FALSE	1150 CH223191	No RT Tax	UNKNOWN	SYBR	None	31.3562	31.6212	0.374751				TRUE	0.108913	TRUE	1	40				77.3393					N	N	N	N
284	L20	FALSE	1150 CH223191	No RT Tax	UNKNOWN	SYBR	None	31.8862	31.6212	0.374751				TRUE	0.108913	TRUE	1	40				76.9434					N	N	N	N
285	L21	FALSE	1150 SR1	No RT Tax	UNKNOWN	SYBR	None	32.1871	32.386	0.281252				TRUE	0.108913	TRUE	1	40				78.1311					N	N	N	N
286	L22	FALSE	1150 SR1	No RT Tax	UNKNOWN	SYBR	None	32.5849	32.386	0.281252				TRUE	0.108913	TRUE	1	40				77.8672					N	N	N	N
287	L23	FALSE	1150 CYP1A1 Inhibitor	No RT Tax	UNKNOWN	SYBR	None	32.645	31.9354	1.00347				TRUE	0.108913	TRUE	1	40				78.395					N	Y	N	N
288	L24	FALSE	1150 CYP1A1 Inhibitor	No RT Tax	UNKNOWN	SYBR	None	31.2258	31.9354	1.00347				TRUE	0.108913	TRUE	1	40				76.9434					N	Y	N	N
361	P1	FALSE		Tax	NTC	SYBR	None	31.601						TRUE	0.149757	TRUE	1	40				78.527					Y	N	N	N
362	P2	FALSE		Tax	NTC	SYBR	None	31.9004						TRUE	0.149757	TRUE	1	40				77.4713					Y	N	N	N
363	P3	FALSE		sHBZ	NTC	SYBR	None	Undetermined						TRUE	0.142961	TRUE	1	40				61.5031					N	N	N	N
364	P4	FALSE		sHBZ	NTC	SYBR	None	Undetermined						TRUE	0.142961	TRUE	1	40				61.3711		92.1198		89.3484	N	N	N	Y
365	P5	FALSE		CYP1B1	NTC	SYBR	None	33.6419						TRUE	0.128268	TRUE	1	40				73.7761					Y	N	N	N
366	P6	FALSE		CYP1B1	NTC	SYBR	None	Undetermined						TRUE	0.128268	TRUE	1	40				61.3711					N	N	N	N
367	P7	FALSE		CYP1A1	NTC	SYBR	None	Undetermined						TRUE	0.100586	TRUE	1	40				62.1629					N	N	N	N
368	P8	FALSE		CYP1A1	NTC	SYBR	None	Undetermined						TRUE	0.100586	TRUE	1	40				73.9081		61.3711			N	N	N	Y
369	P9	FALSE		18S	NTC	SYBR	None	Undetermined						TRUE	0.178515	TRUE	1	40				70.4769		61.3711		80.1106	N	N	N	Y
370	P10	FALSE		18S	NTC	SYBR	None	Undetermined						TRUE	0.178515	TRUE	1	40				70.345		61.3711			N	N	N	Y
