# Supplementary material for: Time-course of host cell transcription during the HTLV-1 transcriptional burst
Source: PLoS Pathog. 2022 May 16;18(5):e1010387. doi: 10.1371/journal.ppat.1010387 (PMC9135347; doi:10.1371/journal.ppat.1010387)
Supplement: S3 Data — s (ZIP) [file ppat.1010387.s008.zip › AhR qPCR 2.xls]

## Sheet: Sheet1
Raw data for Figures 8 B-E

## Sheet: Sample Setup
Block Type	384-Well Block
Calibration Background is expired	Yes
Calibration Background performed on	03-11-2021
Calibration Normalization FAM-ROX is expired	Yes
Calibration Normalization FAM-ROX performed on	03-11-2021
Calibration Normalization VIC-ROX is expired	Yes
Calibration Normalization VIC-ROX performed on	03-11-2021
Calibration Pure Dye FAM is expired	Yes
Calibration Pure Dye FAM performed on	03-11-2021
Calibration Pure Dye JOE is expired	Yes
Calibration Pure Dye JOE performed on	06-07-2018
Calibration Pure Dye NED is expired	Yes
Calibration Pure Dye NED performed on	03-11-2021
Calibration Pure Dye ROX is expired	Yes
Calibration Pure Dye ROX performed on	03-11-2021
Calibration Pure Dye SYBR is expired	Yes
Calibration Pure Dye SYBR performed on	03-11-2021
Calibration Pure Dye TAMRA is expired	Yes
Calibration Pure Dye TAMRA performed on	03-11-2021
Calibration Pure Dye VIC is expired	Yes
Calibration Pure Dye VIC performed on	03-11-2021
Calibration ROI is expired	Yes
Calibration ROI performed on	03-11-2021
Calibration Uniformity is expired	Yes
Calibration Uniformity performed on	03-11-2021
Chemistry	SYBR_GREEN
Date Created	2021-11-05 20:22:54 PM GMT
Experiment Barcode
Experiment Comment
Experiment File Name	D:\Experiment Results\PhD\Real-time qPCR\20211105 AhR Pathway RT qPCR\20211105 AhR.eds
Experiment Name	20211105 AhR
Experiment Run End Time	2021-11-05 21:10:51 PM GMT
Experiment Type	Standard Curve
Instrument Name	278870131
Instrument Serial Number	278870131
Instrument Type	QuantStudio(TM) 7 Flex System
Passive Reference	ROX
Quantification Cycle Method	Ct
Signal Smoothing On	true
Stage/ Cycle where Analysis is performed	Stage 2, Step 2
User Name
Well	Well Position	Sample Name	Sample Color	Biogroup Name	Biogroup Color	Target Name	Target Color	Task	Reporter	Quencher	Quantity	Comments
1	A1	TBX4B DMSO	RGB(176,23,31)			Tax	RGB(128,128,0)	UNKNOWN	SYBR	None
2	A2	TBX4B DMSO	RGB(176,23,31)			Tax	RGB(128,128,0)	UNKNOWN	SYBR	None
3	A3	TBX4B ITE	RGB(153,51,102)			Tax	RGB(128,128,0)	UNKNOWN	SYBR	None
4	A4	TBX4B ITE	RGB(153,51,102)			Tax	RGB(128,128,0)	UNKNOWN	SYBR	None
5	A5	TBX4B FICZ	RGB(0,0,255)			Tax	RGB(128,128,0)	UNKNOWN	SYBR	None
6	A6	TBX4B FICZ	RGB(0,0,255)			Tax	RGB(128,128,0)	UNKNOWN	SYBR	None
7	A7	TBX4B CH223191	RGB(0,139,69)			Tax	RGB(128,128,0)	UNKNOWN	SYBR	None
8	A8	TBX4B CH223191	RGB(0,139,69)			Tax	RGB(128,128,0)	UNKNOWN	SYBR	None
9	A9	TBX4B SR1	RGB(255,127,0)			Tax	RGB(128,128,0)	UNKNOWN	SYBR	None
10	A10	TBX4B SR1	RGB(255,127,0)			Tax	RGB(128,128,0)	UNKNOWN	SYBR	None
11	A11	TBX4B CYP1A1 Inhibitor	RGB(139,137,112)			Tax	RGB(128,128,0)	UNKNOWN	SYBR	None
12	A12	TBX4B CYP1A1 Inhibitor	RGB(139,137,112)			Tax	RGB(128,128,0)	UNKNOWN	SYBR	None
13	A13	1150 DMSO	RGB(238,121,66)			Tax	RGB(128,128,0)	UNKNOWN	SYBR	None
14	A14	1150 DMSO	RGB(238,121,66)			Tax	RGB(128,128,0)	UNKNOWN	SYBR	None
15	A15	1150 ITE	RGB(142,56,142)			Tax	RGB(128,128,0)	UNKNOWN	SYBR	None
16	A16	1150 ITE	RGB(142,56,142)			Tax	RGB(128,128,0)	UNKNOWN	SYBR	None
17	A17	1150 FICZ	RGB(198,113,113)			Tax	RGB(128,128,0)	UNKNOWN	SYBR	None
18	A18	1150 FICZ	RGB(198,113,113)			Tax	RGB(128,128,0)	UNKNOWN	SYBR	None
19	A19	1150 CH223191	RGB(0,245,255)			Tax	RGB(128,128,0)	UNKNOWN	SYBR	None
20	A20	1150 CH223191	RGB(0,245,255)			Tax	RGB(128,128,0)	UNKNOWN	SYBR	None
21	A21	1150 SR1	RGB(238,220,130)			Tax	RGB(128,128,0)	UNKNOWN	SYBR	None
22	A22	1150 SR1	RGB(238,220,130)			Tax	RGB(128,128,0)	UNKNOWN	SYBR	None
23	A23	1150 CYP1A1 Inhibitor	RGB(238,238,0)			Tax	RGB(128,128,0)	UNKNOWN	SYBR	None
24	A24	1150 CYP1A1 Inhibitor	RGB(238,238,0)			Tax	RGB(128,128,0)	UNKNOWN	SYBR	None
25	B1					Empty	RGB(0,0,0)	UNKNOWN	SYBR	None
26	B2					Empty	RGB(0,0,0)	UNKNOWN	SYBR	None
27	B3					Empty	RGB(0,0,0)	UNKNOWN	SYBR	None
28	B4					Empty	RGB(0,0,0)	UNKNOWN	SYBR	None
29	B5					Empty	RGB(0,0,0)	UNKNOWN	SYBR	None
30	B6					Empty	RGB(0,0,0)	UNKNOWN	SYBR	None
31	B7					Empty	RGB(0,0,0)	UNKNOWN	SYBR	None
32	B8					Empty	RGB(0,0,0)	UNKNOWN	SYBR	None
33	B9					Empty	RGB(0,0,0)	UNKNOWN	SYBR	None
34	B10					Empty	RGB(0,0,0)	UNKNOWN	SYBR	None
35	B11					Empty	RGB(0,0,0)	UNKNOWN	SYBR	None
36	B12					Empty	RGB(0,0,0)	UNKNOWN	SYBR	None
37	B13					Empty	RGB(0,0,0)	UNKNOWN	SYBR	None
38	B14					Empty	RGB(0,0,0)	UNKNOWN	SYBR	None
39	B15					Empty	RGB(0,0,0)	UNKNOWN	SYBR	None
40	B16					Empty	RGB(0,0,0)	UNKNOWN	SYBR	None
41	B17					Empty	RGB(0,0,0)	UNKNOWN	SYBR	None
42	B18					Empty	RGB(0,0,0)	UNKNOWN	SYBR	None
43	B19					Empty	RGB(0,0,0)	UNKNOWN	SYBR	None
44	B20					Empty	RGB(0,0,0)	UNKNOWN	SYBR	None
45	B21					Empty	RGB(0,0,0)	UNKNOWN	SYBR	None
46	B22					Empty	RGB(0,0,0)	UNKNOWN	SYBR	None
47	B23					Empty	RGB(0,0,0)	UNKNOWN	SYBR	None
48	B24					Empty	RGB(0,0,0)	UNKNOWN	SYBR	None
49	C1	TBX4B DMSO	RGB(176,23,31)			sHBZ	RGB(255,0,0)	UNKNOWN	SYBR	None
50	C2	TBX4B DMSO	RGB(176,23,31)			sHBZ	RGB(255,0,0)	UNKNOWN	SYBR	None
51	C3	TBX4B ITE	RGB(153,51,102)			sHBZ	RGB(255,0,0)	UNKNOWN	SYBR	None
52	C4	TBX4B ITE	RGB(153,51,102)			sHBZ	RGB(255,0,0)	UNKNOWN	SYBR	None
53	C5	TBX4B FICZ	RGB(0,0,255)			sHBZ	RGB(255,0,0)	UNKNOWN	SYBR	None
54	C6	TBX4B FICZ	RGB(0,0,255)			sHBZ	RGB(255,0,0)	UNKNOWN	SYBR	None
55	C7	TBX4B CH223191	RGB(0,139,69)			sHBZ	RGB(255,0,0)	UNKNOWN	SYBR	None
56	C8	TBX4B CH223191	RGB(0,139,69)			sHBZ	RGB(255,0,0)	UNKNOWN	SYBR	None
57	C9	TBX4B SR1	RGB(255,127,0)			sHBZ	RGB(255,0,0)	UNKNOWN	SYBR	None
58	C10	TBX4B SR1	RGB(255,127,0)			sHBZ	RGB(255,0,0)	UNKNOWN	SYBR	None
59	C11	TBX4B CYP1A1 Inhibitor	RGB(139,137,112)			sHBZ	RGB(255,0,0)	UNKNOWN	SYBR	None
60	C12	TBX4B CYP1A1 Inhibitor	RGB(139,137,112)			sHBZ	RGB(255,0,0)	UNKNOWN	SYBR	None
61	C13	1150 DMSO	RGB(238,121,66)			sHBZ	RGB(255,0,0)	UNKNOWN	SYBR	None
62	C14	1150 DMSO	RGB(238,121,66)			sHBZ	RGB(255,0,0)	UNKNOWN	SYBR	None
63	C15	1150 ITE	RGB(142,56,142)			sHBZ	RGB(255,0,0)	UNKNOWN	SYBR	None
64	C16	1150 ITE	RGB(142,56,142)			sHBZ	RGB(255,0,0)	UNKNOWN	SYBR	None
65	C17	1150 FICZ	RGB(198,113,113)			sHBZ	RGB(255,0,0)	UNKNOWN	SYBR	None
66	C18	1150 FICZ	RGB(198,113,113)			sHBZ	RGB(255,0,0)	UNKNOWN	SYBR	None
67	C19	1150 CH223191	RGB(0,245,255)			sHBZ	RGB(255,0,0)	UNKNOWN	SYBR	None
68	C20	1150 CH223191	RGB(0,245,255)			sHBZ	RGB(255,0,0)	UNKNOWN	SYBR	None
69	C21	1150 SR1	RGB(238,220,130)			sHBZ	RGB(255,0,0)	UNKNOWN	SYBR	None
70	C22	1150 SR1	RGB(238,220,130)			sHBZ	RGB(255,0,0)	UNKNOWN	SYBR	None
71	C23	1150 CYP1A1 Inhibitor	RGB(238,238,0)			sHBZ	RGB(255,0,0)	UNKNOWN	SYBR	None
72	C24	1150 CYP1A1 Inhibitor	RGB(238,238,0)			sHBZ	RGB(255,0,0)	UNKNOWN	SYBR	None
73	D1					Empty	RGB(0,0,0)	UNKNOWN	SYBR	None
74	D2					Empty	RGB(0,0,0)	UNKNOWN	SYBR	None
75	D3					Empty	RGB(0,0,0)	UNKNOWN	SYBR	None
76	D4					Empty	RGB(0,0,0)	UNKNOWN	SYBR	None
77	D5					Empty	RGB(0,0,0)	UNKNOWN	SYBR	None
78	D6					Empty	RGB(0,0,0)	UNKNOWN	SYBR	None
79	D7					Empty	RGB(0,0,0)	UNKNOWN	SYBR	None
80	D8					Empty	RGB(0,0,0)	UNKNOWN	SYBR	None
81	D9					Empty	RGB(0,0,0)	UNKNOWN	SYBR	None
82	D10					Empty	RGB(0,0,0)	UNKNOWN	SYBR	None
83	D11					Empty	RGB(0,0,0)	UNKNOWN	SYBR	None
84	D12					Empty	RGB(0,0,0)	UNKNOWN	SYBR	None
85	D13					Empty	RGB(0,0,0)	UNKNOWN	SYBR	None
86	D14					Empty	RGB(0,0,0)	UNKNOWN	SYBR	None
87	D15					Empty	RGB(0,0,0)	UNKNOWN	SYBR	None
88	D16					Empty	RGB(0,0,0)	UNKNOWN	SYBR	None
89	D17					Empty	RGB(0,0,0)	UNKNOWN	SYBR	None
90	D18					Empty	RGB(0,0,0)	UNKNOWN	SYBR	None
91	D19					Empty	RGB(0,0,0)	UNKNOWN	SYBR	None
92	D20					Empty	RGB(0,0,0)	UNKNOWN	SYBR	None
93	D21					Empty	RGB(0,0,0)	UNKNOWN	SYBR	None
94	D22					Empty	RGB(0,0,0)	UNKNOWN	SYBR	None
95	D23					Empty	RGB(0,0,0)	UNKNOWN	SYBR	None
96	D24					Empty	RGB(0,0,0)	UNKNOWN	SYBR	None
97	E1	TBX4B DMSO	RGB(176,23,31)			CYP1B1	RGB(128,0,128)	UNKNOWN	SYBR	None
98	E2	TBX4B DMSO	RGB(176,23,31)			CYP1B1	RGB(128,0,128)	UNKNOWN	SYBR	None
99	E3	TBX4B ITE	RGB(153,51,102)			CYP1B1	RGB(128,0,128)	UNKNOWN	SYBR	None
100	E4	TBX4B ITE	RGB(153,51,102)			CYP1B1	RGB(128,0,128)	UNKNOWN	SYBR	None
101	E5	TBX4B FICZ	RGB(0,0,255)			CYP1B1	RGB(128,0,128)	UNKNOWN	SYBR	None
102	E6	TBX4B FICZ	RGB(0,0,255)			CYP1B1	RGB(128,0,128)	UNKNOWN	SYBR	None
103	E7	TBX4B CH223191	RGB(0,139,69)			CYP1B1	RGB(128,0,128)	UNKNOWN	SYBR	None
104	E8	TBX4B CH223191	RGB(0,139,69)			CYP1B1	RGB(128,0,128)	UNKNOWN	SYBR	None
105	E9	TBX4B SR1	RGB(255,127,0)			CYP1B1	RGB(128,0,128)	UNKNOWN	SYBR	None
106	E10	TBX4B SR1	RGB(255,127,0)			CYP1B1	RGB(128,0,128)	UNKNOWN	SYBR	None
107	E11	TBX4B CYP1A1 Inhibitor	RGB(139,137,112)			CYP1B1	RGB(128,0,128)	UNKNOWN	SYBR	None
108	E12	TBX4B CYP1A1 Inhibitor	RGB(139,137,112)			CYP1B1	RGB(128,0,128)	UNKNOWN	SYBR	None
109	E13	1150 DMSO	RGB(238,121,66)			CYP1B1	RGB(128,0,128)	UNKNOWN	SYBR	None
110	E14	1150 DMSO	RGB(238,121,66)			CYP1B1	RGB(128,0,128)	UNKNOWN	SYBR	None
111	E15	1150 ITE	RGB(142,56,142)			CYP1B1	RGB(128,0,128)	UNKNOWN	SYBR	None
112	E16	1150 ITE	RGB(142,56,142)			CYP1B1	RGB(128,0,128)	UNKNOWN	SYBR	None
113	E17	1150 FICZ	RGB(198,113,113)			CYP1B1	RGB(128,0,128)	UNKNOWN	SYBR	None
114	E18	1150 FICZ	RGB(198,113,113)			CYP1B1	RGB(128,0,128)	UNKNOWN	SYBR	None
115	E19	1150 CH223191	RGB(0,245,255)			CYP1B1	RGB(128,0,128)	UNKNOWN	SYBR	None
116	E20	1150 CH223191	RGB(0,245,255)			CYP1B1	RGB(128,0,128)	UNKNOWN	SYBR	None
117	E21	1150 SR1	RGB(238,220,130)			CYP1B1	RGB(128,0,128)	UNKNOWN	SYBR	None
118	E22	1150 SR1	RGB(238,220,130)			CYP1B1	RGB(128,0,128)	UNKNOWN	SYBR	None
119	E23	1150 CYP1A1 Inhibitor	RGB(238,238,0)			CYP1B1	RGB(128,0,128)	UNKNOWN	SYBR	None
120	E24	1150 CYP1A1 Inhibitor	RGB(238,238,0)			CYP1B1	RGB(128,0,128)	UNKNOWN	SYBR	None
121	F1					Empty	RGB(0,0,0)	UNKNOWN	SYBR	None
122	F2					Empty	RGB(0,0,0)	UNKNOWN	SYBR	None
123	F3					Empty	RGB(0,0,0)	UNKNOWN	SYBR	None
124	F4					Empty	RGB(0,0,0)	UNKNOWN	SYBR	None
125	F5					Empty	RGB(0,0,0)	UNKNOWN	SYBR	None
126	F6					Empty	RGB(0,0,0)	UNKNOWN	SYBR	None
127	F7					Empty	RGB(0,0,0)	UNKNOWN	SYBR	None
128	F8					Empty	RGB(0,0,0)	UNKNOWN	SYBR	None
129	F9					Empty	RGB(0,0,0)	UNKNOWN	SYBR	None
130	F10					Empty	RGB(0,0,0)	UNKNOWN	SYBR	None
131	F11					Empty	RGB(0,0,0)	UNKNOWN	SYBR	None
132	F12					Empty	RGB(0,0,0)	UNKNOWN	SYBR	None
133	F13					Empty	RGB(0,0,0)	UNKNOWN	SYBR	None
134	F14					Empty	RGB(0,0,0)	UNKNOWN	SYBR	None
135	F15					Empty	RGB(0,0,0)	UNKNOWN	SYBR	None
136	F16					Empty	RGB(0,0,0)	UNKNOWN	SYBR	None
137	F17					Empty	RGB(0,0,0)	UNKNOWN	SYBR	None
138	F18					Empty	RGB(0,0,0)	UNKNOWN	SYBR	None
139	F19					Empty	RGB(0,0,0)	UNKNOWN	SYBR	None
140	F20					Empty	RGB(0,0,0)	UNKNOWN	SYBR	None
141	F21					Empty	RGB(0,0,0)	UNKNOWN	SYBR	None
142	F22					Empty	RGB(0,0,0)	UNKNOWN	SYBR	None
143	F23					Empty	RGB(0,0,0)	UNKNOWN	SYBR	None
144	F24					Empty	RGB(0,0,0)	UNKNOWN	SYBR	None
145	G1					Empty	RGB(0,0,0)	UNKNOWN	SYBR	None
146	G2					Empty	RGB(0,0,0)	UNKNOWN	SYBR	None
147	G3					Empty	RGB(0,0,0)	UNKNOWN	SYBR	None
148	G4					Empty	RGB(0,0,0)	UNKNOWN	SYBR	None
149	G5					Empty	RGB(0,0,0)	UNKNOWN	SYBR	None
150	G6					Empty	RGB(0,0,0)	UNKNOWN	SYBR	None
151	G7					Empty	RGB(0,0,0)	UNKNOWN	SYBR	None
152	G8					Empty	RGB(0,0,0)	UNKNOWN	SYBR	None
153	G9					Empty	RGB(0,0,0)	UNKNOWN	SYBR	None
154	G10					Empty	RGB(0,0,0)	UNKNOWN	SYBR	None
155	G11					Empty	RGB(0,0,0)	UNKNOWN	SYBR	None
156	G12					Empty	RGB(0,0,0)	UNKNOWN	SYBR	None
157	G13					Empty	RGB(0,0,0)	UNKNOWN	SYBR	None
158	G14					Empty	RGB(0,0,0)	UNKNOWN	SYBR	None
159	G15					Empty	RGB(0,0,0)	UNKNOWN	SYBR	None
160	G16					Empty	RGB(0,0,0)	UNKNOWN	SYBR	None
161	G17					Empty	RGB(0,0,0)	UNKNOWN	SYBR	None
162	G18					Empty	RGB(0,0,0)	UNKNOWN	SYBR	None
163	G19					Empty	RGB(0,0,0)	UNKNOWN	SYBR	None
164	G20					Empty	RGB(0,0,0)	UNKNOWN	SYBR	None
165	G21					Empty	RGB(0,0,0)	UNKNOWN	SYBR	None
166	G22					Empty	RGB(0,0,0)	UNKNOWN	SYBR	None
167	G23					Empty	RGB(0,0,0)	UNKNOWN	SYBR	None
168	G24					Empty	RGB(0,0,0)	UNKNOWN	SYBR	None
169	H1	TBX4B DMSO	RGB(176,23,31)			CYP1A1	RGB(153,51,0)	UNKNOWN	SYBR	None
170	H2	TBX4B DMSO	RGB(176,23,31)			CYP1A1	RGB(153,51,0)	UNKNOWN	SYBR	None
171	H3	TBX4B ITE	RGB(153,51,102)			CYP1A1	RGB(153,51,0)	UNKNOWN	SYBR	None
172	H4	TBX4B ITE	RGB(153,51,102)			CYP1A1	RGB(153,51,0)	UNKNOWN	SYBR	None
173	H5	TBX4B FICZ	RGB(0,0,255)			CYP1A1	RGB(153,51,0)	UNKNOWN	SYBR	None
174	H6	TBX4B FICZ	RGB(0,0,255)			CYP1A1	RGB(153,51,0)	UNKNOWN	SYBR	None
175	H7	TBX4B CH223191	RGB(0,139,69)			CYP1A1	RGB(153,51,0)	UNKNOWN	SYBR	None
176	H8	TBX4B CH223191	RGB(0,139,69)			CYP1A1	RGB(153,51,0)	UNKNOWN	SYBR	None
177	H9	TBX4B SR1	RGB(255,127,0)			CYP1A1	RGB(153,51,0)	UNKNOWN	SYBR	None
178	H10	TBX4B SR1	RGB(255,127,0)			CYP1A1	RGB(153,51,0)	UNKNOWN	SYBR	None
179	H11	TBX4B CYP1A1 Inhibitor	RGB(139,137,112)			CYP1A1	RGB(153,51,0)	UNKNOWN	SYBR	None
180	H12	TBX4B CYP1A1 Inhibitor	RGB(139,137,112)			CYP1A1	RGB(153,51,0)	UNKNOWN	SYBR	None
181	H13	1150 DMSO	RGB(238,121,66)			CYP1A1	RGB(153,51,0)	UNKNOWN	SYBR	None
182	H14	1150 DMSO	RGB(238,121,66)			CYP1A1	RGB(153,51,0)	UNKNOWN	SYBR	None
183	H15	1150 ITE	RGB(142,56,142)			CYP1A1	RGB(153,51,0)	UNKNOWN	SYBR	None
184	H16	1150 ITE	RGB(142,56,142)			CYP1A1	RGB(153,51,0)	UNKNOWN	SYBR	None
185	H17	1150 FICZ	RGB(198,113,113)			CYP1A1	RGB(153,51,0)	UNKNOWN	SYBR	None
186	H18	1150 FICZ	RGB(198,113,113)			CYP1A1	RGB(153,51,0)	UNKNOWN	SYBR	None
187	H19	1150 CH223191	RGB(0,245,255)			CYP1A1	RGB(153,51,0)	UNKNOWN	SYBR	None
188	H20	1150 CH223191	RGB(0,245,255)			CYP1A1	RGB(153,51,0)	UNKNOWN	SYBR	None
189	H21	1150 SR1	RGB(238,220,130)			CYP1A1	RGB(153,51,0)	UNKNOWN	SYBR	None
190	H22	1150 SR1	RGB(238,220,130)			CYP1A1	RGB(153,51,0)	UNKNOWN	SYBR	None
191	H23	1150 CYP1A1 Inhibitor	RGB(238,238,0)			CYP1A1	RGB(153,51,0)	UNKNOWN	SYBR	None
192	H24	1150 CYP1A1 Inhibitor	RGB(238,238,0)			CYP1A1	RGB(153,51,0)	UNKNOWN	SYBR	None
193	I1					Empty	RGB(0,0,0)	UNKNOWN	SYBR	None
194	I2					Empty	RGB(0,0,0)	UNKNOWN	SYBR	None
195	I3					Empty	RGB(0,0,0)	UNKNOWN	SYBR	None
196	I4					Empty	RGB(0,0,0)	UNKNOWN	SYBR	None
197	I5					Empty	RGB(0,0,0)	UNKNOWN	SYBR	None
198	I6					Empty	RGB(0,0,0)	UNKNOWN	SYBR	None
199	I7					Empty	RGB(0,0,0)	UNKNOWN	SYBR	None
200	I8					Empty	RGB(0,0,0)	UNKNOWN	SYBR	None
201	I9					Empty	RGB(0,0,0)	UNKNOWN	SYBR	None
202	I10					Empty	RGB(0,0,0)	UNKNOWN	SYBR	None
203	I11					Empty	RGB(0,0,0)	UNKNOWN	SYBR	None
204	I12					Empty	RGB(0,0,0)	UNKNOWN	SYBR	None
205	I13					Empty	RGB(0,0,0)	UNKNOWN	SYBR	None
206	I14					Empty	RGB(0,0,0)	UNKNOWN	SYBR	None
207	I15					Empty	RGB(0,0,0)	UNKNOWN	SYBR	None
208	I16					Empty	RGB(0,0,0)	UNKNOWN	SYBR	None
209	I17					Empty	RGB(0,0,0)	UNKNOWN	SYBR	None
210	I18					Empty	RGB(0,0,0)	UNKNOWN	SYBR	None
211	I19					Empty	RGB(0,0,0)	UNKNOWN	SYBR	None
212	I20					Empty	RGB(0,0,0)	UNKNOWN	SYBR	None
213	I21					Empty	RGB(0,0,0)	UNKNOWN	SYBR	None
214	I22					Empty	RGB(0,0,0)	UNKNOWN	SYBR	None
215	I23					Empty	RGB(0,0,0)	UNKNOWN	SYBR	None
216	I24					Empty	RGB(0,0,0)	UNKNOWN	SYBR	None
217	J1	TBX4B DMSO	RGB(176,23,31)			18S	RGB(0,128,0)	UNKNOWN	SYBR	None
218	J2	TBX4B DMSO	RGB(176,23,31)			18S	RGB(0,128,0)	UNKNOWN	SYBR	None
219	J3	TBX4B ITE	RGB(153,51,102)			18S	RGB(0,128,0)	UNKNOWN	SYBR	None
220	J4	TBX4B ITE	RGB(153,51,102)			18S	RGB(0,128,0)	UNKNOWN	SYBR	None
221	J5	TBX4B FICZ	RGB(0,0,255)			18S	RGB(0,128,0)	UNKNOWN	SYBR	None
222	J6	TBX4B FICZ	RGB(0,0,255)			18S	RGB(0,128,0)	UNKNOWN	SYBR	None
223	J7	TBX4B CH223191	RGB(0,139,69)			18S	RGB(0,128,0)	UNKNOWN	SYBR	None
224	J8	TBX4B CH223191	RGB(0,139,69)			18S	RGB(0,128,0)	UNKNOWN	SYBR	None
225	J9	TBX4B SR1	RGB(255,127,0)			18S	RGB(0,128,0)	UNKNOWN	SYBR	None
226	J10	TBX4B SR1	RGB(255,127,0)			18S	RGB(0,128,0)	UNKNOWN	SYBR	None
227	J11	TBX4B CYP1A1 Inhibitor	RGB(139,137,112)			18S	RGB(0,128,0)	UNKNOWN	SYBR	None
228	J12	TBX4B CYP1A1 Inhibitor	RGB(139,137,112)			18S	RGB(0,128,0)	UNKNOWN	SYBR	None
229	J13	1150 DMSO	RGB(238,121,66)			18S	RGB(0,128,0)	UNKNOWN	SYBR	None
230	J14	1150 DMSO	RGB(238,121,66)			18S	RGB(0,128,0)	UNKNOWN	SYBR	None
231	J15	1150 ITE	RGB(142,56,142)			18S	RGB(0,128,0)	UNKNOWN	SYBR	None
232	J16	1150 ITE	RGB(142,56,142)			18S	RGB(0,128,0)	UNKNOWN	SYBR	None
233	J17	1150 FICZ	RGB(198,113,113)			18S	RGB(0,128,0)	UNKNOWN	SYBR	None
234	J18	1150 FICZ	RGB(198,113,113)			18S	RGB(0,128,0)	UNKNOWN	SYBR	None
235	J19	1150 CH223191	RGB(0,245,255)			18S	RGB(0,128,0)	UNKNOWN	SYBR	None
236	J20	1150 CH223191	RGB(0,245,255)			18S	RGB(0,128,0)	UNKNOWN	SYBR	None
237	J21	1150 SR1	RGB(238,220,130)			18S	RGB(0,128,0)	UNKNOWN	SYBR	None
238	J22	1150 SR1	RGB(238,220,130)			18S	RGB(0,128,0)	UNKNOWN	SYBR	None
239	J23	1150 CYP1A1 Inhibitor	RGB(238,238,0)			18S	RGB(0,128,0)	UNKNOWN	SYBR	None
240	J24	1150 CYP1A1 Inhibitor	RGB(238,238,0)			18S	RGB(0,128,0)	UNKNOWN	SYBR	None
241	K1					Empty	RGB(0,0,0)	UNKNOWN	SYBR	None
242	K2					Empty	RGB(0,0,0)	UNKNOWN	SYBR	None
243	K3					Empty	RGB(0,0,0)	UNKNOWN	SYBR	None
244	K4					Empty	RGB(0,0,0)	UNKNOWN	SYBR	None
245	K5					Empty	RGB(0,0,0)	UNKNOWN	SYBR	None
246	K6					Empty	RGB(0,0,0)	UNKNOWN	SYBR	None
247	K7					Empty	RGB(0,0,0)	UNKNOWN	SYBR	None
248	K8					Empty	RGB(0,0,0)	UNKNOWN	SYBR	None
249	K9					Empty	RGB(0,0,0)	UNKNOWN	SYBR	None
250	K10					Empty	RGB(0,0,0)	UNKNOWN	SYBR	None
251	K11					Empty	RGB(0,0,0)	UNKNOWN	SYBR	None
252	K12					Empty	RGB(0,0,0)	UNKNOWN	SYBR	None
253	K13					Empty	RGB(0,0,0)	UNKNOWN	SYBR	None
254	K14					Empty	RGB(0,0,0)	UNKNOWN	SYBR	None
255	K15					Empty	RGB(0,0,0)	UNKNOWN	SYBR	None
256	K16					Empty	RGB(0,0,0)	UNKNOWN	SYBR	None
257	K17					Empty	RGB(0,0,0)	UNKNOWN	SYBR	None
258	K18					Empty	RGB(0,0,0)	UNKNOWN	SYBR	None
259	K19					Empty	RGB(0,0,0)	UNKNOWN	SYBR	None
260	K20					Empty	RGB(0,0,0)	UNKNOWN	SYBR	None
261	K21					Empty	RGB(0,0,0)	UNKNOWN	SYBR	None
262	K22					Empty	RGB(0,0,0)	UNKNOWN	SYBR	None
263	K23					Empty	RGB(0,0,0)	UNKNOWN	SYBR	None
264	K24					Empty	RGB(0,0,0)	UNKNOWN	SYBR	None
265	L1	TBX4B DMSO	RGB(176,23,31)			No RT Tax	RGB(0,204,255)	UNKNOWN	SYBR	None
266	L2	TBX4B DMSO	RGB(176,23,31)			No RT Tax	RGB(0,204,255)	UNKNOWN	SYBR	None
267	L3	TBX4B ITE	RGB(153,51,102)			No RT Tax	RGB(0,204,255)	UNKNOWN	SYBR	None
268	L4	TBX4B ITE	RGB(153,51,102)			No RT Tax	RGB(0,204,255)	UNKNOWN	SYBR	None
269	L5	TBX4B FICZ	RGB(0,0,255)			No RT Tax	RGB(0,204,255)	UNKNOWN	SYBR	None
270	L6	TBX4B FICZ	RGB(0,0,255)			No RT Tax	RGB(0,204,255)	UNKNOWN	SYBR	None
271	L7	TBX4B CH223191	RGB(0,139,69)			No RT Tax	RGB(0,204,255)	UNKNOWN	SYBR	None
272	L8	TBX4B CH223191	RGB(0,139,69)			No RT Tax	RGB(0,204,255)	UNKNOWN	SYBR	None
273	L9	TBX4B SR1	RGB(255,127,0)			No RT Tax	RGB(0,204,255)	UNKNOWN	SYBR	None
274	L10	TBX4B SR1	RGB(255,127,0)			No RT Tax	RGB(0,204,255)	UNKNOWN	SYBR	None
275	L11	TBX4B CYP1A1 Inhibitor	RGB(139,137,112)			No RT Tax	RGB(0,204,255)	UNKNOWN	SYBR	None
276	L12	TBX4B CYP1A1 Inhibitor	RGB(139,137,112)			No RT Tax	RGB(0,204,255)	UNKNOWN	SYBR	None
277	L13	1150 DMSO	RGB(238,121,66)			No RT Tax	RGB(0,204,255)	UNKNOWN	SYBR	None
278	L14	1150 DMSO	RGB(238,121,66)			No RT Tax	RGB(0,204,255)	UNKNOWN	SYBR	None
279	L15	1150 ITE	RGB(142,56,142)			No RT Tax	RGB(0,204,255)	UNKNOWN	SYBR	None
280	L16	1150 ITE	RGB(142,56,142)			No RT Tax	RGB(0,204,255)	UNKNOWN	SYBR	None
281	L17	1150 FICZ	RGB(198,113,113)			No RT Tax	RGB(0,204,255)	UNKNOWN	SYBR	None
282	L18	1150 FICZ	RGB(198,113,113)			No RT Tax	RGB(0,204,255)	UNKNOWN	SYBR	None
283	L19	1150 CH223191	RGB(0,245,255)			No RT Tax	RGB(0,204,255)	UNKNOWN	SYBR	None
284	L20	1150 CH223191	RGB(0,245,255)			No RT Tax	RGB(0,204,255)	UNKNOWN	SYBR	None
285	L21	1150 SR1	RGB(238,220,130)			No RT Tax	RGB(0,204,255)	UNKNOWN	SYBR	None
286	L22	1150 SR1	RGB(238,220,130)			No RT Tax	RGB(0,204,255)	UNKNOWN	SYBR	None
287	L23	1150 CYP1A1 Inhibitor	RGB(238,238,0)			No RT Tax	RGB(0,204,255)	UNKNOWN	SYBR	None
288	L24	1150 CYP1A1 Inhibitor	RGB(238,238,0)			No RT Tax	RGB(0,204,255)	UNKNOWN	SYBR	None
289	M1					Empty	RGB(0,0,0)	UNKNOWN	SYBR	None
290	M2					Empty	RGB(0,0,0)	UNKNOWN	SYBR	None
291	M3					Empty	RGB(0,0,0)	UNKNOWN	SYBR	None
292	M4					Empty	RGB(0,0,0)	UNKNOWN	SYBR	None
293	M5					Empty	RGB(0,0,0)	UNKNOWN	SYBR	None
294	M6					Empty	RGB(0,0,0)	UNKNOWN	SYBR	None
295	M7					Empty	RGB(0,0,0)	UNKNOWN	SYBR	None
296	M8					Empty	RGB(0,0,0)	UNKNOWN	SYBR	None
297	M9					Empty	RGB(0,0,0)	UNKNOWN	SYBR	None
298	M10					Empty	RGB(0,0,0)	UNKNOWN	SYBR	None
299	M11					Empty	RGB(0,0,0)	UNKNOWN	SYBR	None
300	M12					Empty	RGB(0,0,0)	UNKNOWN	SYBR	None
301	M13					Empty	RGB(0,0,0)	UNKNOWN	SYBR	None
302	M14					Empty	RGB(0,0,0)	UNKNOWN	SYBR	None
303	M15					Empty	RGB(0,0,0)	UNKNOWN	SYBR	None
304	M16					Empty	RGB(0,0,0)	UNKNOWN	SYBR	None
305	M17					Empty	RGB(0,0,0)	UNKNOWN	SYBR	None
306	M18					Empty	RGB(0,0,0)	UNKNOWN	SYBR	None
307	M19					Empty	RGB(0,0,0)	UNKNOWN	SYBR	None
308	M20					Empty	RGB(0,0,0)	UNKNOWN	SYBR	None
309	M21					Empty	RGB(0,0,0)	UNKNOWN	SYBR	None
310	M22					Empty	RGB(0,0,0)	UNKNOWN	SYBR	None
311	M23					Empty	RGB(0,0,0)	UNKNOWN	SYBR	None
312	M24					Empty	RGB(0,0,0)	UNKNOWN	SYBR	None
313	N1					Empty	RGB(0,0,0)	UNKNOWN	SYBR	None
314	N2					Empty	RGB(0,0,0)	UNKNOWN	SYBR	None
315	N3					Empty	RGB(0,0,0)	UNKNOWN	SYBR	None
316	N4					Empty	RGB(0,0,0)	UNKNOWN	SYBR	None
317	N5					Empty	RGB(0,0,0)	UNKNOWN	SYBR	None
318	N6					Empty	RGB(0,0,0)	UNKNOWN	SYBR	None
319	N7					Empty	RGB(0,0,0)	UNKNOWN	SYBR	None
320	N8					Empty	RGB(0,0,0)	UNKNOWN	SYBR	None
321	N9					Empty	RGB(0,0,0)	UNKNOWN	SYBR	None
322	N10					Empty	RGB(0,0,0)	UNKNOWN	SYBR	None
323	N11					Empty	RGB(0,0,0)	UNKNOWN	SYBR	None
324	N12					Empty	RGB(0,0,0)	UNKNOWN	SYBR	None
325	N13					Empty	RGB(0,0,0)	UNKNOWN	SYBR	None
326	N14					Empty	RGB(0,0,0)	UNKNOWN	SYBR	None
327	N15					Empty	RGB(0,0,0)	UNKNOWN	SYBR	None
328	N16					Empty	RGB(0,0,0)	UNKNOWN	SYBR	None
329	N17					Empty	RGB(0,0,0)	UNKNOWN	SYBR	None
330	N18					Empty	RGB(0,0,0)	UNKNOWN	SYBR	None
331	N19					Empty	RGB(0,0,0)	UNKNOWN	SYBR	None
332	N20					Empty	RGB(0,0,0)	UNKNOWN	SYBR	None
333	N21					Empty	RGB(0,0,0)	UNKNOWN	SYBR	None
334	N22					Empty	RGB(0,0,0)	UNKNOWN	SYBR	None
335	N23					Empty	RGB(0,0,0)	UNKNOWN	SYBR	None
336	N24					Empty	RGB(0,0,0)	UNKNOWN	SYBR	None
337	O1					Empty	RGB(0,0,0)	UNKNOWN	SYBR	None
338	O2					Empty	RGB(0,0,0)	UNKNOWN	SYBR	None
339	O3					Empty	RGB(0,0,0)	UNKNOWN	SYBR	None
340	O4					Empty	RGB(0,0,0)	UNKNOWN	SYBR	None
341	O5					Empty	RGB(0,0,0)	UNKNOWN	SYBR	None
342	O6					Empty	RGB(0,0,0)	UNKNOWN	SYBR	None
343	O7					Empty	RGB(0,0,0)	UNKNOWN	SYBR	None
344	O8					Empty	RGB(0,0,0)	UNKNOWN	SYBR	None
345	O9					Empty	RGB(0,0,0)	UNKNOWN	SYBR	None
346	O10					Empty	RGB(0,0,0)	UNKNOWN	SYBR	None
347	O11					Empty	RGB(0,0,0)	UNKNOWN	SYBR	None
348	O12					Empty	RGB(0,0,0)	UNKNOWN	SYBR	None
349	O13					Empty	RGB(0,0,0)	UNKNOWN	SYBR	None
350	O14					Empty	RGB(0,0,0)	UNKNOWN	SYBR	None
351	O15					Empty	RGB(0,0,0)	UNKNOWN	SYBR	None
352	O16					Empty	RGB(0,0,0)	UNKNOWN	SYBR	None
353	O17					Empty	RGB(0,0,0)	UNKNOWN	SYBR	None
354	O18					Empty	RGB(0,0,0)	UNKNOWN	SYBR	None
355	O19					Empty	RGB(0,0,0)	UNKNOWN	SYBR	None
356	O20					Empty	RGB(0,0,0)	UNKNOWN	SYBR	None
357	O21					Empty	RGB(0,0,0)	UNKNOWN	SYBR	None
358	O22					Empty	RGB(0,0,0)	UNKNOWN	SYBR	None
359	O23					Empty	RGB(0,0,0)	UNKNOWN	SYBR	None
360	O24					Empty	RGB(0,0,0)	UNKNOWN	SYBR	None
361	P1					Tax	RGB(128,128,0)	NTC	SYBR	None
362	P2					Tax	RGB(128,128,0)	NTC	SYBR	None
363	P3					sHBZ	RGB(255,0,0)	NTC	SYBR	None
364	P4					sHBZ	RGB(255,0,0)	NTC	SYBR	None
365	P5					CYP1B1	RGB(128,0,128)	NTC	SYBR	None
366	P6					CYP1B1	RGB(128,0,128)	NTC	SYBR	None
367	P7					CYP1A1	RGB(153,51,0)	NTC	SYBR	None
368	P8					CYP1A1	RGB(153,51,0)	NTC	SYBR	None
369	P9					18S	RGB(0,128,0)	NTC	SYBR	None
370	P10					18S	RGB(0,128,0)	NTC	SYBR	None
371	P11					Empty	RGB(0,0,0)	UNKNOWN	SYBR	None
372	P12					Empty	RGB(0,0,0)	UNKNOWN	SYBR	None
373	P13					Empty	RGB(0,0,0)	UNKNOWN	SYBR	None
374	P14					Empty	RGB(0,0,0)	UNKNOWN	SYBR	None
375	P15					Empty	RGB(0,0,0)	UNKNOWN	SYBR	None
376	P16					Empty	RGB(0,0,0)	UNKNOWN	SYBR	None
377	P17					Empty	RGB(0,0,0)	UNKNOWN	SYBR	None
378	P18					Empty	RGB(0,0,0)	UNKNOWN	SYBR	None
379	P19					Empty	RGB(0,0,0)	UNKNOWN	SYBR	None
380	P20					Empty	RGB(0,0,0)	UNKNOWN	SYBR	None
381	P21					Empty	RGB(0,0,0)	UNKNOWN	SYBR	None
382	P22					Empty	RGB(0,0,0)	UNKNOWN	SYBR	None
383	P23					Empty	RGB(0,0,0)	UNKNOWN	SYBR	None
384	P24					Empty	RGB(0,0,0)	UNKNOWN	SYBR	None

## Sheet: Amplification Data
Block Type	384-Well Block
Calibration Background is expired	Yes
Calibration Background performed on	03-11-2021
Calibration Normalization FAM-ROX is expired	Yes
Calibration Normalization FAM-ROX performed on	03-11-2021
Calibration Normalization VIC-ROX is expired	Yes
Calibration Normalization VIC-ROX performed on	03-11-2021
Calibration Pure Dye FAM is expired	Yes
Calibration Pure Dye FAM performed on	03-11-2021
Calibration Pure Dye JOE is expired	Yes
Calibration Pure Dye JOE performed on	06-07-2018
Calibration Pure Dye NED is expired	Yes
Calibration Pure Dye NED performed on	03-11-2021
Calibration Pure Dye ROX is expired	Yes
Calibration Pure Dye ROX performed on	03-11-2021
Calibration Pure Dye SYBR is expired	Yes
Calibration Pure Dye SYBR performed on	03-11-2021
Calibration Pure Dye TAMRA is expired	Yes
Calibration Pure Dye TAMRA performed on	03-11-2021
Calibration Pure Dye VIC is expired	Yes
Calibration Pure Dye VIC performed on	03-11-2021
Calibration ROI is expired	Yes
Calibration ROI performed on	03-11-2021
Calibration Uniformity is expired	Yes
Calibration Uniformity performed on	03-11-2021
Chemistry	SYBR_GREEN
Date Created	2021-11-05 20:22:54 PM GMT
Experiment Barcode
Experiment Comment
Experiment File Name	D:\Experiment Results\PhD\Real-time qPCR\20211105 AhR Pathway RT qPCR\20211105 AhR.eds
Experiment Name	20211105 AhR
Experiment Run End Time	2021-11-05 21:10:51 PM GMT
Experiment Type	Standard Curve
Instrument Name	278870131
Instrument Serial Number	278870131
Instrument Type	QuantStudio(TM) 7 Flex System
Passive Reference	ROX
Quantification Cycle Method	Ct
Signal Smoothing On	true
Stage/ Cycle where Analysis is performed	Stage 2, Step 2
User Name
Well	Cycle	Target Name	Rn	Delta Rn
1	1	Tax	0.127436	-0.0222356
1	2	Tax	0.149796	-0.00217441
1	3	Tax	0.150984	-0.00328531
1	4	Tax	0.154897	-0.00167209
1	5	Tax	0.161051	0.00218274
1	6	Tax	0.159106	-0.00206182
1	7	Tax	0.160036	-0.00343076
1	8	Tax	0.164053	-0.00171352
1	9	Tax	0.170338	0.00227188
1	10	Tax	0.174744	0.00437905
1	11	Tax	0.177761	0.00509638
1	12	Tax	0.178799	0.00383549
1	13	Tax	0.179521	0.00225801
1	14	Tax	0.180054	0.000491971
1	15	Tax	0.181465	-0.000396295
1	16	Tax	0.182896	-0.00126477
1	17	Tax	0.184453	-0.00200674
1	18	Tax	0.185956	-0.00280356
1	19	Tax	0.189527	-0.00153229
1	20	Tax	0.19301	-0.000348368
1	21	Tax	0.199532	0.00387405
1	22	Tax	0.209539	0.011582
1	23	Tax	0.227721	0.0274647
1	24	Tax	0.262639	0.0600831
1	25	Tax	0.327509	0.122654
1	26	Tax	0.442731	0.235577
1	27	Tax	0.635583	0.42613
1	28	Tax	0.928532	0.71678
1	29	Tax	1.28762	1.07357
1	30	Tax	1.62155	1.4052
1	31	Tax	1.89382	1.67517
1	32	Tax	2.13577	1.91482
1	33	Tax	2.3411	2.11785
1	34	Tax	2.50707	2.28153
1	35	Tax	2.63534	2.40749
1	36	Tax	2.73675	2.5066
1	37	Tax	2.81995	2.5875
1	38	Tax	2.88846	2.65371
1	39	Tax	2.94013	2.70309
1	40	Tax	2.97588	2.73653
2	1	Tax	0.195993	0.00138219
2	2	Tax	0.197981	0.000165955
2	3	Tax	0.20038	-0.000639744
2	4	Tax	0.204656	0.00043203
2	5	Tax	0.210136	0.00270759
2	6	Tax	0.2092	-0.00143318
2	7	Tax	0.203978	-0.00985966
2	8	Tax	0.209244	-0.00779814
2	9	Tax	0.219785	-0.000461675
2	10	Tax	0.227645	0.00419387
2	11	Tax	0.232546	0.00589047
2	12	Tax	0.236823	0.00696325
2	13	Tax	0.238925	0.0058604
2	14	Tax	0.240348	0.00407919
2	15	Tax	0.240961	0.00148807
2	16	Tax	0.242389	-0.000288532
2	17	Tax	0.244456	-0.0014266
2	18	Tax	0.247234	-0.00185272
2	19	Tax	0.248079	-0.00421242
2	20	Tax	0.251854	-0.0036422
2	21	Tax	0.258259	-0.000441128
2	22	Tax	0.269438	0.00753324
2	23	Tax	0.289767	0.0246576
2	24	Tax	0.327083	0.058769
2	25	Tax	0.39644	0.124921
2	26	Tax	0.519395	0.244672
2	27	Tax	0.725503	0.447576
2	28	Tax	1.02329	0.742162
2	29	Tax	1.38529	1.10095
2	30	Tax	1.70563	1.41809
2	31	Tax	1.96772	1.67698
2	32	Tax	2.20732	1.91337
2	33	Tax	2.40552	2.10837
2	34	Tax	2.55657	2.25622
2	35	Tax	2.67476	2.3712
2	36	Tax	2.77819	2.47142
2	37	Tax	2.85683	2.54686
2	38	Tax	2.91566	2.60248
2	39	Tax	2.97084	2.65446
2	40	Tax	3.0127	2.69312
3	1	Tax	0.165317	-0.0015019
3	2	Tax	0.166581	-0.00264309
3	3	Tax	0.170275	-0.00135475
3	4	Tax	0.177018	0.00298321
3	5	Tax	0.18368	0.00724001
3	6	Tax	0.182546	0.00370102
3	7	Tax	0.177844	-0.00340647
3	8	Tax	0.178257	-0.00539857
3	9	Tax	0.180797	-0.00526373
3	10	Tax	0.185191	-0.00327504
3	11	Tax	0.189115	-0.00175627
3	12	Tax	0.19371	0.00043282
3	13	Tax	0.197295	0.0016135
3	14	Tax	0.199111	0.00102384
3	15	Tax	0.20122	0.000727965
3	16	Tax	0.203806	0.000908735
3	17	Tax	0.205686	0.000383369
3	18	Tax	0.207352	-0.00035565
3	19	Tax	0.211909	0.00179601
3	20	Tax	0.219391	0.00687264
3	21	Tax	0.232616	0.0176926
3	22	Tax	0.256395	0.0390664
3	23	Tax	0.302184	0.0824502
3	24	Tax	0.384622	0.162483
3	25	Tax	0.529472	0.304928
3	26	Tax	0.763378	0.536428
3	27	Tax	1.09092	0.86157
3	28	Tax	1.44875	1.21699
3	29	Tax	1.74951	1.51534
3	30	Tax	2.00929	1.77271
3	31	Tax	2.23185	1.99287
3	32	Tax	2.40719	2.16581
3	33	Tax	2.55621	2.31242
3	34	Tax	2.67959	2.4334
3	35	Tax	2.77062	2.52203
3	36	Tax	2.84201	2.591
3	37	Tax	2.90316	2.64975
3	38	Tax	2.95507	2.69925
3	39	Tax	2.99615	2.73793
3	40	Tax	3.02359	2.76297
4	1	Tax	0.19539	0.00266462
4	2	Tax	0.196359	0.000303073
4	3	Tax	0.198605	-0.000781173
4	4	Tax	0.203616	0.000899611
4	5	Tax	0.208899	0.002851
4	6	Tax	0.210599	0.00122051
4	7	Tax	0.207655	-0.00505435
4	8	Tax	0.209198	-0.00684102
4	9	Tax	0.215797	-0.00357331
4	10	Tax	0.22434	0.00163934
4	11	Tax	0.229305	0.00327375
4	12	Tax	0.233863	0.00450091
4	13	Tax	0.237693	0.0050005
4	14	Tax	0.239214	0.00319031
4	15	Tax	0.24097	0.0016161
4	16	Tax	0.242205	-0.000479965
4	17	Tax	0.243331	-0.0026843
4	18	Tax	0.246146	-0.00320039
4	19	Tax	0.251099	-0.00157752
4	20	Tax	0.257466	0.00145871
4	21	Tax	0.27156	0.012222
4	22	Tax	0.295483	0.0328138
4	23	Tax	0.33999	0.0739904
4	24	Tax	0.422609	0.153279
4	25	Tax	0.565119	0.292458
4	26	Tax	0.798401	0.522409
4	27	Tax	1.12246	0.843141
4	28	Tax	1.47837	1.19571
4	29	Tax	1.77829	1.4923
4	30	Tax	2.03396	1.74464
4	31	Tax	2.25718	1.96453
4	32	Tax	2.44073	2.14476
4	33	Tax	2.58604	2.28673
4	34	Tax	2.69344	2.39081
4	35	Tax	2.79219	2.48622
4	36	Tax	2.86695	2.55765
4	37	Tax	2.92156	2.60893
4	38	Tax	2.97856	2.6626
4	39	Tax	3.02175	2.70246
4	40	Tax	3.05312	2.7305
5	1	Tax	0.182787	-0.000890531
5	2	Tax	0.184523	-0.00253026
5	3	Tax	0.187813	-0.00261526
5	4	Tax	0.193981	0.000176571
5	5	Tax	0.201875	0.00469508
5	6	Tax	0.206041	0.0054855
5	7	Tax	0.204357	0.000426464
5	8	Tax	0.195919	-0.0113871
5	9	Tax	0.200648	-0.0100336
5	10	Tax	0.211505	-0.00255289
5	11	Tax	0.221001	0.0035677
5	12	Tax	0.22733	0.00652143
5	13	Tax	0.230281	0.00609659
5	14	Tax	0.232292	0.00473215
5	15	Tax	0.234032	0.00309713
5	16	Tax	0.23535	0.00103962
5	17	Tax	0.236023	-0.0016627
5	18	Tax	0.238079	-0.00298241
5	19	Tax	0.241807	-0.00263042
5	20	Tax	0.245839	-0.00197388
5	21	Tax	0.253145	0.00195673
5	22	Tax	0.267716	0.0131517
5	23	Tax	0.294624	0.0366842
5	24	Tax	0.345544	0.0842287
5	25	Tax	0.436196	0.171506
5	26	Tax	0.593318	0.325252
5	27	Tax	0.840586	0.569144
5	28	Tax	1.17334	0.898521
5	29	Tax	1.5114	1.23321
5	30	Tax	1.79395	1.51238
5	31	Tax	2.03581	1.75087
5	32	Tax	2.24728	1.95896
5	33	Tax	2.4233	2.1316
5	34	Tax	2.55888	2.26381
5	35	Tax	2.67059	2.37214
5	36	Tax	2.76095	2.45913
5	37	Tax	2.83197	2.52677
5	38	Tax	2.8892	2.58063
5	39	Tax	2.94133	2.62938
5	40	Tax	2.97458	2.65925
6	1	Tax	0.167125	-0.00244406
6	2	Tax	0.169312	-0.00348572
6	3	Tax	0.173269	-0.00275707
6	4	Tax	0.179022	-0.000232641
6	5	Tax	0.183924	0.00144069
6	6	Tax	0.183212	-0.00249894
6	7	Tax	0.182413	-0.006527
6	8	Tax	0.187017	-0.0051518
6	9	Tax	0.197143	0.0017458
6	10	Tax	0.204034	0.00540848
6	11	Tax	0.20933	0.00747648
6	12	Tax	0.211063	0.00598062
6	13	Tax	0.212064	0.00375288
6	14	Tax	0.213506	0.00196636
6	15	Tax	0.21585	0.00108211
6	16	Tax	0.217302	-0.000693776
6	17	Tax	0.218712	-0.00251255
6	18	Tax	0.220608	-0.00384562
6	19	Tax	0.224424	-0.00325711
6	20	Tax	0.229533	-0.00137694
6	21	Tax	0.238702	0.00456382
6	22	Tax	0.255313	0.0179456
6	23	Tax	0.285928	0.045332
6	24	Tax	0.341498	0.0976741
6	25	Tax	0.442783	0.19573
6	26	Tax	0.618177	0.367896
6	27	Tax	0.886147	0.632637
6	28	Tax	1.22687	0.970128
6	29	Tax	1.55256	1.29259
6	30	Tax	1.81774	1.55454
6	31	Tax	2.05922	1.79279
6	32	Tax	2.26714	1.99749
6	33	Tax	2.43179	2.15891
6	34	Tax	2.56258	2.28647
6	35	Tax	2.66791	2.38858
6	36	Tax	2.74517	2.4626
6	37	Tax	2.81339	2.52759
6	38	Tax	2.87311	2.58408
6	39	Tax	2.92333	2.63108
6	40	Tax	2.9628	2.66732
7	1	Tax	0.161419	-0.00431507
7	2	Tax	0.163483	-0.00439519
7	3	Tax	0.169091	-0.000930251
7	4	Tax	0.171963	-0.000201537
7	5	Tax	0.176814	0.00250692
7	6	Tax	0.179179	0.00272774
7	7	Tax	0.179596	0.00100164
7	8	Tax	0.176993	-0.00374444
7	9	Tax	0.178978	-0.00390231
7	10	Tax	0.183073	-0.00195071
7	11	Tax	0.18718	1.24809e-05
7	12	Tax	0.190432	0.0011212
7	13	Tax	0.19363	0.00217687
7	14	Tax	0.195866	0.00226897
7	15	Tax	0.197217	0.00147722
7	16	Tax	0.198445	0.000561902
7	17	Tax	0.198932	-0.00109458
7	18	Tax	0.200376	-0.00179347
7	19	Tax	0.202526	-0.00178678
7	20	Tax	0.206687	0.00023029
7	21	Tax	0.209919	0.00131885
7	22	Tax	0.216258	0.0055149
7	23	Tax	0.22857	0.0156838
7	24	Tax	0.249966	0.034937
7	25	Tax	0.289355	0.0721818
7	26	Tax	0.366558	0.147242
7	27	Tax	0.501894	0.280434
7	28	Tax	0.72308	0.499478
7	29	Tax	1.04398	0.818231
7	30	Tax	1.41326	1.18537
7	31	Tax	1.73195	1.50192
7	32	Tax	1.99447	1.7623
7	33	Tax	2.21695	1.98263
7	34	Tax	2.40577	2.1693
7	35	Tax	2.55694	2.31833
7	36	Tax	2.67699	2.43624
7	37	Tax	2.77574	2.53285
7	38	Tax	2.8498	2.60477
7	39	Tax	2.90962	2.66244
7	40	Tax	2.95735	2.70803
8	1	Tax	0.156374	-0.00186311
8	2	Tax	0.158112	-0.00223263
8	3	Tax	0.161104	-0.00134737
8	4	Tax	0.165789	0.00123014
8	5	Tax	0.168538	0.00187222
8	6	Tax	0.165279	-0.00349413
8	7	Tax	0.167722	-0.00315847
8	8	Tax	0.171137	-0.00185055
8	9	Tax	0.174931	-0.000163361
8	10	Tax	0.178813	0.00161118
8	11	Tax	0.182185	0.00287586
8	12	Tax	0.183744	0.00232741
8	13	Tax	0.185523	0.0019998
8	14	Tax	0.188099	0.00246791
8	15	Tax	0.18877	0.00103155
8	16	Tax	0.189604	-0.000240801
8	17	Tax	0.191248	-0.000704476
8	18	Tax	0.193553	-0.00050642
8	19	Tax	0.194431	-0.00173625
8	20	Tax	0.196429	-0.00184495
8	21	Tax	0.200012	-0.000369286
8	22	Tax	0.206157	0.00366795
8	23	Tax	0.216611	0.0120155
8	24	Tax	0.235875	0.029172
8	25	Tax	0.272342	0.0635315
8	26	Tax	0.340052	0.129135
8	27	Tax	0.461148	0.248123
8	28	Tax	0.664533	0.449401
8	29	Tax	0.968059	0.75082
8	30	Tax	1.33208	1.11273
8	31	Tax	1.65574	1.43429
8	32	Tax	1.92324	1.69968
8	33	Tax	2.16459	1.93893
8	34	Tax	2.36526	2.13748
8	35	Tax	2.5254	2.29552
8	36	Tax	2.65049	2.4185
8	37	Tax	2.75359	2.51949
8	38	Tax	2.83317	2.59697
8	39	Tax	2.89895	2.66064
8	40	Tax	2.94639	2.70597
9	1	Tax	0.187784	-5.88261e-05
9	2	Tax	0.188198	-0.00206933
9	3	Tax	0.189944	-0.00274844
9	4	Tax	0.192807	-0.00231049
9	5	Tax	0.196021	-0.00152101
9	6	Tax	0.19657	-0.00339707
9	7	Tax	0.198738	-0.0036544
9	8	Tax	0.204356	-0.00046069
9	9	Tax	0.20966	0.00241792
9	10	Tax	0.214255	0.00458794
9	11	Tax	0.217587	0.00549513
9	12	Tax	0.219488	0.00497126
9	13	Tax	0.220601	0.00365926
9	14	Tax	0.22192	0.00255395
9	15	Tax	0.223208	0.00141692
9	16	Tax	0.224589	0.000372499
9	17	Tax	0.225868	-0.000772744
9	18	Tax	0.226988	-0.00207826
9	19	Tax	0.229337	-0.00215408
9	20	Tax	0.231243	-0.00267307
9	21	Tax	0.233445	-0.00289526
9	22	Tax	0.237956	-0.000809353
9	23	Tax	0.245892	0.0047019
9	24	Tax	0.26025	0.0166346
9	25	Tax	0.287128	0.0410873
9	26	Tax	0.336775	0.08831
9	27	Tax	0.42749	0.1766
9	28	Tax	0.582968	0.329653
9	29	Tax	0.828569	0.572829
9	30	Tax	1.1543	0.896133
9	31	Tax	1.4791	1.21851
9	32	Tax	1.74589	1.48287
9	33	Tax	1.97596	1.71052
9	34	Tax	2.18655	1.91869
9	35	Tax	2.35866	2.08837
9	36	Tax	2.48813	2.21542
9	37	Tax	2.59386	2.31872
9	38	Tax	2.67398	2.39642
9	39	Tax	2.74135	2.46136
9	40	Tax	2.7909	2.50849
10	1	Tax	0.17552	-0.0046782
10	2	Tax	0.177655	-0.00546285
10	3	Tax	0.180642	-0.00539524
10	4	Tax	0.184852	-0.00410403
10	5	Tax	0.186846	-0.00502904
10	6	Tax	0.189933	-0.0048616
10	7	Tax	0.195207	-0.0025066
10	8	Tax	0.201979	0.00134667
10	9	Tax	0.209586	0.00603385
10	10	Tax	0.213617	0.00714621
10	11	Tax	0.216735	0.00734471
10	12	Tax	0.218412	0.00610231
10	13	Tax	0.219022	0.00379391
10	14	Tax	0.221156	0.00300842
10	15	Tax	0.223478	0.00241116
10	16	Tax	0.22586	0.0018737
10	17	Tax	0.22692	1.47027e-05
10	18	Tax	0.227518	-0.00230652
10	19	Tax	0.228775	-0.00396808
10	20	Tax	0.230976	-0.00468628
10	21	Tax	0.235076	-0.00350597
10	22	Tax	0.238789	-0.00271228
10	23	Tax	0.248167	0.00374702
10	24	Tax	0.264183	0.0168437
10	25	Tax	0.293043	0.0427841
10	26	Tax	0.346833	0.0936554
10	27	Tax	0.446786	0.190689
10	28	Tax	0.617275	0.358259
10	29	Tax	0.879658	0.617723
10	30	Tax	1.21767	0.952813
10	31	Tax	1.54469	1.27692
10	32	Tax	1.81473	1.54404
10	33	Tax	2.05011	1.7765
10	34	Tax	2.26177	1.98524
10	35	Tax	2.43283	2.15338
10	36	Tax	2.56934	2.28697
10	37	Tax	2.67384	2.38855
10	38	Tax	2.75766	2.46945
10	39	Tax	2.8302	2.53907
10	40	Tax	2.88254	2.58849
11	1	Tax	0.166636	-0.00252674
11	2	Tax	0.168001	-0.00386068
11	3	Tax	0.171825	-0.00273463
11	4	Tax	0.176168	-0.00109018
11	5	Tax	0.181026	0.00106968
11	6	Tax	0.181911	-0.000743106
11	7	Tax	0.181624	-0.00372867
11	8	Tax	0.18297	-0.00508078
11	9	Tax	0.188938	-0.00181103
11	10	Tax	0.194827	0.0013791
11	11	Tax	0.200604	0.00445799
11	12	Tax	0.206297	0.00745281
11	13	Tax	0.207685	0.00614214
11	14	Tax	0.208367	0.00412608
11	15	Tax	0.20932	0.00238081
11	16	Tax	0.210029	0.000391793
11	17	Tax	0.211605	-0.000730012
11	18	Tax	0.21318	-0.00185337
11	19	Tax	0.214169	-0.00356296
11	20	Tax	0.21672	-0.00371078
11	21	Tax	0.220774	-0.0023549
11	22	Tax	0.228026	0.00219871
11	23	Tax	0.240596	0.0120709
11	24	Tax	0.265158	0.0339346
11	25	Tax	0.311177	0.0772557
11	26	Tax	0.395108	0.158488
11	27	Tax	0.543747	0.304429
11	28	Tax	0.780796	0.53878
11	29	Tax	1.10584	0.861129
11	30	Tax	1.45929	1.21188
11	31	Tax	1.75191	1.5018
11	32	Tax	2.00017	1.74736
11	33	Tax	2.21448	1.95898
11	34	Tax	2.39872	2.14052
11	35	Tax	2.54477	2.28387
11	36	Tax	2.66035	2.39675
11	37	Tax	2.7436	2.4773
11	38	Tax	2.82217	2.55317
11	39	Tax	2.88402	2.61232
11	40	Tax	2.92556	2.65116
12	1	Tax	0.183448	-0.00304146
12	2	Tax	0.184799	-0.00439722
12	3	Tax	0.187146	-0.00475775
12	4	Tax	0.191508	-0.00310279
12	5	Tax	0.197735	0.000418041
12	6	Tax	0.200476	0.000451969
12	7	Tax	0.199984	-0.0027474
12	8	Tax	0.202169	-0.00326947
12	9	Tax	0.208246	0.00010134
12	10	Tax	0.214331	0.00347946
12	11	Tax	0.219253	0.00569437
12	12	Tax	0.221784	0.0055181
12	13	Tax	0.2235	0.0045271
12	14	Tax	0.225291	0.00361164
12	15	Tax	0.226875	0.00248841
12	16	Tax	0.227713	0.000619917
12	17	Tax	0.228918	-0.000882092
12	18	Tax	0.230403	-0.00210418
12	19	Tax	0.232195	-0.00301925
12	20	Tax	0.234061	-0.00386015
12	21	Tax	0.23746	-0.00316725
12	22	Tax	0.243752	0.000417146
12	23	Tax	0.255274	0.00923273
12	24	Tax	0.278241	0.0294926
12	25	Tax	0.321191	0.0697355
12	26	Tax	0.400426	0.146264
12	27	Tax	0.54031	0.283441
12	28	Tax	0.767558	0.507982
12	29	Tax	1.09055	0.828271
12	30	Tax	1.45438	1.18939
12	31	Tax	1.76081	1.49312
12	32	Tax	2.01695	1.74655
12	33	Tax	2.2399	1.96679
12	34	Tax	2.42774	2.15193
12	35	Tax	2.57596	2.29743
12	36	Tax	2.68859	2.40736
12	37	Tax	2.78118	2.49724
12	38	Tax	2.8519	2.56526
12	39	Tax	2.91159	2.62224
12	40	Tax	2.95234	2.66028
13	1	Tax	0.201704	-0.00865635
13	2	Tax	0.206151	-0.00848736
13	3	Tax	0.210828	-0.00808846
13	4	Tax	0.216453	-0.00674229
13	5	Tax	0.219817	-0.00765673
13	6	Tax	0.225126	-0.00662698
13	7	Tax	0.233593	-0.00243844
13	8	Tax	0.242857	0.00254714
13	9	Tax	0.252361	0.00777267
13	10	Tax	0.26049	0.0116233
13	11	Tax	0.264548	0.0114031
13	12	Tax	0.266709	0.00928567
13	13	Tax	0.26934	0.00763811
13	14	Tax	0.270391	0.00441044
13	15	Tax	0.272569	0.00230959
13	16	Tax	0.274508	-2.98552e-05
13	17	Tax	0.277193	-0.00162374
13	18	Tax	0.278403	-0.0046917
13	19	Tax	0.280596	-0.00677738
13	20	Tax	0.28451	-0.00714191
13	21	Tax	0.290758	-0.00517245
13	22	Tax	0.299711	-0.000497918
13	23	Tax	0.315588	0.0111001
13	24	Tax	0.343052	0.0342862
13	25	Tax	0.394581	0.0815366
13	26	Tax	0.487704	0.17038
13	27	Tax	0.648697	0.327096
13	28	Tax	0.901965	0.576085
13	29	Tax	1.23494	0.904785
13	30	Tax	1.57344	1.23901
13	31	Tax	1.84834	1.50962
13	32	Tax	2.0881	1.7451
13	33	Tax	2.29339	1.94611
13	34	Tax	2.46438	2.11283
13	35	Tax	2.60413	2.2483
13	36	Tax	2.71081	2.3507
13	37	Tax	2.79127	2.42688
13	38	Tax	2.85555	2.48688
13	39	Tax	2.91277	2.53983
13	40	Tax	2.95795	2.58072
14	1	Tax	0.186263	-0.00548759
14	2	Tax	0.190413	-0.00586995
14	3	Tax	0.194927	-0.00588739
14	4	Tax	0.199365	-0.00598176
14	5	Tax	0.201285	-0.00859362
14	6	Tax	0.207519	-0.00689175
14	7	Tax	0.214162	-0.00478033
14	8	Tax	0.224431	0.000956997
14	9	Tax	0.234616	0.0066095
14	10	Tax	0.24347	0.010932
14	11	Tax	0.249375	0.0123053
14	12	Tax	0.252775	0.0111734
14	13	Tax	0.255088	0.00895443
14	14	Tax	0.256174	0.0055085
14	15	Tax	0.257482	0.00228389
14	16	Tax	0.259035	-0.000694618
14	17	Tax	0.262055	-0.00220611
14	18	Tax	0.265047	-0.00374641
14	19	Tax	0.266526	-0.00679919
14	20	Tax	0.270935	-0.0069221
14	21	Tax	0.276169	-0.00622076
14	22	Tax	0.285403	-0.00151796
14	23	Tax	0.300358	0.00890483
14	24	Tax	0.328038	0.0320533
14	25	Tax	0.377449	0.0769321
14	26	Tax	0.467544	0.162495
14	27	Tax	0.626697	0.317116
14	28	Tax	0.875035	0.560922
14	29	Tax	1.20177	0.883128
14	30	Tax	1.52816	1.20499
14	31	Tax	1.79962	1.47192
14	32	Tax	2.03972	1.70748
14	33	Tax	2.24305	1.90628
14	34	Tax	2.4161	2.07479
14	35	Tax	2.55207	2.20624
14	36	Tax	2.65632	2.30595
14	37	Tax	2.73941	2.38451
14	38	Tax	2.80824	2.44881
14	39	Tax	2.86853	2.50457
14	40	Tax	2.91881	2.55032
15	1	Tax	0.17333	-0.000462176
15	2	Tax	0.175561	-0.00156856
15	3	Tax	0.178152	-0.00231485
15	4	Tax	0.181345	-0.00245971
15	5	Tax	0.186972	-0.000170056
15	6	Tax	0.188069	-0.0024103
15	7	Tax	0.189671	-0.00414542
15	8	Tax	0.193467	-0.00368675
15	9	Tax	0.201122	0.000631014
15	10	Tax	0.208052	0.00422355
15	11	Tax	0.214166	0.00699968
15	12	Tax	0.217707	0.00720344
15	13	Tax	0.220679	0.00683784
15	14	Tax	0.220999	0.00382053
15	15	Tax	0.220929	0.000413468
15	16	Tax	0.222211	-0.00164225
15	17	Tax	0.223592	-0.00359846
15	18	Tax	0.226375	-0.0041524
15	19	Tax	0.230012	-0.00385321
15	20	Tax	0.235506	-0.00169611
15	21	Tax	0.245534	0.00499408
15	22	Tax	0.263777	0.0198993
15	23	Tax	0.298797	0.0515828
15	24	Tax	0.363848	0.113296
15	25	Tax	0.479955	0.226066
15	26	Tax	0.675593	0.418367
15	27	Tax	0.965979	0.705415
15	28	Tax	1.31556	1.05166
15	29	Tax	1.62892	1.36168
15	30	Tax	1.89053	1.61995
15	31	Tax	2.11556	1.84165
15	32	Tax	2.3059	2.02865
15	33	Tax	2.4584	2.17781
15	34	Tax	2.58299	2.29907
15	35	Tax	2.68362	2.39636
15	36	Tax	2.76276	2.47216
15	37	Tax	2.82838	2.53444
15	38	Tax	2.87805	2.58078
15	39	Tax	2.92475	2.62413
15	40	Tax	2.95256	2.64861
16	1	Tax	0.160635	-0.00115906
16	2	Tax	0.162661	-0.00257788
16	3	Tax	0.165423	-0.00325992
16	4	Tax	0.171695	-0.000433133
16	5	Tax	0.177708	0.00213585
16	6	Tax	0.180971	0.0019545
16	7	Tax	0.179684	-0.00277748
16	8	Tax	0.180855	-0.00505108
16	9	Tax	0.186574	-0.00277701
16	10	Tax	0.192889	9.30979e-05
16	11	Tax	0.19972	0.00347956
16	12	Tax	0.205208	0.00552376
16	13	Tax	0.208579	0.00544927
16	14	Tax	0.210734	0.00416049
16	15	Tax	0.212544	0.00252568
16	16	Tax	0.213027	-0.000436329
16	17	Tax	0.213606	-0.00330184
16	18	Tax	0.216458	-0.00389461
16	19	Tax	0.221279	-0.002518
16	20	Tax	0.226369	-0.000872811
16	21	Tax	0.234593	0.00390652
16	22	Tax	0.252725	0.0185938
16	23	Tax	0.286268	0.0486926
16	24	Tax	0.348044	0.107024
16	25	Tax	0.459709	0.215244
16	26	Tax	0.647182	0.399272
16	27	Tax	0.931949	0.680595
16	28	Tax	1.28339	1.02859
16	29	Tax	1.60813	1.34988
16	30	Tax	1.874	1.61232
16	31	Tax	2.1041	1.83896
16	32	Tax	2.30463	2.03605
16	33	Tax	2.46641	2.19439
16	34	Tax	2.59377	2.31831
16	35	Tax	2.69997	2.42106
16	36	Tax	2.78226	2.49991
16	37	Tax	2.84295	2.55715
16	38	Tax	2.89291	2.60367
16	39	Tax	2.9408	2.64811
16	40	Tax	2.971	2.67487
17	1	Tax	0.155764	-0.00344159
17	2	Tax	0.157256	-0.00420402
17	3	Tax	0.159376	-0.00433833
17	4	Tax	0.164171	-0.00179798
17	5	Tax	0.167595	-0.000629371
17	6	Tax	0.169703	-0.00077622
17	7	Tax	0.169654	-0.00307971
17	8	Tax	0.17432	-0.000668481
17	9	Tax	0.179149	0.00190579
17	10	Tax	0.183236	0.00373857
17	11	Tax	0.185642	0.00389013
17	12	Tax	0.188489	0.00448198
17	13	Tax	0.191319	0.005057
17	14	Tax	0.191564	0.00304721
17	15	Tax	0.191522	0.000750706
17	16	Tax	0.191893	-0.00113311
17	17	Tax	0.193708	-0.00157196
17	18	Tax	0.195299	-0.00223585
17	19	Tax	0.196713	-0.00307674
17	20	Tax	0.199511	-0.00253396
17	21	Tax	0.20327	-0.00102966
17	22	Tax	0.210467	0.00391337
17	23	Tax	0.224088	0.0152798
17	24	Tax	0.250826	0.0397631
17	25	Tax	0.299627	0.086309
17	26	Tax	0.389479	0.173907
17	27	Tax	0.544945	0.327117
17	28	Tax	0.795011	0.574929
17	29	Tax	1.13581	0.913477
17	30	Tax	1.49149	1.2669
17	31	Tax	1.77774	1.55089
17	32	Tax	2.02313	1.79402
17	33	Tax	2.24545	2.01409
17	34	Tax	2.42198	2.18837
17	35	Tax	2.56492	2.32906
17	36	Tax	2.67787	2.43975
17	37	Tax	2.76054	2.52016
17	38	Tax	2.83026	2.58763
17	39	Tax	2.88982	2.64494
17	40	Tax	2.93301	2.68587
18	1	Tax	0.161491	-0.00564026
18	2	Tax	0.163335	-0.00610631
18	3	Tax	0.166696	-0.00505413
18	4	Tax	0.16996	-0.00409989
18	5	Tax	0.172538	-0.003831
18	6	Tax	0.17387	-0.00480837
18	7	Tax	0.178211	-0.00277702
18	8	Tax	0.185696	0.00239857
18	9	Tax	0.191513	0.00590558
18	10	Tax	0.194233	0.00631678
18	11	Tax	0.19803	0.00780436
18	12	Tax	0.198668	0.00613231
18	13	Tax	0.199009	0.0041643
18	14	Tax	0.199255	0.00210024
18	15	Tax	0.201334	0.00187021
18	16	Tax	0.201929	0.000155949
18	17	Tax	0.201286	-0.00279648
18	18	Tax	0.203028	-0.00336455
18	19	Tax	0.205298	-0.00340355
18	20	Tax	0.207286	-0.00372541
18	21	Tax	0.210333	-0.0029879
18	22	Tax	0.218029	0.00239903
18	23	Tax	0.231646	0.0137064
18	24	Tax	0.256975	0.0367258
18	25	Tax	0.305379	0.082821
18	26	Tax	0.395063	0.170195
18	27	Tax	0.549615	0.322438
18	28	Tax	0.796999	0.567512
18	29	Tax	1.13417	0.902375
18	30	Tax	1.49152	1.25741
18	31	Tax	1.78417	1.54775
18	32	Tax	2.03903	1.8003
18	33	Tax	2.25253	2.01149
18	34	Tax	2.42765	2.18431
18	35	Tax	2.57267	2.32702
18	36	Tax	2.68191	2.43395
18	37	Tax	2.77285	2.52258
18	38	Tax	2.84404	2.59146
18	39	Tax	2.90122	2.64633
18	40	Tax	2.94041	2.68321
19	1	Tax	0.193162	-0.00915738
19	2	Tax	0.195373	-0.00954997
19	3	Tax	0.199667	-0.00785942
19	4	Tax	0.203944	-0.00618483
19	5	Tax	0.207825	-0.00490753
19	6	Tax	0.2092	-0.00613597
19	7	Tax	0.213555	-0.0043837
19	8	Tax	0.220853	0.000311119
19	9	Tax	0.228297	0.00515174
19	10	Tax	0.235104	0.00935537
19	11	Tax	0.23833	0.00997807
19	12	Tax	0.239991	0.00903636
19	13	Tax	0.241099	0.00754109
19	14	Tax	0.241464	0.00530281
19	15	Tax	0.242549	0.00378452
19	16	Tax	0.243859	0.00249211
19	17	Tax	0.243813	-0.000157666
19	18	Tax	0.244921	-0.00165304
19	19	Tax	0.246148	-0.00302908
19	20	Tax	0.247148	-0.00463185
19	21	Tax	0.249249	-0.00513456
19	22	Tax	0.25156	-0.0054261
19	23	Tax	0.25614	-0.00344943
19	24	Tax	0.265305	0.00311191
19	25	Tax	0.279513	0.0147172
19	26	Tax	0.306966	0.0395669
19	27	Tax	0.357969	0.0879671
19	28	Tax	0.451656	0.179051
19	29	Tax	0.614879	0.33967
19	30	Tax	0.870306	0.592494
19	31	Tax	1.20807	0.927656
19	32	Tax	1.55198	1.26897
19	33	Tax	1.82928	1.54366
19	34	Tax	2.07187	1.78365
19	35	Tax	2.27916	1.98833
19	36	Tax	2.45405	2.16062
19	37	Tax	2.58853	2.2925
19	38	Tax	2.69256	2.39393
19	39	Tax	2.76982	2.46858
19	40	Tax	2.82881	2.52497
20	1	Tax	0.162977	-0.00784265
20	2	Tax	0.164785	-0.008297
20	3	Tax	0.168276	-0.00706884
20	4	Tax	0.17443	-0.00317793
20	5	Tax	0.180858	0.000986602
20	6	Tax	0.184285	0.00215097
20	7	Tax	0.18374	-0.000656629
20	8	Tax	0.183719	-0.00294054
20	9	Tax	0.187143	-0.00177984
20	10	Tax	0.191609	0.00042278
20	11	Tax	0.197335	0.0038859
20	12	Tax	0.201019	0.00530685
20	13	Tax	0.203197	0.00522198
20	14	Tax	0.204405	0.00416749
20	15	Tax	0.205542	0.00304158
20	16	Tax	0.207251	0.00248786
20	17	Tax	0.208623	0.00159628
20	18	Tax	0.209181	-0.000108424
20	19	Tax	0.20989	-0.00166195
20	20	Tax	0.210983	-0.0028327
20	21	Tax	0.213341	-0.00273759
20	22	Tax	0.214914	-0.00342751
20	23	Tax	0.217728	-0.00287634
20	24	Tax	0.224037	0.00116972
20	25	Tax	0.236575	0.0114445
20	26	Tax	0.258707	0.0313142
20	27	Tax	0.300508	0.0708525
20	28	Tax	0.377063	0.145144
20	29	Tax	0.512558	0.278376
20	30	Tax	0.73443	0.497985
20	31	Tax	1.04808	0.809371
20	32	Tax	1.39567	1.1547
20	33	Tax	1.68331	1.44007
20	34	Tax	1.93652	1.69102
20	35	Tax	2.15882	1.91106
20	36	Tax	2.33547	2.08545
20	37	Tax	2.48221	2.22993
20	38	Tax	2.59442	2.33987
20	39	Tax	2.68545	2.42864
20	40	Tax	2.74788	2.48881
21	1	Tax	0.191823	-0.00762637
21	2	Tax	0.195072	-0.00726367
21	3	Tax	0.199089	-0.00613264
21	4	Tax	0.204033	-0.00407535
21	5	Tax	0.209777	-0.00121739
21	6	Tax	0.211422	-0.00245904
21	7	Tax	0.212542	-0.00422508
21	8	Tax	0.217996	-0.00165783
21	9	Tax	0.223169	0.000628862
21	10	Tax	0.229471	0.00404539
21	11	Tax	0.234756	0.00644356
21	12	Tax	0.238303	0.00710459
21	13	Tax	0.24038	0.00629521
21	14	Tax	0.242423	0.00545221
21	15	Tax	0.244438	0.00458045
21	16	Tax	0.245507	0.00276318
21	17	Tax	0.246299	0.00066902
21	18	Tax	0.248106	-0.000410923
21	19	Tax	0.249169	-0.00223403
21	20	Tax	0.250946	-0.00334306
21	21	Tax	0.253641	-0.00353464
21	22	Tax	0.255531	-0.00453017
21	23	Tax	0.258786	-0.0041623
21	24	Tax	0.267491	0.0016571
21	25	Tax	0.280153	0.0114321
21	26	Tax	0.303792	0.0321849
21	27	Tax	0.347229	0.0727363
21	28	Tax	0.42963	0.15225
21	29	Tax	0.574023	0.293758
21	30	Tax	0.807149	0.523997
21	31	Tax	1.13067	0.844628
21	32	Tax	1.48261	1.19369
21	33	Tax	1.7724	1.48059
21	34	Tax	2.02238	1.72768
21	35	Tax	2.24251	1.94493
21	36	Tax	2.41433	2.11386
21	37	Tax	2.55472	2.25136
21	38	Tax	2.66172	2.35548
21	39	Tax	2.74957	2.44044
21	40	Tax	2.81551	2.50349
22	1	Tax	0.175149	-0.00832442
22	2	Tax	0.177144	-0.00901606
22	3	Tax	0.182329	-0.0065178
22	4	Tax	0.188396	-0.00313714
22	5	Tax	0.195468	0.00124886
22	6	Tax	0.201135	0.00422929
22	7	Tax	0.205235	0.00564227
22	8	Tax	0.204086	0.00180688
22	9	Tax	0.203265	-0.00170004
22	10	Tax	0.205757	-0.00189504
22	11	Tax	0.20914	-0.00119855
22	12	Tax	0.213239	0.0002145
22	13	Tax	0.216965	0.00125391
22	14	Tax	0.219883	0.00148604
22	15	Tax	0.223455	0.00237096
22	16	Tax	0.225271	0.00150076
22	17	Tax	0.227123	0.00066607
22	18	Tax	0.227888	-0.00125508
22	19	Tax	0.230909	-0.000920804
22	20	Tax	0.232898	-0.00161846
22	21	Tax	0.234836	-0.00236643
22	22	Tax	0.238717	-0.00117222
22	23	Tax	0.243937	0.00136202
22	24	Tax	0.250641	0.00537949
22	25	Tax	0.264933	0.0169848
22	26	Tax	0.290872	0.0402371
22	27	Tax	0.340273	0.0869521
22	28	Tax	0.42849	0.172482
22	29	Tax	0.582542	0.323848
22	30	Tax	0.822839	0.561458
22	31	Tax	1.14523	0.881164
22	32	Tax	1.47302	1.20626
22	33	Tax	1.74328	1.47384
22	34	Tax	1.98533	1.71321
22	35	Tax	2.19945	1.92464
22	36	Tax	2.36868	2.09118
22	37	Tax	2.49717	2.21699
22	38	Tax	2.59912	2.31625
22	39	Tax	2.68722	2.40167
22	40	Tax	2.74752	2.45928
23	1	Tax	0.230683	-0.00444581
23	2	Tax	0.231948	-0.00574784
23	3	Tax	0.235218	-0.00504479
23	4	Tax	0.24116	-0.00166941
23	5	Tax	0.245986	0.000590516
23	6	Tax	0.251601	0.00363892
23	7	Tax	0.25479	0.00426087
23	8	Tax	0.254855	0.00175983
23	9	Tax	0.254379	-0.00128329
23	10	Tax	0.256861	-0.00136781
23	11	Tax	0.259362	-0.00143373
23	12	Tax	0.263251	-0.000111016
23	13	Tax	0.267994	0.00206512
23	14	Tax	0.268783	0.00028756
23	15	Tax	0.270734	-0.000328156
23	16	Tax	0.274848	0.00121888
23	17	Tax	0.276546	0.000350473
23	18	Tax	0.278511	-0.000250551
23	19	Tax	0.280343	-0.000985714
23	20	Tax	0.281798	-0.00209704
23	21	Tax	0.286026	-0.000435683
23	22	Tax	0.289864	0.000835029
23	23	Tax	0.29748	0.00588497
23	24	Tax	0.315099	0.0209373
23	25	Tax	0.345156	0.0484281
23	26	Tax	0.403683	0.104388
23	27	Tax	0.50733	0.205468
23	28	Tax	0.681722	0.377293
23	29	Tax	0.952845	0.64585
23	30	Tax	1.29697	0.987412
23	31	Tax	1.62936	1.31723
23	32	Tax	1.90037	1.58567
23	33	Tax	2.13286	1.8156
23	34	Tax	2.33039	2.01056
23	35	Tax	2.49234	2.16994
23	36	Tax	2.61998	2.29502
23	37	Tax	2.72207	2.39454
23	38	Tax	2.79777	2.46767
23	39	Tax	2.86781	2.53515
23	40	Tax	2.91818	2.58296
24	1	Tax	0.159601	-0.00787996
24	2	Tax	0.161142	-0.0086655
24	3	Tax	0.163856	-0.00827802
24	4	Tax	0.17003	-0.00443057
24	5	Tax	0.176425	-0.000361294
24	6	Tax	0.183593	0.00447973
24	7	Tax	0.185173	0.00373421
24	8	Tax	0.187292	0.00352687
24	9	Tax	0.188759	0.00266751
24	10	Tax	0.189431	0.00101245
24	11	Tax	0.19052	-0.000224679
24	12	Tax	0.193206	0.000134742
24	13	Tax	0.196249	0.000852253
24	14	Tax	0.200453	0.00273004
24	15	Tax	0.202694	0.00264404
24	16	Tax	0.202628	0.000251945
24	17	Tax	0.202333	-0.00236921
24	18	Tax	0.205339	-0.0016897
24	19	Tax	0.207852	-0.00150292
24	20	Tax	0.209524	-0.00215736
24	21	Tax	0.212312	-0.00169552
24	22	Tax	0.217009	0.000675482
24	23	Tax	0.22575	0.00708997
24	24	Tax	0.242248	0.0212611
24	25	Tax	0.272032	0.0487187
24	26	Tax	0.328473	0.102834
24	27	Tax	0.431259	0.203293
24	28	Tax	0.604525	0.374233
24	29	Tax	0.873456	0.640838
24	30	Tax	1.2245	0.989554
24	31	Tax	1.56787	1.3306
24	32	Tax	1.84609	1.60649
24	33	Tax	2.08269	1.84076
24	34	Tax	2.2892	2.04495
24	35	Tax	2.45523	2.20865
24	36	Tax	2.58722	2.33832
24	37	Tax	2.69165	2.44042
24	38	Tax	2.76894	2.51539
24	39	Tax	2.83622	2.58034
24	40	Tax	2.88836	2.63016
25	1
25	2
25	3
25	4
25	5
25	6
25	7
25	8
25	9
25	10
25	11
25	12
25	13
25	14
25	15
25	16
25	17
25	18
25	19
25	20
25	21
25	22
25	23
25	24
25	25
25	26
25	27
25	28
25	29
25	30
25	31
25	32
25	33
25	34
25	35
25	36
25	37
25	38
25	39
25	40
26	1
26	2
26	3
26	4
26	5
26	6
26	7
26	8
26	9
26	10
26	11
26	12
26	13
26	14
26	15
26	16
26	17
26	18
26	19
26	20
26	21
26	22
26	23
26	24
26	25
26	26
26	27
26	28
26	29
26	30
26	31
26	32
26	33
26	34
26	35
26	36
26	37
26	38
26	39
26	40
27	1
27	2
27	3
27	4
27	5
27	6
27	7
27	8
27	9
27	10
27	11
27	12
27	13
27	14
27	15
27	16
27	17
27	18
27	19
27	20
27	21
27	22
27	23
27	24
27	25
27	26
27	27
27	28
27	29
27	30
27	31
27	32
27	33
27	34
27	35
27	36
27	37
27	38
27	39
27	40
28	1
28	2
28	3
28	4
28	5
28	6
28	7
28	8
28	9
28	10
28	11
28	12
28	13
28	14
28	15
28	16
28	17
28	18
28	19
28	20
28	21
28	22
28	23
28	24
28	25
28	26
28	27
28	28
28	29
28	30
28	31
28	32
28	33
28	34
28	35
28	36
28	37
28	38
28	39
28	40
29	1
29	2
29	3
29	4
29	5
29	6
29	7
29	8
29	9
29	10
29	11
29	12
29	13
29	14
29	15
29	16
29	17
29	18
29	19
29	20
29	21
29	22
29	23
29	24
29	25
29	26
29	27
29	28
29	29
29	30
29	31
29	32
29	33
29	34
29	35
29	36
29	37
29	38
29	39
29	40
30	1
30	2
30	3
30	4
30	5
30	6
30	7
30	8
30	9
30	10
30	11
30	12
30	13
30	14
30	15
30	16
30	17
30	18
30	19
30	20
30	21
30	22
30	23
30	24
30	25
30	26
30	27
30	28
30	29
30	30
30	31
30	32
30	33
30	34
30	35
30	36
30	37
30	38
30	39
30	40
31	1
31	2
31	3
31	4
31	5
31	6
31	7
31	8
31	9
31	10
31	11
31	12
31	13
31	14
31	15
31	16
31	17
31	18
31	19
31	20
31	21
31	22
31	23
31	24
31	25
31	26
31	27
31	28
31	29
31	30
31	31
31	32
31	33
31	34
31	35
31	36
31	37
31	38
31	39
31	40
32	1
32	2
32	3
32	4
32	5
32	6
32	7
32	8
32	9
32	10
32	11
32	12
32	13
32	14
32	15
32	16
32	17
32	18
32	19
32	20
32	21
32	22
32	23
32	24
32	25
32	26
32	27
32	28
32	29
32	30
32	31
32	32
32	33
32	34
32	35
32	36
32	37
32	38
32	39
32	40
33	1
33	2
33	3
33	4
33	5
33	6
33	7
33	8
33	9
33	10
33	11
33	12
33	13
33	14
33	15
33	16
33	17
33	18
33	19
33	20
33	21
33	22
33	23
33	24
33	25
33	26
33	27
33	28
33	29
33	30
33	31
33	32
33	33
33	34
33	35
33	36
33	37
33	38
33	39
33	40
34	1
34	2
34	3
34	4
34	5
34	6
34	7
34	8
34	9
34	10
34	11
34	12
34	13
34	14
34	15
34	16
34	17
34	18
34	19
34	20
34	21
34	22
34	23
34	24
34	25
34	26
34	27
34	28
34	29
34	30
34	31
34	32
34	33
34	34
34	35
34	36
34	37
34	38
34	39
34	40
35	1
35	2
35	3
35	4
35	5
35	6
35	7
35	8
35	9
35	10
35	11
35	12
35	13
35	14
35	15
35	16
35	17
35	18
35	19
35	20
35	21
35	22
35	23
35	24
35	25
35	26
35	27
35	28
35	29
35	30
35	31
35	32
35	33
35	34
35	35
35	36
35	37
35	38
35	39
35	40
36	1
36	2
36	3
36	4
36	5
36	6
36	7
36	8
36	9
36	10
36	11
36	12
36	13
36	14
36	15
36	16
36	17
36	18
36	19
36	20
36	21
36	22
36	23
36	24
36	25
36	26
36	27
36	28
36	29
36	30
36	31
36	32
36	33
36	34
36	35
36	36
36	37
36	38
36	39
36	40
37	1
37	2
37	3
37	4
37	5
37	6
37	7
37	8
37	9
37	10
37	11
37	12
37	13
37	14
37	15
37	16
37	17
37	18
37	19
37	20
37	21
37	22
37	23
37	24
37	25
37	26
37	27
37	28
37	29
37	30
37	31
37	32
37	33
37	34
37	35
37	36
37	37
37	38
37	39
37	40
38	1
38	2
38	3
38	4
38	5
38	6
38	7
38	8
38	9
38	10
38	11
38	12
38	13
38	14
38	15
38	16
38	17
38	18
38	19
38	20
38	21
38	22
38	23
38	24
38	25
38	26
38	27
38	28
38	29
38	30
38	31
38	32
38	33
38	34
38	35
38	36
38	37
38	38
38	39
38	40
39	1
39	2
39	3
39	4
39	5
39	6
39	7
39	8
39	9
39	10
39	11
39	12
39	13
39	14
39	15
39	16
39	17
39	18
39	19
39	20
39	21
39	22
39	23
39	24
39	25
39	26
39	27
39	28
39	29
39	30
39	31
39	32
39	33
39	34
39	35
39	36
39	37
39	38
39	39
39	40
40	1
40	2
40	3
40	4
40	5
40	6
40	7
40	8
40	9
40	10
40	11
40	12
40	13
40	14
40	15
40	16
40	17
40	18
40	19
40	20
40	21
40	22
40	23
40	24
40	25
40	26
40	27
40	28
40	29
40	30
40	31
40	32
40	33
40	34
40	35
40	36
40	37
40	38
40	39
40	40
41	1
41	2
41	3
41	4
41	5
41	6
41	7
41	8
41	9
41	10
41	11
41	12
41	13
41	14
41	15
41	16
41	17
41	18
41	19
41	20
41	21
41	22
41	23
41	24
41	25
41	26
41	27
41	28
41	29
41	30
41	31
41	32
41	33
41	34
41	35
41	36
41	37
41	38
41	39
41	40
42	1
42	2
42	3
42	4
42	5
42	6
42	7
42	8
42	9
42	10
42	11
42	12
42	13
42	14
42	15
42	16
42	17
42	18
42	19
42	20
42	21
42	22
42	23
42	24
42	25
42	26
42	27
42	28
42	29
42	30
42	31
42	32
42	33
42	34
42	35
42	36
42	37
42	38
42	39
42	40
43	1
43	2
43	3
43	4
43	5
43	6
43	7
43	8
43	9
43	10
43	11
43	12
43	13
43	14
43	15
43	16
43	17
43	18
43	19
43	20
43	21
43	22
43	23
43	24
43	25
43	26
43	27
43	28
43	29
43	30
43	31
43	32
43	33
43	34
43	35
43	36
43	37
43	38
43	39
43	40
44	1
44	2
44	3
44	4
44	5
44	6
44	7
44	8
44	9
44	10
44	11
44	12
44	13
44	14
44	15
44	16
44	17
44	18
44	19
44	20
44	21
44	22
44	23
44	24
44	25
44	26
44	27
44	28
44	29
44	30
44	31
44	32
44	33
44	34
44	35
44	36
44	37
44	38
44	39
44	40
45	1
45	2
45	3
45	4
45	5
45	6
45	7
45	8
45	9
45	10
45	11
45	12
45	13
45	14
45	15
45	16
45	17
45	18
45	19
45	20
45	21
45	22
45	23
45	24
45	25
45	26
45	27
45	28
45	29
45	30
45	31
45	32
45	33
45	34
45	35
45	36
45	37
45	38
45	39
45	40
46	1
46	2
46	3
46	4
46	5
46	6
46	7
46	8
46	9
46	10
46	11
46	12
46	13
46	14
46	15
46	16
46	17
46	18
46	19
46	20
46	21
46	22
46	23
46	24
46	25
46	26
46	27
46	28
46	29
46	30
46	31
46	32
46	33
46	34
46	35
46	36
46	37
46	38
46	39
46	40
47	1
47	2
47	3
47	4
47	5
47	6
47	7
47	8
47	9
47	10
47	11
47	12
47	13
47	14
47	15
47	16
47	17
47	18
47	19
47	20
47	21
47	22
47	23
47	24
47	25
47	26
47	27
47	28
47	29
47	30
47	31
47	32
47	33
47	34
47	35
47	36
47	37
47	38
47	39
47	40
48	1
48	2
48	3
48	4
48	5
48	6
48	7
48	8
48	9
48	10
48	11
48	12
48	13
48	14
48	15
48	16
48	17
48	18
48	19
48	20
48	21
48	22
48	23
48	24
48	25
48	26
48	27
48	28
48	29
48	30
48	31
48	32
48	33
48	34
48	35
48	36
48	37
48	38
48	39
48	40
49	1	sHBZ	0.170606	-0.0023035
49	2	sHBZ	0.17239	-0.00380594
49	3	sHBZ	0.176348	-0.00313549
49	4	sHBZ	0.178224	-0.00454607
49	5	sHBZ	0.180509	-0.00554725
49	6	sHBZ	0.180342	-0.00900147
49	7	sHBZ	0.182222	-0.0104082
49	8	sHBZ	0.190546	-0.00537104
49	9	sHBZ	0.203871	0.0046672
49	10	sHBZ	0.21277	0.0102794
49	11	sHBZ	0.216115	0.0103379
49	12	sHBZ	0.21858	0.00951634
49	13	sHBZ	0.221412	0.00906149
49	14	sHBZ	0.223228	0.00759079
49	15	sHBZ	0.224376	0.0054519
49	16	sHBZ	0.225798	0.00358676
49	17	sHBZ	0.22716	0.00166282
49	18	sHBZ	0.229354	0.000570106
49	19	sHBZ	0.231179	-0.0008923
49	20	sHBZ	0.233092	-0.00226621
49	21	sHBZ	0.233979	-0.00466515
49	22	sHBZ	0.235868	-0.00606331
49	23	sHBZ	0.239436	-0.00578256
49	24	sHBZ	0.245042	-0.0034627
49	25	sHBZ	0.250209	-0.00158301
49	26	sHBZ	0.258348	0.00326964
49	27	sHBZ	0.272687	0.0143218
49	28	sHBZ	0.29832	0.0366681
49	29	sHBZ	0.34633	0.0813915
49	30	sHBZ	0.430073	0.161847
49	31	sHBZ	0.56808	0.296568
49	32	sHBZ	0.770772	0.495973
49	33	sHBZ	1.02227	0.744186
49	34	sHBZ	1.28509	1.00372
49	35	sHBZ	1.53227	1.24761
49	36	sHBZ	1.75033	1.46238
49	37	sHBZ	1.94142	1.65019
49	38	sHBZ	2.10022	1.8057
[truncated: 13,402 more rows]

## Sheet: Results
Block Type	384-Well Block
Calibration Background is expired	Yes
Calibration Background performed on	03-11-2021
Calibration Normalization FAM-ROX is expired	Yes
Calibration Normalization FAM-ROX performed on	03-11-2021
Calibration Normalization VIC-ROX is expired	Yes
Calibration Normalization VIC-ROX performed on	03-11-2021
Calibration Pure Dye FAM is expired	Yes
Calibration Pure Dye FAM performed on	03-11-2021
Calibration Pure Dye JOE is expired	Yes
Calibration Pure Dye JOE performed on	06-07-2018
Calibration Pure Dye NED is expired	Yes
Calibration Pure Dye NED performed on	03-11-2021
Calibration Pure Dye ROX is expired	Yes
Calibration Pure Dye ROX performed on	03-11-2021
Calibration Pure Dye SYBR is expired	Yes
Calibration Pure Dye SYBR performed on	03-11-2021
Calibration Pure Dye TAMRA is expired	Yes
Calibration Pure Dye TAMRA performed on	03-11-2021
Calibration Pure Dye VIC is expired	Yes
Calibration Pure Dye VIC performed on	03-11-2021
Calibration ROI is expired	Yes
Calibration ROI performed on	03-11-2021
Calibration Uniformity is expired	Yes
Calibration Uniformity performed on	03-11-2021
Chemistry	SYBR_GREEN
Date Created	2021-11-05 20:22:54 PM GMT
Experiment Barcode
Experiment Comment
Experiment File Name	D:\Experiment Results\PhD\Real-time qPCR\20211105 AhR Pathway RT qPCR\20211105 AhR.eds
Experiment Name	20211105 AhR
Experiment Run End Time	2021-11-05 21:10:51 PM GMT
Experiment Type	Standard Curve
Instrument Name	278870131
Instrument Serial Number	278870131
Instrument Type	QuantStudio(TM) 7 Flex System
Passive Reference	ROX
Quantification Cycle Method	Ct
Signal Smoothing On	true
Stage/ Cycle where Analysis is performed	Stage 2, Step 2
User Name
Well	Well Position	Omit	Sample Name	Target Name	Task	Reporter	Quencher	CT	Ct Mean	Ct SD	Quantity	Quantity Mean	Quantity SD	Automatic Ct Threshold	Ct Threshold	Automatic Baseline	Baseline Start	Baseline End	Comments	Y-Intercept	R(superscript 2)	Tm1	Slope	Tm2	Efficiency	Tm3	HIGHSD	NOAMP	EXPFAIL	PRFLOW	MTP
1	A1	FALSE	TBX4B DMSO	Tax	UNKNOWN	SYBR	None	25.6289	25.5982	0.04342				TRUE	0.185696	TRUE	1	40				82.8571					N	N	N	N	N
2	A2	FALSE	TBX4B DMSO	Tax	UNKNOWN	SYBR	None	25.5675	25.5982	0.04342				TRUE	0.185696	TRUE	1	40				82.8571					N	N	N	N	N
3	A3	FALSE	TBX4B ITE	Tax	UNKNOWN	SYBR	None	24.1932	24.2341	0.0577985				TRUE	0.185696	TRUE	1	40				82.8571					N	N	N	N	N
4	A4	FALSE	TBX4B ITE	Tax	UNKNOWN	SYBR	None	24.2749	24.2341	0.0577985				TRUE	0.185696	TRUE	1	40				82.9889					N	N	N	N	N
5	A5	FALSE	TBX4B FICZ	Tax	UNKNOWN	SYBR	None	25.0962	25.0049	0.129111				TRUE	0.185696	TRUE	1	40				82.8571					N	N	N	N	N
6	A6	FALSE	TBX4B FICZ	Tax	UNKNOWN	SYBR	None	24.9136	25.0049	0.129111				TRUE	0.185696	TRUE	1	40				82.9889					N	N	N	N	N
7	A7	FALSE	TBX4B CH223191	Tax	UNKNOWN	SYBR	None	26.347	26.4462	0.140238				TRUE	0.185696	TRUE	1	40				82.9889					N	N	N	N	N
8	A8	FALSE	TBX4B CH223191	Tax	UNKNOWN	SYBR	None	26.5453	26.4462	0.140238				TRUE	0.185696	TRUE	1	40				82.9889					N	N	N	N	N
9	A9	FALSE	TBX4B SR1	Tax	UNKNOWN	SYBR	None	27.0545	27.0059	0.0687823				TRUE	0.185696	TRUE	1	40				82.9889					N	N	N	N	N
10	A10	FALSE	TBX4B SR1	Tax	UNKNOWN	SYBR	None	26.9572	27.0059	0.0687823				TRUE	0.185696	TRUE	1	40				82.8571					N	N	N	N	N
11	A11	FALSE	TBX4B CYP1A1 Inhibitor	Tax	UNKNOWN	SYBR	None	26.2114	26.2745	0.0893459				TRUE	0.185696	TRUE	1	40				82.9889					N	N	N	N	N
12	A12	FALSE	TBX4B CYP1A1 Inhibitor	Tax	UNKNOWN	SYBR	None	26.3377	26.2745	0.0893459				TRUE	0.185696	TRUE	1	40				83.1207					N	N	N	N	N
13	A13	FALSE	1150 DMSO	Tax	UNKNOWN	SYBR	None	26.0969	26.1256	0.0404758				TRUE	0.185696	TRUE	1	40				82.8571					N	N	N	N	N
14	A14	FALSE	1150 DMSO	Tax	UNKNOWN	SYBR	None	26.1542	26.1256	0.0404758				TRUE	0.185696	TRUE	1	40				82.7252					N	N	N	N	N
15	A15	FALSE	1150 ITE	Tax	UNKNOWN	SYBR	None	24.6981	24.7378	0.0561747				TRUE	0.185696	TRUE	1	40				82.7252					N	N	N	N	N
16	A16	FALSE	1150 ITE	Tax	UNKNOWN	SYBR	None	24.7775	24.7378	0.0561747				TRUE	0.185696	TRUE	1	40				82.7252					N	N	N	N	N
17	A17	FALSE	1150 FICZ	Tax	UNKNOWN	SYBR	None	26.084	26.0996	0.022093				TRUE	0.185696	TRUE	1	40				82.5934					N	N	N	N	N
18	A18	FALSE	1150 FICZ	Tax	UNKNOWN	SYBR	None	26.1152	26.0996	0.022093				TRUE	0.185696	TRUE	1	40				82.7252					N	N	N	N	N
19	A19	FALSE	1150 CH223191	Tax	UNKNOWN	SYBR	None	28.0261	28.1903	0.232324				TRUE	0.185696	TRUE	1	40				82.5934					N	N	N	N	N
20	A20	FALSE	1150 CH223191	Tax	UNKNOWN	SYBR	None	28.3546	28.1903	0.232324				TRUE	0.185696	TRUE	1	40				82.3297					N	N	N	N	N
21	A21	FALSE	1150 SR1	Tax	UNKNOWN	SYBR	None	28.2748	28.1807	0.133149				TRUE	0.185696	TRUE	1	40				82.4616					N	N	N	N	N
22	A22	FALSE	1150 SR1	Tax	UNKNOWN	SYBR	None	28.0865	28.1807	0.133149				TRUE	0.185696	TRUE	1	40				82.3297					N	N	N	N	N
23	A23	FALSE	1150 CYP1A1 Inhibitor	Tax	UNKNOWN	SYBR	None	26.8478	26.8556	0.0110391				TRUE	0.185696	TRUE	1	40				82.4616					N	N	N	N	N
24	A24	FALSE	1150 CYP1A1 Inhibitor	Tax	UNKNOWN	SYBR	None	26.8634	26.8556	0.0110391				TRUE	0.185696	TRUE	1	40				82.5934					N	N	N	N	N
49	C1	FALSE	TBX4B DMSO	sHBZ	UNKNOWN	SYBR	None	30.0354	29.9194	0.164045				TRUE	0.169637	TRUE	1	40				83.6481					N	N	N	N	N
50	C2	FALSE	TBX4B DMSO	sHBZ	UNKNOWN	SYBR	None	29.8034	29.9194	0.164045				TRUE	0.169637	TRUE	1	40				83.7799					N	N	N	N	N
51	C3	FALSE	TBX4B ITE	sHBZ	UNKNOWN	SYBR	None	31.0025	30.7484	0.359338				TRUE	0.169637	TRUE	1	40				83.6481					N	N	N	N	N
52	C4	FALSE	TBX4B ITE	sHBZ	UNKNOWN	SYBR	None	30.4943	30.7484	0.359338				TRUE	0.169637	TRUE	1	40				83.6481					N	N	N	N	N
53	C5	FALSE	TBX4B FICZ	sHBZ	UNKNOWN	SYBR	None	30.5269	30.3146	0.300266				TRUE	0.169637	TRUE	1	40				83.5162					N	N	N	N	N
54	C6	FALSE	TBX4B FICZ	sHBZ	UNKNOWN	SYBR	None	30.1022	30.3146	0.300266				TRUE	0.169637	TRUE	1	40				83.6481					N	N	N	N	N
55	C7	FALSE	TBX4B CH223191	sHBZ	UNKNOWN	SYBR	None	30.0722	30.5286	0.645429				TRUE	0.169637	TRUE	1	40				83.7799					Y	N	N	N	N
56	C8	FALSE	TBX4B CH223191	sHBZ	UNKNOWN	SYBR	None	30.985	30.5286	0.645429				TRUE	0.169637	TRUE	1	40				83.6481					Y	N	N	N	N
57	C9	FALSE	TBX4B SR1	sHBZ	UNKNOWN	SYBR	None	30.5508	30.74	0.267517				TRUE	0.169637	TRUE	1	40				83.5162					N	N	N	N	N
58	C10	FALSE	TBX4B SR1	sHBZ	UNKNOWN	SYBR	None	30.9291	30.74	0.267517				TRUE	0.169637	TRUE	1	40				83.6481					N	N	N	N	N
59	C11	FALSE	TBX4B CYP1A1 Inhibitor	sHBZ	UNKNOWN	SYBR	None	30.1871	30.3727	0.262504				TRUE	0.169637	TRUE	1	40				83.6481					N	N	N	N	N
60	C12	FALSE	TBX4B CYP1A1 Inhibitor	sHBZ	UNKNOWN	SYBR	None	30.5583	30.3727	0.262504				TRUE	0.169637	TRUE	1	40				83.7799					N	N	N	N	N
61	C13	FALSE	1150 DMSO	sHBZ	UNKNOWN	SYBR	None	29.2665	29.3903	0.175076				TRUE	0.169637	TRUE	1	40				84.4391					N	N	N	N	N
62	C14	FALSE	1150 DMSO	sHBZ	UNKNOWN	SYBR	None	29.5141	29.3903	0.175076				TRUE	0.169637	TRUE	1	40				84.5709					N	N	N	N	N
63	C15	FALSE	1150 ITE	sHBZ	UNKNOWN	SYBR	None	30.0282	30.0899	0.0873175				TRUE	0.169637	TRUE	1	40				84.3072					N	N	N	N	N
64	C16	FALSE	1150 ITE	sHBZ	UNKNOWN	SYBR	None	30.1516	30.0899	0.0873175				TRUE	0.169637	TRUE	1	40				84.3072					N	N	N	N	N
65	C17	FALSE	1150 FICZ	sHBZ	UNKNOWN	SYBR	None	30.7173	30.5164	0.284055				TRUE	0.169637	TRUE	1	40				84.4391					N	N	N	N	N
66	C18	FALSE	1150 FICZ	sHBZ	UNKNOWN	SYBR	None	30.3155	30.5164	0.284055				TRUE	0.169637	TRUE	1	40				84.3072					N	N	N	N	N
67	C19	FALSE	1150 CH223191	sHBZ	UNKNOWN	SYBR	None	29.561	29.6473	0.122055				TRUE	0.169637	TRUE	1	40				84.3072					N	N	N	N	N
68	C20	FALSE	1150 CH223191	sHBZ	UNKNOWN	SYBR	None	29.7336	29.6473	0.122055				TRUE	0.169637	TRUE	1	40				84.4391					N	N	N	N	N
69	C21	FALSE	1150 SR1	sHBZ	UNKNOWN	SYBR	None	29.9652	29.9373	0.039556				TRUE	0.169637	TRUE	1	40				84.3072					N	N	N	N	N
70	C22	FALSE	1150 SR1	sHBZ	UNKNOWN	SYBR	None	29.9093	29.9373	0.039556				TRUE	0.169637	TRUE	1	40				84.3072					N	N	N	N	N
71	C23	FALSE	1150 CYP1A1 Inhibitor	sHBZ	UNKNOWN	SYBR	None	29.8454	30.0308	0.262224				TRUE	0.169637	TRUE	1	40				84.3072					N	N	N	N	N
72	C24	FALSE	1150 CYP1A1 Inhibitor	sHBZ	UNKNOWN	SYBR	None	30.2162	30.0308	0.262224				TRUE	0.169637	TRUE	1	40				84.3072					N	N	N	N	N
97	E1	FALSE	TBX4B DMSO	CYP1B1	UNKNOWN	SYBR	None	24.5213	24.4028	0.167672				TRUE	0.159355	TRUE	1	40				78.7702					N	N	N	N	N
98	E2	FALSE	TBX4B DMSO	CYP1B1	UNKNOWN	SYBR	None	24.2842	24.4028	0.167672				TRUE	0.159355	TRUE	1	40				78.7702					N	N	N	N	N
99	E3	FALSE	TBX4B ITE	CYP1B1	UNKNOWN	SYBR	None	21.5618	21.5747	0.0181575				TRUE	0.159355	TRUE	1	40				78.7702					N	N	N	N	N
100	E4	FALSE	TBX4B ITE	CYP1B1	UNKNOWN	SYBR	None	21.5875	21.5747	0.0181575				TRUE	0.159355	TRUE	1	40				78.7702					N	N	N	N	N
101	E5	FALSE	TBX4B FICZ	CYP1B1	UNKNOWN	SYBR	None	22.634	22.6621	0.039641				TRUE	0.159355	TRUE	1	40				78.9021					N	N	N	N	N
102	E6	FALSE	TBX4B FICZ	CYP1B1	UNKNOWN	SYBR	None	22.6901	22.6621	0.039641				TRUE	0.159355	TRUE	1	40				78.9021					N	N	N	N	N
103	E7	FALSE	TBX4B CH223191	CYP1B1	UNKNOWN	SYBR	None	26.1795	26.2025	0.0326169				TRUE	0.159355	TRUE	1	40				78.9021					N	N	N	N	N
104	E8	FALSE	TBX4B CH223191	CYP1B1	UNKNOWN	SYBR	None	26.2256	26.2025	0.0326169				TRUE	0.159355	TRUE	1	40				79.0339					N	N	N	N	N
105	E9	FALSE	TBX4B SR1	CYP1B1	UNKNOWN	SYBR	None	26.5973	26.5766	0.0293126				TRUE	0.159355	TRUE	1	40				78.7702					N	N	N	N	N
106	E10	FALSE	TBX4B SR1	CYP1B1	UNKNOWN	SYBR	None	26.5559	26.5766	0.0293126				TRUE	0.159355	TRUE	1	40				78.9021					N	N	N	N	N
107	E11	FALSE	TBX4B CYP1A1 Inhibitor	CYP1B1	UNKNOWN	SYBR	None	24.7671	24.8197	0.0744334				TRUE	0.159355	TRUE	1	40				78.7702		82.4616			N	N	N	N	Y
108	E12	FALSE	TBX4B CYP1A1 Inhibitor	CYP1B1	UNKNOWN	SYBR	None	24.8723	24.8197	0.0744334				TRUE	0.159355	TRUE	1	40				78.7702					N	N	N	N	N
109	E13	FALSE	1150 DMSO	CYP1B1	UNKNOWN	SYBR	None	25.1849	25.1801	0.006788				TRUE	0.159355	TRUE	1	40				78.7702					N	N	N	N	N
110	E14	FALSE	1150 DMSO	CYP1B1	UNKNOWN	SYBR	None	25.1753	25.1801	0.006788				TRUE	0.159355	TRUE	1	40				78.9021					N	N	N	N	N
111	E15	FALSE	1150 ITE	CYP1B1	UNKNOWN	SYBR	None	21.9289	21.8631	0.0931236				TRUE	0.159355	TRUE	1	40				78.9021					N	N	N	N	N
112	E16	FALSE	1150 ITE	CYP1B1	UNKNOWN	SYBR	None	21.7972	21.8631	0.0931236				TRUE	0.159355	TRUE	1	40				79.0339					N	N	N	N	N
113	E17	FALSE	1150 FICZ	CYP1B1	UNKNOWN	SYBR	None	24.1	23.9009	0.281564				TRUE	0.159355	TRUE	1	40				78.9021					N	N	N	N	N
114	E18	FALSE	1150 FICZ	CYP1B1	UNKNOWN	SYBR	None	23.7018	23.9009	0.281564				TRUE	0.159355	TRUE	1	40				78.7702					N	N	N	N	N
115	E19	FALSE	1150 CH223191	CYP1B1	UNKNOWN	SYBR	None	26.7705	26.8227	0.0738534				TRUE	0.159355	TRUE	1	40				78.7702					N	N	N	N	N
116	E20	FALSE	1150 CH223191	CYP1B1	UNKNOWN	SYBR	None	26.8749	26.8227	0.0738534				TRUE	0.159355	TRUE	1	40				78.9021					N	N	N	N	N
117	E21	FALSE	1150 SR1	CYP1B1	UNKNOWN	SYBR	None	26.6848	26.6637	0.0298346				TRUE	0.159355	TRUE	1	40				78.7702					N	N	N	N	N
118	E22	FALSE	1150 SR1	CYP1B1	UNKNOWN	SYBR	None	26.6426	26.6637	0.0298346				TRUE	0.159355	TRUE	1	40				78.7702					N	N	N	N	N
119	E23	FALSE	1150 CYP1A1 Inhibitor	CYP1B1	UNKNOWN	SYBR	None	25.7379	25.6706	0.0951076				TRUE	0.159355	TRUE	1	40				78.7702					N	N	N	N	N
120	E24	FALSE	1150 CYP1A1 Inhibitor	CYP1B1	UNKNOWN	SYBR	None	25.6034	25.6706	0.0951076				TRUE	0.159355	TRUE	1	40				78.7702					N	N	N	N	N
169	H1	FALSE	TBX4B DMSO	CYP1A1	UNKNOWN	SYBR	None	28.9889	28.795	0.27427				TRUE	0.131665	TRUE	1	40				75.8699		84.5709			N	N	N	N	Y
170	H2	FALSE	TBX4B DMSO	CYP1A1	UNKNOWN	SYBR	None	28.601	28.795	0.27427				TRUE	0.131665	TRUE	1	40				75.8699					N	N	N	N	N
171	H3	FALSE	TBX4B ITE	CYP1A1	UNKNOWN	SYBR	None	23.3824	23.3495	0.0465099				TRUE	0.131665	TRUE	1	40				75.8699					N	N	N	N	N
172	H4	FALSE	TBX4B ITE	CYP1A1	UNKNOWN	SYBR	None	23.3166	23.3495	0.0465099				TRUE	0.131665	TRUE	1	40				75.8699		80.7477			N	N	N	N	Y
173	H5	FALSE	TBX4B FICZ	CYP1A1	UNKNOWN	SYBR	None	25.4752	25.4761	0.00122597				TRUE	0.131665	TRUE	1	40				75.7381					N	N	N	N	N
174	H6	FALSE	TBX4B FICZ	CYP1A1	UNKNOWN	SYBR	None	25.4769	25.4761	0.00122597				TRUE	0.131665	TRUE	1	40				75.8699		81.0114			N	N	N	N	Y
175	H7	FALSE	TBX4B CH223191	CYP1A1	UNKNOWN	SYBR	None	31.2773	31.6249	0.491537				TRUE	0.131665	TRUE	1	40				80.0886		75.4744		84.4391	N	N	N	N	Y
176	H8	FALSE	TBX4B CH223191	CYP1A1	UNKNOWN	SYBR	None	31.9724	31.6249	0.491537				TRUE	0.131665	TRUE	1	40				75.7381		84.4391			N	N	N	N	Y
177	H9	FALSE	TBX4B SR1	CYP1A1	UNKNOWN	SYBR	None	30.9708	31.0531	0.116466				TRUE	0.131665	TRUE	1	40				75.7381		84.5709			N	N	N	N	Y
178	H10	FALSE	TBX4B SR1	CYP1A1	UNKNOWN	SYBR	None	31.1355	31.0531	0.116466				TRUE	0.131665	TRUE	1	40				75.7381		84.5709			N	N	N	N	Y
179	H11	FALSE	TBX4B CYP1A1 Inhibitor	CYP1A1	UNKNOWN	SYBR	None	28.7751	28.8722	0.137335				TRUE	0.131665	TRUE	1	40				75.7381					N	N	N	N	N
180	H12	FALSE	TBX4B CYP1A1 Inhibitor	CYP1A1	UNKNOWN	SYBR	None	28.9693	28.8722	0.137335				TRUE	0.131665	TRUE	1	40				75.7381		84.4391			N	N	N	N	Y
181	H13	FALSE	1150 DMSO	CYP1A1	UNKNOWN	SYBR	None	28.6982	28.4889	0.295972				TRUE	0.131665	TRUE	1	40				75.7381		84.4391			N	N	N	N	Y
182	H14	FALSE	1150 DMSO	CYP1A1	UNKNOWN	SYBR	None	28.2796	28.4889	0.295972				TRUE	0.131665	TRUE	1	40				75.8699		84.5709			N	N	N	N	Y
183	H15	FALSE	1150 ITE	CYP1A1	UNKNOWN	SYBR	None	22.1478	22.0796	0.0964468				TRUE	0.131665	TRUE	1	40				76.0017					N	N	N	N	N
184	H16	FALSE	1150 ITE	CYP1A1	UNKNOWN	SYBR	None	22.0114	22.0796	0.0964468				TRUE	0.131665	TRUE	1	40				76.0017					N	N	N	N	N
185	H17	FALSE	1150 FICZ	CYP1A1	UNKNOWN	SYBR	None	25.1643	25.1868	0.0318333				TRUE	0.131665	TRUE	1	40				76.0017					N	N	N	N	N
186	H18	FALSE	1150 FICZ	CYP1A1	UNKNOWN	SYBR	None	25.2093	25.1868	0.0318333				TRUE	0.131665	TRUE	1	40				76.0017					N	N	N	N	N
187	H19	FALSE	1150 CH223191	CYP1A1	UNKNOWN	SYBR	None	31.9521	32.4636	0.72341				TRUE	0.131665	TRUE	1	40				75.6062		84.3072			Y	N	N	N	Y
188	H20	FALSE	1150 CH223191	CYP1A1	UNKNOWN	SYBR	None	32.9751	32.4636	0.72341				TRUE	0.131665	TRUE	1	40				75.4744		84.3072			Y	N	N	N	Y
189	H21	FALSE	1150 SR1	CYP1A1	UNKNOWN	SYBR	None	31.9205	31.5679	0.498641				TRUE	0.131665	TRUE	1	40				75.4744		84.3072			N	N	N	N	Y
190	H22	FALSE	1150 SR1	CYP1A1	UNKNOWN	SYBR	None	31.2153	31.5679	0.498641				TRUE	0.131665	TRUE	1	40				75.7381		84.4391		80.3522	N	N	N	N	Y
191	H23	FALSE	1150 CYP1A1 Inhibitor	CYP1A1	UNKNOWN	SYBR	None	29.3984	29.0999	0.422061				TRUE	0.131665	TRUE	1	40				75.7381		84.4391			N	N	N	N	Y
192	H24	FALSE	1150 CYP1A1 Inhibitor	CYP1A1	UNKNOWN	SYBR	None	28.8015	29.0999	0.422061				TRUE	0.131665	TRUE	1	40				75.7381		84.4391			N	N	N	N	Y
217	J1	FALSE	TBX4B DMSO	18S	UNKNOWN	SYBR	None	14.5426	14.3585	0.26039				TRUE	0.178583	TRUE	1	40				78.6384					N	N	N	N	N
218	J2	FALSE	TBX4B DMSO	18S	UNKNOWN	SYBR	None	14.1743	14.3585	0.26039				TRUE	0.178583	TRUE	1	40				78.9021					N	N	N	N	N
219	J3	FALSE	TBX4B ITE	18S	UNKNOWN	SYBR	None	14.191	14.2572	0.0934885				TRUE	0.178583	TRUE	1	40				78.9021					N	N	N	N	N
220	J4	FALSE	TBX4B ITE	18S	UNKNOWN	SYBR	None	14.3233	14.2572	0.0934885				TRUE	0.178583	TRUE	1	40				78.9021					N	N	N	N	N
221	J5	FALSE	TBX4B FICZ	18S	UNKNOWN	SYBR	None	14.4917	14.4619	0.04225				TRUE	0.178583	TRUE	1	40				78.7702					N	N	N	N	N
222	J6	FALSE	TBX4B FICZ	18S	UNKNOWN	SYBR	None	14.432	14.4619	0.04225				TRUE	0.178583	TRUE	1	40				78.9021					N	N	N	N	N
223	J7	FALSE	TBX4B CH223191	18S	UNKNOWN	SYBR	None	14.9227	14.7477	0.247507				TRUE	0.178583	TRUE	1	40				78.9021					N	N	N	N	N
224	J8	FALSE	TBX4B CH223191	18S	UNKNOWN	SYBR	None	14.5727	14.7477	0.247507				TRUE	0.178583	TRUE	1	40				79.0339					N	N	N	N	N
225	J9	FALSE	TBX4B SR1	18S	UNKNOWN	SYBR	None	14.9095	14.8993	0.0143846				TRUE	0.178583	TRUE	1	40				78.7702					N	N	N	N	N
226	J10	FALSE	TBX4B SR1	18S	UNKNOWN	SYBR	None	14.8891	14.8993	0.0143846				TRUE	0.178583	TRUE	1	40				78.9021					N	N	N	N	N
227	J11	FALSE	TBX4B CYP1A1 Inhibitor	18S	UNKNOWN	SYBR	None	14.6464	14.5071	0.197093				TRUE	0.178583	TRUE	1	40				78.7702					N	N	N	N	N
228	J12	FALSE	TBX4B CYP1A1 Inhibitor	18S	UNKNOWN	SYBR	None	14.3677	14.5071	0.197093				TRUE	0.178583	TRUE	1	40				79.0339					N	N	N	N	N
229	J13	FALSE	1150 DMSO	18S	UNKNOWN	SYBR	None	13.948	13.944	0.00569151				TRUE	0.178583	TRUE	1	40				78.9021					N	N	N	N	N
230	J14	FALSE	1150 DMSO	18S	UNKNOWN	SYBR	None	13.94	13.944	0.00569151				TRUE	0.178583	TRUE	1	40				78.9021					N	N	N	N	N
231	J15	FALSE	1150 ITE	18S	UNKNOWN	SYBR	None	15.4236	15.3839	0.0561673				TRUE	0.178583	TRUE	1	40				78.9021					N	N	N	N	N
232	J16	FALSE	1150 ITE	18S	UNKNOWN	SYBR	None	15.3442	15.3839	0.0561673				TRUE	0.178583	TRUE	1	40				78.7702					N	N	N	N	N
233	J17	FALSE	1150 FICZ	18S	UNKNOWN	SYBR	None	14.8458	14.7148	0.185199				TRUE	0.178583	TRUE	1	40				79.0339					N	N	N	N	N
234	J18	FALSE	1150 FICZ	18S	UNKNOWN	SYBR	None	14.5839	14.7148	0.185199				TRUE	0.178583	TRUE	1	40				78.9021					N	N	N	N	N
235	J19	FALSE	1150 CH223191	18S	UNKNOWN	SYBR	None	14.1616	14.2329	0.100782				TRUE	0.178583	TRUE	1	40				78.9021					N	N	N	N	N
236	J20	FALSE	1150 CH223191	18S	UNKNOWN	SYBR	None	14.3042	14.2329	0.100782				TRUE	0.178583	TRUE	1	40				78.9021					N	N	N	N	N
237	J21	FALSE	1150 SR1	18S	UNKNOWN	SYBR	None	13.8292	13.6248	0.289098				TRUE	0.178583	TRUE	1	40				78.9021					N	N	N	N	N
238	J22	FALSE	1150 SR1	18S	UNKNOWN	SYBR	None	13.4203	13.6248	0.289098				TRUE	0.178583	TRUE	1	40				79.0339					N	N	N	N	N
239	J23	FALSE	1150 CYP1A1 Inhibitor	18S	UNKNOWN	SYBR	None	14.996	15.1693	0.245136				TRUE	0.178583	TRUE	1	40				78.9021					N	N	N	N	N
240	J24	FALSE	1150 CYP1A1 Inhibitor	18S	UNKNOWN	SYBR	None	15.3427	15.1693	0.245136				TRUE	0.178583	TRUE	1	40				78.9021					N	N	N	N	N
265	L1	FALSE	TBX4B DMSO	No RT Tax	UNKNOWN	SYBR	None	35.4202	34.9103	0.721176				TRUE	0.154753	TRUE	1	40				78.6384					Y	N	N	N	N
266	L2	FALSE	TBX4B DMSO	No RT Tax	UNKNOWN	SYBR	None	34.4003	34.9103	0.721176				TRUE	0.154753	TRUE	1	40				77.4519					Y	N	N	N	N
267	L3	FALSE	TBX4B ITE	No RT Tax	UNKNOWN	SYBR	None	36.1935	35.6114	0.823168				TRUE	0.154753	TRUE	1	40				78.3747					Y	N	N	N	N
268	L4	FALSE	TBX4B ITE	No RT Tax	UNKNOWN	SYBR	None	35.0293	35.6114	0.823168				TRUE	0.154753	TRUE	1	40				76.0017					Y	N	N	N	N
269	L5	FALSE	TBX4B FICZ	No RT Tax	UNKNOWN	SYBR	None	35.2385	34.7868	0.638849				TRUE	0.154753	TRUE	1	40				77.1882					Y	N	N	N	N
270	L6	FALSE	TBX4B FICZ	No RT Tax	UNKNOWN	SYBR	None	34.335	34.7868	0.638849				TRUE	0.154753	TRUE	1	40				77.0564					Y	N	N	N	N
271	L7	FALSE	TBX4B CH223191	No RT Tax	UNKNOWN	SYBR	None	34.3137	34.3137					TRUE	0.154753	TRUE	1	40				78.1111					N	N	N	N	N
272	L8	FALSE	TBX4B CH223191	No RT Tax	UNKNOWN	SYBR	None	Undetermined	34.3137					TRUE	0.154753	TRUE	1	40				79.5612		61.3682			N	N	N	N	Y
273	L9	FALSE	TBX4B SR1	No RT Tax	UNKNOWN	SYBR	None	35.1083	35.0177	0.128156				TRUE	0.154753	TRUE	1	40				76.3972					N	N	N	N	N
274	L10	FALSE	TBX4B SR1	No RT Tax	UNKNOWN	SYBR	None	34.9271	35.0177	0.128156				TRUE	0.154753	TRUE	1	40				77.0564					N	N	N	N	N
275	L11	FALSE	TBX4B CYP1A1 Inhibitor	No RT Tax	UNKNOWN	SYBR	None	Undetermined	35.0112					TRUE	0.154753	TRUE	1	40				77.7156		61.6319		92.0854	N	N	N	N	Y
276	L12	FALSE	TBX4B CYP1A1 Inhibitor	No RT Tax	UNKNOWN	SYBR	None	35.0112	35.0112					TRUE	0.154753	TRUE	1	40				77.1882					N	N	N	N	N
277	L13	FALSE	1150 DMSO	No RT Tax	UNKNOWN	SYBR	None	35.7716	36.376	0.854824				TRUE	0.154753	TRUE	1	40				77.3201					Y	N	N	N	N
278	L14	FALSE	1150 DMSO	No RT Tax	UNKNOWN	SYBR	None	36.9805	36.376	0.854824				TRUE	0.154753	TRUE	1	40				77.5837					Y	N	N	N	N
279	L15	FALSE	1150 ITE	No RT Tax	UNKNOWN	SYBR	None	35.5531	35.5531					TRUE	0.154753	TRUE	1	40				79.0339					N	N	N	N	N
280	L16	FALSE	1150 ITE	No RT Tax	UNKNOWN	SYBR	None	Undetermined	35.5531					TRUE	0.154753	TRUE	1	40				61.2364		76.3972		82.1979	N	Y	Y	N	Y
281	L17	FALSE	1150 FICZ	No RT Tax	UNKNOWN	SYBR	None	36.0209	34.9842	1.46611				TRUE	0.154753	TRUE	1	40				76.6609					Y	N	N	N	N
282	L18	FALSE	1150 FICZ	No RT Tax	UNKNOWN	SYBR	None	33.9475	34.9842	1.46611				TRUE	0.154753	TRUE	1	40				77.3201					Y	N	N	N	N
283	L19	FALSE	1150 CH223191	No RT Tax	UNKNOWN	SYBR	None	Undetermined	37.3545					TRUE	0.154753	TRUE	1	40				61.3682					N	Y	Y	N	N
284	L20	FALSE	1150 CH223191	No RT Tax	UNKNOWN	SYBR	None	37.3545	37.3545					TRUE	0.154753	TRUE	1	40				77.1882					N	N	N	N	N
285	L21	FALSE	1150 SR1	No RT Tax	UNKNOWN	SYBR	None	Undetermined	35.3771					TRUE	0.154753	TRUE	1	40				78.1111		61.2364		74.0242	N	Y	Y	N	Y
286	L22	FALSE	1150 SR1	No RT Tax	UNKNOWN	SYBR	None	35.3771	35.3771					TRUE	0.154753	TRUE	1	40				77.9792					N	N	N	N	N
287	L23	FALSE	1150 CYP1A1 Inhibitor	No RT Tax	UNKNOWN	SYBR	None	35.1727	34.5005	0.950563				TRUE	0.154753	TRUE	1	40				77.1882					Y	N	N	N	N
288	L24	FALSE	1150 CYP1A1 Inhibitor	No RT Tax	UNKNOWN	SYBR	None	33.8284	34.5005	0.950563				TRUE	0.154753	TRUE	1	40				77.0564					Y	N	N	N	N
361	P1	FALSE		Tax	NTC	SYBR	None	36.0011						TRUE	0.185696	TRUE	1	40				77.8474					N	N	N	N	N
362	P2	FALSE		Tax	NTC	SYBR	None	Undetermined						TRUE	0.185696	TRUE	1	40				77.1882		61.3682			N	N	N	N	Y
363	P3	FALSE		sHBZ	NTC	SYBR	None	35.9558						TRUE	0.169637	TRUE	1	40				74.5516					N	N	N	N	N
364	P4	FALSE		sHBZ	NTC	SYBR	None	Undetermined						TRUE	0.169637	TRUE	1	40				61.5		90.3716		81.2751	N	N	N	N	Y
365	P5	FALSE		CYP1B1	NTC	SYBR	None	37.7683						TRUE	0.159355	TRUE	1	40				73.4969					N	N	N	N	N
366	P6	FALSE		CYP1B1	NTC	SYBR	None	35.7834						TRUE	0.159355	TRUE	1	40				72.9695					N	N	N	N	N
367	P7	FALSE		CYP1A1	NTC	SYBR	None	Undetermined						TRUE	0.131665	TRUE	1	40				62.4229					N	N	N	N	N
368	P8	FALSE		CYP1A1	NTC	SYBR	None	Undetermined						TRUE	0.131665	TRUE	1	40				60.9727					N	N	N	N	N
369	P9	FALSE		18S	NTC	SYBR	None	Undetermined						TRUE	0.178583	TRUE	1	40				61.5					N	N	N	N	N
370	P10	FALSE		18S	NTC	SYBR	None	Undetermined						TRUE	0.178583	TRUE	1	40				61.8955					N	N	N	N	N
