# Supplementary material for: Time-course of host cell transcription during the HTLV-1 transcriptional burst
Source: PLoS Pathog. 2022 May 16;18(5):e1010387. doi: 10.1371/journal.ppat.1010387 (PMC9135347; doi:10.1371/journal.ppat.1010387)
Supplement: S3 Data — s (ZIP) [file ppat.1010387.s008.zip › Percentage of Tax Expressing Cells_AhR.xlsx]

## Sheet: Sheet1
Raw data for Figure 8 A

## Sheet: Experiment 1
Clone	DMSO	ITE (10 μM)	FICZ (5 nM)	SR1 (1 μM)	CH223191 (10 μM)	CYP1A1 Inhibitor (50 nM)
TBX4B	23.9	35.3	26.1	12.3	13.6	22.6
1150	18.7	43.5	28	4.34	4.85	18.3

## Sheet: Experiment 2
Clone	DMSO	ITE (10 μM)	FICZ (5 nM)	SR1 (1 μM)	CH223191 (10 μM)	CYP1A1 Inhibitor (50 nM)
TBX4B	26.2	36.9	32.1	14.7	15	24.6
1150	21.2	38.5	30.3	5.66	6.73	19.6
