# Supplementary material for: Time-course of host cell transcription during the HTLV-1 transcriptional burst
Source: PLoS Pathog. 2022 May 16;18(5):e1010387. doi: 10.1371/journal.ppat.1010387 (PMC9135347; doi:10.1371/journal.ppat.1010387)
Supplement: S3 Data — s (ZIP) [file ppat.1010387.s008.zip › Tax reactivation and silencing kinetics Exp 1.xlsx]

## Sheet: Sheet1
Raw data for Figures 8 F & G

## Sheet: Sheet2
Vessel Name: 20201130 AHR activation and inhibition
Viable object count per well
Date Time	Elapsed	C4	C5	C6	C7	C8	C9	D4	D5	D6	D7	D8	D9
2020-11-30 21:20:00	0	7038.22	6190.22	6928.78	6322.67	6599.78	8457.44	8324.67	8867.11	8838.11	9876.67	8913.33	9305.56
2020-12-01 03:20:00	6	7321	6028.67	6772.89	6120.89	6599.67	8255.67	7615.22	8555.56	8394	9478.67	8278.67	8936.44
2020-12-01 09:20:00	12	7118.89	6005.56	7003.78	6259.33	6363.33	8197.78	7424.56	8590.22	8244	9155.56	8676.67	8157.56
2020-12-01 15:20:00	18	7222.78	5942.11	7067	5965	6265.22	8255.56	7061.11	8070.89	7845.78	9126.89	8509.56	7425
2020-12-01 21:20:00	24	7101.78	6109.22	7003.78	6161.11	6663.22	8013.33	6940	8180.56	7765.22	9305.67	8803.67	7148
2020-12-02 03:20:00	30	7367.22	6034.33	7101.78	5918.89	6236.33	7955.44	6663.22	8030.56	7292.11	9715.22	8434.44	6997.89
2020-12-02 09:20:00	36	7165.22	6069.11	7251.78	6097.89	6282.33	8094.11	6513.22	8180.67	7286.22	9611.22	8855.67	6755.56
2020-12-02 15:20:00	42	7223	5705.67	7453.67	6051.67	6501.89	8474.89	6472.67	8336.33	7563.33	9450.11	8711.44	6270.89
2020-12-02 21:20:00	48	7067	5907.56	7505.67	6305.56	6195.89	8244	6363.22	8238.33	7009.33	9755.67	8624.78	6057.56
Vessel Name: 20201130 AHR activation and inhibition
d2EGFP+ & viable object count per well
Date Time	Elapsed	C4	C5	C6	C7	C8	C9	D4	D5	D6	D7	D8	D9
2020-11-30 21:20:00	0	6323.11	5774.78	6265	5711.33	6040.11	7626.44	5.66667	85.8889	28.4444	74.2222	28.3333	40
2020-12-01 03:20:00	6	6299.89	5382.44	5751.56	5169	5561.22	7038.33	322.555	732.222	357.222	461.222	518.889	368.778
2020-12-01 09:20:00	12	6172.89	5215.22	5953.67	4920.78	5169	6963.22	1072.56	1568.78	1216.89	939.889	893.889	1188.11
2020-12-01 15:20:00	18	6120.78	4938.22	5797.78	4003.44	4367	7055.33	1580.22	2053.33	1799.67	1286.22	1118.78	1684.11
2020-12-01 21:20:00	24	5590.11	4828.56	5336.22	3363.22	3576.56	6559.33	1932.44	2382.22	2076.56	1314.89	1222.56	2013
2020-12-02 03:20:00	30	5405.44	4701.44	5013.22	2745.78	2826.33	5953.78	2209.11	2526.33	2180.33	1222.56	1066.89	2117
2020-12-02 09:20:00	36	5151.78	4661.33	4990.22	2388.11	2486.22	6063.22	2290	2780.44	2411.11	1072.67	1026.44	2122.67
2020-12-02 15:20:00	42	5076.67	4528.56	5024.78	2168.78	2232.33	6351.78	2376.56	2907.11	2624.44	1026.44	934.222	2116.89
2020-12-02 21:20:00	48	4840	4684.33	5047.78	2076.56	1943.78	6167.11	2301.56	3074.78	2543.67	818.667	732.222	2157.33
Vessel Name: 20201130 AHR activation and inhibition
% d2EGFP+ of viable cells
Date Time	Elapsed	C4	C5	C6	C7	C8	C9	D4	D5	D6	D7	D8	D9
2020-11-30 21:20:00	0	89.8396	93.2887	90.42	90.3311	91.5199	90.1743	0.0680708	0.968623	0.321838	0.751491	0.317876	0.429851
2020-12-01 03:20:00	6	86.0523	89.2808	84.9203	84.4485	84.2652	85.2546	4.23567	8.55844	4.25569	4.8659	6.26778	4.12667
2020-12-01 09:20:00	12	86.7114	86.84	85.0065	78.6151	81.231	84.9404	14.4461	18.2624	14.7609	10.2658	10.3022	14.5645
2020-12-01 15:20:00	18	84.7427	83.1055	82.0402	67.1156	69.7022	85.4616	22.3792	25.4412	22.938	14.0927	13.1473	22.6816
2020-12-01 21:20:00	24	78.7142	79.0372	76.1906	54.5879	53.6761	81.8552	27.845	29.1205	26.7417	14.13	13.8869	28.1617
2020-12-02 03:20:00	30	73.3715	77.9116	70.5911	46.3901	45.3204	74.839	33.1538	31.459	29.8999	12.5839	12.6492	30.252
2020-12-02 09:20:00	36	71.8998	76.8042	68.8138	39.1629	39.5748	74.9091	35.1592	33.988	33.0914	11.1606	11.5908	31.4211
2020-12-02 15:20:00	42	70.2847	79.3694	67.4135	35.8377	34.3336	74.9482	36.7168	34.8728	34.6996	10.8617	10.7241	33.7574
2020-12-02 21:20:00	48	68.4873	79.2939	67.2529	32.9322	31.3721	74.8073	36.1697	37.3228	36.2897	8.3917	8.48975	35.6139

## Sheet: Silencing
Time (Hours)	DMSO	ITE (10 μM)	FICZ (5 nM)	SR1 (1 μM)	CH223191 (10 μM)	CYP1A1 Inhibitor (50 nM)
0	89.8396	93.2887	90.42	90.3311	91.5199	90.1743
6	86.0523	89.2808	84.9203	84.4485	84.2652	85.2546
12	86.7114	86.84	85.0065	78.6151	81.231	84.9404
18	84.7427	83.1055	82.0402	67.1156	69.7022	85.4616
24	78.7142	79.0372	76.1906	54.5879	53.6761	81.8552
30	73.3715	77.9116	70.5911	46.3901	45.3204	74.839
36	71.8998	76.8042	68.8138	39.1629	39.5748	74.9091
42	70.2847	79.3694	67.4135	35.8377	34.3336	74.9482
48	68.4873	79.2939	67.2529	32.9322	31.3721	74.8073

## Sheet: Reactivation
Time (Hours)	DMSO	ITE (10 μM)	FICZ (5 nM)	SR1 (1 μM)	CH223191 (10 μM)	CYP1A1 Inhibitor (50 nM)
0	0.0680708	0.968623	0.321838	0.751491	0.317876	0.429851
6	4.23567	8.55844	4.25569	4.8659	6.26778	4.12667
12	14.4461	18.2624	14.7609	10.2658	10.3022	14.5645
18	22.3792	25.4412	22.938	14.0927	13.1473	22.6816
24	27.845	29.1205	26.7417	14.13	13.8869	28.1617
30	33.1538	31.459	29.8999	12.5839	12.6492	30.252
36	35.1592	33.988	33.0914	11.1606	11.5908	31.4211
42	36.7168	34.8728	34.6996	10.8617	10.7241	33.7574
48	36.1697	37.3228	36.2897	8.3917	8.48975	35.6139
