# Supplementary material for: Time-course of host cell transcription during the HTLV-1 transcriptional burst
Source: PLoS Pathog. 2022 May 16;18(5):e1010387. doi: 10.1371/journal.ppat.1010387 (PMC9135347; doi:10.1371/journal.ppat.1010387)
Supplement: S3 Data — s (ZIP) [file ppat.1010387.s008.zip › Tax reactivation and silencing kinetics Exp 2.xlsx]

## Sheet: Sheet1
Raw data for Figures 8 F & G

## Sheet: Sheet2
Vessel Name: 20201215 AHR activation and inhibition
Viable object count per well
Date Time	Elapsed	C4	C5	C6	C7	C8	C9	D4	D5	D6	D7	D8	D9
2020-12-15 20:10:00	0	8746.11	9750	10494.1	9213.33	10615.3	9813.44	20763.5	20838.7	21404.1	19748.5	20117.7	20452.1
2020-12-16 02:10:00	6	9097.89	10574.9	10655.7	10367.2	11428.9	10776.8	21034.8	21311.9	21750.3	21283	21196.5	20267.5
2020-12-16 08:10:00	12	9403.78	10794.2	10909.4	10373	11249.8	10915.2	19448.5	20077.2	20377.2	20452.2	21207.9	19355.9
2020-12-16 14:10:00	18	9513.33	10995.9	10851.7	10263.4	11117.2	11071.1	18277	18836.8	18583	19857.9	19650.2	18006.1
2020-12-16 20:10:00	24	9738.33	11059.4	10286.2	10200	11226.8	10886.3	17411.5	17740.5	17348.3	19229.3	19148.2	17394.3
2020-12-17 02:10:00	30	9813.22	10465.3	10436.4	10303.7	11642.3	9980.56	16384.9	17048.1	17013.5	18242.5	19425.3	16869.5
2020-12-17 08:10:00	36	10211.4	11226.9	10828.7	10453.8	11521	11480.7	16361.6	16644.5	16205.9	18375.1	18484.9	16419.5
2020-12-17 14:10:00	42	10096.1	11140.3	10632.6	10482.7	11665.4	11780.9	15646.2	16384.9	15507.9	18473.3	17988.7	15531
2020-12-17 20:10:00	48	10084.6	11192.1	10805.8	9669.33	11163.1	11665.4	15536.6	16113.6	15403.9	17827.2	18000.2	15882.9
Vessel Name: 20201215 AHR activation and inhibition
d2EGFP+ & viable object count per well
Date Time	Elapsed	C4	C5	C6	C7	C8	C9	D4	D5	D6	D7	D8	D9
2020-12-15 20:10:00	0	7949.78	9121	9617.33	8290.11	9588.22	8942.11	974.444	1049.78	1101.33	899.667	1084.22	853.444
2020-12-16 02:10:00	6	7736.22	9351.78	9357.44	8503.56	9507.56	9328.78	2757.44	2497.56	3288	3403.44	3126.56	2578.44
2020-12-16 08:10:00	12	8053.67	9651.78	9576.78	8244.22	8907.56	9363.33	3536.33	3190	3374.56	3340	2584.33	3057.44
2020-12-16 14:10:00	18	8088.33	9432.56	9063.22	6720.89	7701.78	9259.56	3801.67	4222.89	3524.67	2497.67	2786.11	3588
2020-12-16 20:10:00	24	7597.89	8786.22	8071	5088.22	5907.33	8671	4430.33	4822.89	4326.56	2613.22	2739.89	4251.67
2020-12-17 02:10:00	30	7020.89	7517.22	7401.78	3697.78	4874.78	7240.11	4874.78	5111.22	4834.11	2422.67	2341.89	4707.44
2020-12-17 08:10:00	36	6922.89	8336.33	7597.89	3513.22	3997.89	8065.11	5313.11	5549.67	5122.78	1828.44	2041.89	4909.33
2020-12-17 14:10:00	42	6340.22	8197.89	7326.67	3005.44	3311.33	7892	5307.44	5509.44	5134.11	1597.67	1464.89	4632.44
2020-12-17 20:10:00	48	6218.78	8503.89	7719.11	2682.33	2711.22	7603.44	5267	5653.78	5278.44	1112.89	1118.78	4926.44
Vessel Name: 20201215 AHR activation and inhibition
% d2EGFP+ of viable cells
Date Time	Elapsed	C4	C5	C6	C7	C8	C9	D4	D5	D6	D7	D8	D9
2020-12-15 20:10:00	0	90.895	93.5487	91.6451	89.9795	90.3243	91.121	4.69305	5.03764	5.14543	4.55563	5.3894	4.17289
2020-12-16 02:10:00	6	85.0332	88.4338	87.8166	82.0235	83.1888	86.5637	13.109	11.7191	15.117	15.9914	14.7503	12.722
2020-12-16 08:10:00	12	85.6429	89.4162	87.7843	79.4777	79.1798	85.7824	18.1831	15.8887	16.5604	16.3307	12.1857	15.7959
2020-12-16 14:10:00	18	85.021	85.7826	83.5192	65.4838	69.2779	83.6371	20.8003	22.4183	18.9672	12.5777	14.1785	19.9266
2020-12-16 20:10:00	24	78.0204	79.4455	78.4642	49.8845	52.6182	79.6504	25.4448	27.1858	24.9393	13.5898	14.3088	24.4428
2020-12-17 02:10:00	30	71.5452	71.8298	70.9224	35.888	41.8712	72.5422	29.7517	29.9812	28.4135	13.2804	12.0559	27.9051
2020-12-17 08:10:00	36	67.7954	74.2533	70.1646	33.6072	34.7009	70.2495	32.4731	33.3424	31.6106	9.95066	11.0463	29.8995
2020-12-17 14:10:00	42	62.7987	73.5875	68.9078	28.6706	28.3858	66.9898	33.9216	33.6252	33.1064	8.64851	8.1434	29.8271
2020-12-17 20:10:00	48	61.6663	75.9811	71.435	27.7406	24.2873	65.1792	33.9007	35.0871	34.267	6.24264	6.21536	31.0173

## Sheet: Silencing
Time (Hours)	DMSO	ITE (10 μM)	FICZ (5 nM)	SR1 (1 μM)	CH223191 (10 μM)	CYP1A1 Inhibitor (50 nM)
0	90.895	93.5487	91.6451	89.9795	90.3243	91.121
6	85.0332	88.4338	87.8166	82.0235	83.1888	86.5637
12	85.6429	89.4162	87.7843	79.4777	79.1798	85.7824
18	85.021	85.7826	83.5192	65.4838	69.2779	83.6371
24	78.0204	79.4455	78.4642	49.8845	52.6182	79.6504
30	71.5452	71.8298	70.9224	35.888	41.8712	72.5422
36	67.7954	74.2533	70.1646	33.6072	34.7009	70.2495
42	62.7987	73.5875	68.9078	28.6706	28.3858	66.9898
48	61.6663	75.9811	71.435	27.7406	24.2873	65.1792

## Sheet: Reactivation
Time (Hours)	DMSO	ITE (10 μM)	FICZ (5 nM)	SR1 (1 μM)	CH223191 (10 μM)	CYP1A1 Inhibitor (50 nM)
0	4.69305	5.03764	5.14543	4.55563	5.3894	4.17289
6	13.109	11.7191	15.117	15.9914	14.7503	12.722
12	18.1831	15.8887	16.5604	16.3307	12.1857	15.7959
18	20.8003	22.4183	18.9672	12.5777	14.1785	19.9266
24	25.4448	27.1858	24.9393	13.5898	14.3088	24.4428
30	29.7517	29.9812	28.4135	13.2804	12.0559	27.9051
36	32.4731	33.3424	31.6106	9.95066	11.0463	29.8995
42	33.9216	33.6252	33.1064	8.64851	8.1434	29.8271
48	33.9007	35.0871	34.267	6.24264	6.21536	31.0173
